# Supplementary material for: Statin effects on the lipidome: Predicting statin usage and implications for cardiovascular risk prediction
Source: J Lipid Res. 2025 Apr 10;66(5):100800. doi: 10.1016/j.jlr.2025.100800 (PMC12139500; doi:10.1016/j.jlr.2025.100800)
Supplement: Supplemental Tables [file mmc2.xlsx]

## Sheet: Supplemental Table 1
Supplemental Table 1. The reference point concentrations of National Institute of Standards and Technology (NIST) Standard Reference Material (SRM) 1950.
Class	Lipid	NIST concentration (pmol/mL)
AC	AC(10:0)	84.7715
AC	AC(12:0)	28.9483
AC	AC(12:1)	45.3451
AC	AC(13:0)	6.15683
AC	AC(14:0)	10.1849
AC	AC(14:1)	29.9149
AC	AC(14:2)	17.1367
AC	AC(15:0) (a)	1.2053
AC	AC(15:0) (b)	0.699619
AC	AC(16:0)	48.7165
AC	AC(16:1)	11.8952
AC	AC(17:0)	2.68398
AC	AC(17:0) (a)	1.74132
AC	AC(17:0) (b)	1.53278
AC	AC(18:0)	18.9754
AC	AC(18:1)	75.3243
AC	AC(18:2)	29.3125
AC	AC(18:3)	1.72174
AC	AC(20:3)	1.84704
AC	AC(20:3) (a)	1.36787
AC	AC(20:3) (b)	0.251595
AC	AC(20:4)	1.82312
AC	AC(20:5)	0.214314
AC	AC(22:5)	0.233729
AC	AC(22:6)	0.266253
AC	AC(24:0)	8.17238
AC	AC(24:1)	1.71516
AC	AC(24:1) (a)	1.12387
AC	AC(24:1) (b)	0.67114
AC	AC(26:0)	8.48207
AC	AC(26:1)	3.45952
AC-OH	AC(14:0)-OH	3.01886
AC-OH	AC(14:1)-OH	3.0701
AC-OH	AC(16:0)-OH	1.54761
AC-OH	AC(16:1)-OH	1.51873
AC-OH	AC(18:0)-OH	1.26568
AC-OH	AC(18:1)-OH	1.38679
AC-OH	AC(20:3)-OH	0.448452
AC-OH	AC(22:5)-OH	0.251929
AC-OH	AC(24:0)-OH	2.01431
AC-OH	AC(24:1)-OH	1.73975
BA	CA	227.051
BA	dxCA	385.465
C1P	Cer1P(d18:1/16:0)	4.58453
CE	CE(14:0)	17134
CE	CE(15:0)	6119.2
CE	CE(16:0)	233261
CE	CE(16:1)	93909.3
CE	CE(16:2)	1462.34
CE	CE(17:0)	7192.96
CE	CE(17:1)	7316.43
CE	CE(18:0)	28240
CE	CE(18:1)	596924
CE	CE(18:2)	1.97599e+06
CE	CE(18:3)	94910.4
CE	CE(20:0)	322.148
CE	CE(20:1)	494.523
CE	CE(20:2)	1424.14
CE	CE(20:3)	42306.6
CE	CE(20:4)	289664
CE	CE(20:5)	20096.5
CE	CE(22:0)	111.686
CE	CE(22:1)	84.1102
CE	CE(22:4)	1812.24
CE	CE(22:5)	6692.43
CE	CE(22:5) (n3)	4836.75
CE	CE(22:5) (n6)	9663
CE	CE(22:6)	51797.3
CE	CE(24:0)	70.6146
CE	CE(24:1)	85.9643
CE	CE(24:4)	72.6817
CE	CE(24:5)	71.9425
CE	CE(24:6)	82.6305
Cer(d)	Cer(d16:1/16:0)	17.2074
Cer(d)	Cer(d16:1/18:0)	16.1033
Cer(d)	Cer(d16:1/20:0)	16.244
Cer(d)	Cer(d16:1/22:0)	78.3626
Cer(d)	Cer(d16:1/23:0)	45.7494
Cer(d)	Cer(d16:1/24:0)	175.264
Cer(d)	Cer(d16:1/24:1)	47.4395
Cer(d)	Cer(d17:1/16:0)	13.7487
Cer(d)	Cer(d17:1/18:0)	6.04734
Cer(d)	Cer(d17:1/20:0)	3.35703
Cer(d)	Cer(d17:1/22:0)	34.7359
Cer(d)	Cer(d17:1/23:0)	31.2763
Cer(d)	Cer(d17:1/24:0)	101.022
Cer(d)	Cer(d17:1/24:1)	46.6519
Cer(d)	Cer(d18:1/14:0)	9.19681
Cer(d)	Cer(d18:1/16:0)	264.078
Cer(d)	Cer(d18:1/17:0)	17.8999
Cer(d)	Cer(d18:1/18:0)	78.4702
Cer(d)	Cer(d18:1/19:0)	3.18576
Cer(d)	Cer(d18:1/20:0)	109.489
Cer(d)	Cer(d18:1/21:0)	20.332
Cer(d)	Cer(d18:1/22:0)	1019.6
Cer(d)	Cer(d18:1/23:0)	731.317
Cer(d)	Cer(d18:1/24:0)	2513.63
Cer(d)	Cer(d18:1/24:1)	1097.37
Cer(d)	Cer(d18:1/26:0)	39.3423
Cer(d)	Cer(d18:2/14:0)	2.52083
Cer(d)	Cer(d18:2/16:0)	30.4774
Cer(d)	Cer(d18:2/17:0)	3.1251
Cer(d)	Cer(d18:2/18:0)	17.604
Cer(d)	Cer(d18:2/20:0)	14.4853
Cer(d)	Cer(d18:2/21:0)	2.85981
Cer(d)	Cer(d18:2/22:0)	174.9
Cer(d)	Cer(d18:2/23:0)	133.522
Cer(d)	Cer(d18:2/24:0)	524.29
Cer(d)	Cer(d18:2/24:1)	164.688
Cer(d)	Cer(d18:2/26:0)	7.18296
Cer(d)	Cer(d19:1/16:0)	2.12314
Cer(d)	Cer(d19:1/18:0)	2.95539
Cer(d)	Cer(d19:1/20:0)	4.6974
Cer(d)	Cer(d19:1/22:0)	48.6983
Cer(d)	Cer(d19:1/23:0)	39.1523
Cer(d)	Cer(d19:1/24:0)	130.495
Cer(d)	Cer(d19:1/24:1)	65.4557
Cer(d)	Cer(d19:1/26:0)	4.25169
Cer(d)	Cer(d20:1/22:0)	10.5818
Cer(d)	Cer(d20:1/23:0)	7.87812
Cer(d)	Cer(d20:1/24:0)	27.6804
Cer(d)	Cer(d20:1/24:1)	12.419
Cer(d)	Cer(d20:1/26:0)	6.81152
Cer(m)	Cer(m18:0/20:0)	15.5434
Cer(m)	Cer(m18:0/22:0)	55.6251
Cer(m)	Cer(m18:0/23:0)	23.8253
Cer(m)	Cer(m18:0/24:0)	69.9982
Cer(m)	Cer(m18:0/24:1)	44.8671
Cer(m)	Cer(m18:1/18:0)	8.58734
Cer(m)	Cer(m18:1/20:0)	40.8482
Cer(m)	Cer(m18:1/22:0)	117.134
Cer(m)	Cer(m18:1/23:0)	47.909
Cer(m)	Cer(m18:1/24:0)	135.662
Cer(m)	Cer(m18:1/24:1)	83.3108
COH	COH	804678
DE	DE(16:0)	183.602
DE	DE(18:1)	1850.03
DE	DE(18:2)	7498.98
DE	DE(20:4)	1898.21
DE	DE(20:5)	258.462
DE	DE(22:6)	323.409
deDE	deDE(18:1)	44.8683
deDE	deDE(18:2)	230.704
deDE	deDE(20:4)	87.6769
DG	DG(14:0_16:0)	386.477
DG	DG(14:0_18:2)	677.642
DG	DG(16:0_16:0)	3093.94
DG	DG(16:0_16:1)	1278.71
DG	DG(16:0_18:1)	16765.2
DG	DG(16:0_18:2)	7807.06
DG	DG(16:0_20:4)	997.771
DG	DG(16:0_22:5)	206.629
DG	DG(16:0_22:6)	231.834
DG	DG(16:1_18:1)	2639.62
DG	DG(17:0_18:1)	469.394
DG	DG(17:1_18:1)	142.324
DG	DG(18:0_18:1)	5119.91
DG	DG(18:0_18:2)	2644.96
DG	DG(18:0_20:4)	713.026
DG	DG(18:0_22:6)	974.485
DG	DG(18:1_18:1)	41342
DG	DG(18:1_18:2)	12387.3
DG	DG(18:1_18:3)	1706.47
DG	DG(18:1_20:3)	1104.92
DG	DG(18:1_20:4)	2505.5
DG	DG(18:1_20:5)	310.853
DG	DG(18:1_22:5)	503.734
DG	DG(18:1_22:6)	411.329
DG	DG(18:2_18:2)	3078.6
DG	DG(18:2_20:4)	1617.23
DG	DG(18:2_22:6)	286.059
DG(O)	DG(O-18:0/20:0) [NL-O-18:0]	1744.56
DG(O)	DG(O-18:1/16:0) [NL-O-18:1]	141.75
DG(O)	DG(O-18:1/18:1) [NL-O-18:1]	73.0639
DG(O)	DG(O-18:1/18:2) [NL-O-18:1]	66.1518
DG(O)	DG(O-18:1/20:0) [NL-O-18:1]	381.057
dhCer	dhCer(d18:0/16:0)	60.9302
dhCer	dhCer(d18:0/18:0)	19.7478
dhCer	dhCer(d18:0/20:0)	33.6304
dhCer	dhCer(d18:0/22:0)	169.454
dhCer	dhCer(d18:0/24:0)	202.501
dhCer	dhCer(d18:0/24:1)	127.554
dimethyl-CE	dimethyl-CE(18:1)	1094.31
dimethyl-CE	dimethyl-CE(18:2)	9667.93
dimethyl-CE	dimethyl-CE(20:4)	2886.81
dimethyl-CE	dimethyl-CE(22:6)	224.872
FFA	FA(14:0)	1323.13
FFA	FA(15:0)	2785.93
FFA	FA(16:0)	70034.6
FFA	FA(16:1)	7589.94
FFA	FA(16:2)	1326.03
FFA	FA(17:0)	2539.93
FFA	FA(17:1)	1594.11
FFA	FA(18:0)	46353
FFA	FA(18:1)	141907
FFA	FA(18:2)	61376.9
FFA	FA(18:3)	2753.41
FFA	FA(20:2)	1472.85
FFA	FA(20:3)	2978.02
FFA	FA(20:4)	9105.4
FFA	FA(20:5)	764.007
FFA	FA(22:4)	2487.59
FFA	FA(22:5)	2579.46
FFA	FA(22:6)	3381.88
GD1	GD1(d18:1/24:1)	3.10854
GM1	GM1(d18:1/16:0)	13.2139
GM3	GM3(d18:1/16:0)	612.929
GM3	GM3(d18:1/18:0)	277.794
GM3	GM3(d18:1/20:0)	120.019
GM3	GM3(d18:1/22:0)	508.182
GM3	GM3(d18:1/24:0)	332.869
GM3	GM3(d18:1/24:1)	556.391
GM3	GM3(d18:2/24:1)	268.013
GM3	GM3(d20:1/18:0)	28.5808
Hex2Cer	Hex2Cer(d16:1/16:0)	80.1337
Hex2Cer	Hex2Cer(d16:1/24:1)	15.2829
Hex2Cer	Hex2Cer(d18:1/16:0)	2665.28
Hex2Cer	Hex2Cer(d18:1/18:0)	34.7067
Hex2Cer	Hex2Cer(d18:1/20:0)	22.927
Hex2Cer	Hex2Cer(d18:1/22:0)	124.224
Hex2Cer	Hex2Cer(d18:1/24:0)	240.074
Hex2Cer	Hex2Cer(d18:1/24:1)	432.367
Hex2Cer	Hex2Cer(d18:2/16:0)	161.715
Hex2Cer	Hex2Cer(d18:2/18:0)	12.7512
Hex2Cer	Hex2Cer(d18:2/24:1)	77.3026
Hex3Cer	Hex3Cer(d18:1/16:0)	608.181
Hex3Cer	Hex3Cer(d18:1/18:0)	253.143
Hex3Cer	Hex3Cer(d18:1/20:0)	38.0324
Hex3Cer	Hex3Cer(d18:1/22:0)	110.811
Hex3Cer	Hex3Cer(d18:1/24:0)	155.997
Hex3Cer	Hex3Cer(d18:1/24:1)	190.694
HexCer	HexCer(d16:1/18:0)	9.60361
HexCer	HexCer(d16:1/20:0)	9.37277
HexCer	HexCer(d16:1/22:0)	27.7328
HexCer	HexCer(d16:1/24:0)	27.0253
HexCer	HexCer(d18:1/16:0)	1128.74
HexCer	HexCer(d18:1/18:0)	61.9234
HexCer	HexCer(d18:1/20:0)	50.1549
HexCer	HexCer(d18:1/22:0)	597.6
HexCer	HexCer(d18:1/24:0)	1135.28
HexCer	HexCer(d18:1/24:1)	588.883
HexCer	HexCer(d18:2/18:0)	8.009
HexCer	HexCer(d18:2/20:0)	9.72224
HexCer	HexCer(d18:2/22:0)	64.5039
HexCer	HexCer(d18:2/24:0)	114.958
LPC	LPC(14:0) [sn1]	890.821
LPC	LPC(14:0) [sn2]	291.624
LPC	LPC(15:0) [sn1]	628.141
LPC	LPC(15:0) [sn2]	236.382
LPC	LPC(15-MHDA) [sn1] & LPC(17:0) [sn2]	528.577
LPC	LPC(15-MHDA) [sn1] [104_sn1]	326.248
LPC	LPC(15-MHDA) [sn2]	126.478
LPC	LPC(16:0) [sn1]	83997.9
LPC	LPC(16:0) [sn2]	25540.5
LPC	LPC(16:1) [sn1]	2358.86
LPC	LPC(16:1) [sn2]	588.918
LPC	LPC(17:0) [sn1]	650.331
LPC	LPC(17:1) (a) [sn1] [104_sn1]	148.866
LPC	LPC(17:1) [sn1] (a) & LPC(17:1) [sn2] (b)	159.827
LPC	LPC(17:1) [sn1] (b)	22.1307
LPC	LPC(17:1) [sn2] (a)	48.6525
LPC	LPC(18:0) [sn1]	24693.4
LPC	LPC(18:0) [sn2]	8938.08
LPC	LPC(18:1) [sn1]	15944.7
LPC	LPC(18:1) [sn2]	7087.6
LPC	LPC(18:2) [sn1]	20193.9
LPC	LPC(18:2) [sn2]	8676.5
LPC	LPC(18:3) (a) [sn1] [104_sn1]	139.64
LPC	LPC(18:3) [sn1] (a) & LPC(18:3) [sn2] (b)	237.974
LPC	LPC(18:3) [sn1] (b)	204.001
LPC	LPC(18:3) [sn2] (a)	73.524
LPC	LPC(19:0) (a) [sn1] [104_sn1]	18.7922
LPC	LPC(19:0) [sn1] (a) & LPC(19:0) [sn2] (b)	42.1724
LPC	LPC(19:0) [sn1] (b)	58.4095
LPC	LPC(19:0) [sn2] (a)	7.623
LPC	LPC(19:1) (a)	14.7531
LPC	LPC(19:1) (b)	46.7367
LPC	LPC(19:1) (c)	3.03702
LPC	LPC(20:0) [sn1]	84.3231
LPC	LPC(20:0) [sn2]	33.8048
LPC	LPC(20:1) [sn1]	159.87
LPC	LPC(20:1) [sn2]	64.1599
LPC	LPC(20:2) [sn1]	181.108
LPC	LPC(20:2) [sn2]	85.0115
LPC	LPC(20:3) [sn1]	1324.24
LPC	LPC(20:3) [sn2]	726.478
LPC	LPC(20:4) [sn1]	4163.47
LPC	LPC(20:4) [sn2]	2044.05
LPC	LPC(20:5) [sn1]	263.965
LPC	LPC(20:5) [sn2]	112.404
LPC	LPC(22:0)	17.3653
LPC	LPC(22:0) [sn1]	21.1569
LPC	LPC(22:0) [sn2]	10.9849
LPC	LPC(22:1)	11.4923
LPC	LPC(22:1) [sn1]	13.8854
LPC	LPC(22:1) [sn2]	6.05816
LPC	LPC(22:4) [sn1]	101.541
LPC	LPC(22:4) [sn2]	74.331
LPC	LPC(22:5) (n3) [sn1] [104_sn1]	196.148
LPC	LPC(22:5) [sn1] (n3) & LPC(22:5) [sn2] (n6)	241.966
LPC	LPC(22:5) [sn1] (n6)	92.7038
LPC	LPC(22:5) [sn2] (n3)	128.323
LPC	LPC(22:6) [sn1]	621.926
LPC	LPC(22:6) [sn2]	299.265
LPC	LPC(24:0) [sn1]	36.832
LPC	LPC(24:0) [sn2]	20.9421
LPC	LPC(26:0) [sn1]	16.7217
LPC	LPC(26:0) [sn2]	9.2511
LPC(O)	LPC(O-16:0)	1178.65
LPC(O)	LPC(O-18:0)	367.272
LPC(O)	LPC(O-18:1)	865.343
LPC(O)	LPC(O-20:0)	72.1632
LPC(O)	LPC(O-20:1)	58.174
LPC(O)	LPC(O-22:0)	87.3161
LPC(O)	LPC(O-22:1)	86.2177
LPC(O)	LPC(O-24:0)	185.193
LPC(O)	LPC(O-24:1)	183.976
LPC(O)	LPC(O-24:2)	56.2266
LPC(P)	LPC(P-16:0)	502.617
LPC(P)	LPC(P-17:0)	23.5378
LPC(P)	LPC(P-17:0) (a)	16.7158
LPC(P)	LPC(P-17:0) (b)	10.2205
LPC(P)	LPC(P-18:0)	86.2526
LPC(P)	LPC(P-18:1)	68.5147
LPC(P)	LPC(P-20:0)	4.70442
LPE	LPE(16:0) [sn1]	594.472
LPE	LPE(16:0) [sn2]	225.97
LPE	LPE(17:0)	25.7755
LPE	LPE(17:0) [sn1]	64.5259
LPE	LPE(17:0) [sn2]	36.4112
LPE	LPE(18:0) [sn1]	920.014
LPE	LPE(18:0) [sn2]	324.666
LPE	LPE(18:1) [sn1]	724.979
LPE	LPE(18:1) [sn2]	274.906
LPE	LPE(18:2) [sn1]	1161.62
LPE	LPE(18:2) [sn2]	532.018
LPE	LPE(20:4) [sn1]	509.341
LPE	LPE(20:4) [sn2]	260.348
LPE	LPE(22:6) [sn1]	238.533
LPE	LPE(22:6) [sn2]	140.271
LPE(P)	LPE(P-16:0)	78.7799
LPE(P)	LPE(P-18:0)	115.16
LPE(P)	LPE(P-18:1)	37.8924
LPE(P)	LPE(P-20:0)	9.98855
LPI	LPI(18:0)	302.333
LPI	LPI(18:0) [sn1]	375.877
LPI	LPI(18:0) [sn2]	90.2139
LPI	LPI(18:1)	207.752
LPI	LPI(18:1) [sn1]	235.128
LPI	LPI(18:1) [sn2]	57.9083
LPI	LPI(18:2)	402.877
LPI	LPI(18:2) [sn1]	381.829
LPI	LPI(18:2) [sn2]	114.044
LPI	LPI(20:4)	385.502
LPI	LPI(20:4) [sn1]	387.229
LPI	LPI(20:4) [sn2]	139.072
methyl-CE	methyl-CE(18:0)	117.987
methyl-CE	methyl-CE(18:1)	2162.82
methyl-CE	methyl-CE(18:2)	12772.9
methyl-CE	methyl-CE(20:4)	3295.04
methyl-CE	methyl-CE(22:6)	175.335
methyl-DE	methyl-DE(18:1)	443.334
methyl-DE	methyl-DE(18:2)	1236.51
OxSpecies	CE(18:2) [+2OH]	553254
OxSpecies	CE(18:2) [+OH]	4279.42
OxSpecies	CE(20:4) [+OH]	650.289
OxSpecies	CE(22:6) [+OH]	276.587
OxSpecies	LPC(18:2) [+OH]	7.32068
OxSpecies	LPC(20:4) [+OH]	4.50592
OxSpecies	LPC(22:6) [+OH]	1.5731
OxSpecies	PC(34:2) [+OH]	13.1913
OxSpecies	PC(36:4) [+OH]	106.955
OxSpecies	PC(38:6) [+OH]	18.8135
PA	PA(34:1)	33.5876
PA	PA(36:1)	8.0902
PA	PA(36:2)	24.3837
PA	PA(36:3)	18.1867
PA	PA(36:4)	11.7008
PA	PA(40:6)	6.85161
PC	PC(14:0_16:0)	4277.63
PC	PC(14:0_20:4)	1004.32
PC	PC(14:0_22:6)	235.771
PC	PC(15:0_20:3)	782.008
PC	PC(15:0_20:4)	847.463
PC	PC(15:0_22:6)	191.206
PC	PC(15-MHDA_18:1)	968.106
PC	PC(15-MHDA_18:2)	2723.49
PC	PC(15-MHDA_20:4)	1182.44
PC	PC(15-MHDA_22:6)	325.645
PC	PC(16:0_16:0)	14960.2
PC	PC(16:0_18:0)	2319.94
PC	PC(16:0_18:1)	268099
PC	PC(16:0_18:2)	453680
PC	PC(16:0_18:3) (a)	6892.34
PC	PC(16:0_18:3) (b)	5090.33
PC	PC(16:0_20:3) (a)	106960
PC	PC(16:0_20:3) (b)	6317.03
PC	PC(16:0_20:4)	227741
PC	PC(16:0_20:5)	10372.1
PC	PC(16:0_22:6)	43366.2
PC	PC(16:1_18:2)	4160.17
PC	PC(16:1_20:4)	1266.75
PC	PC(16:1_22:6)	397.346
PC	PC(17:0_18:1)	2155.45
PC	PC(17:0_18:2)	5677.8
PC	PC(17:0_20:4)	2139.15
PC	PC(17:0_22:6)	399.671
PC	PC(17:1_18:2)	543.05
PC	PC(18:0_18:1)	30813.4
PC	PC(18:0_18:2)	269106
PC	PC(18:0_20:3)	26885.1
PC	PC(18:0_20:4)	111455
PC	PC(18:0_22:4)	2469.94
PC	PC(18:0_22:5) (n3) & PC(20:1_20:4)	6030.56
PC	PC(18:0_22:5) (n6)	2063.8
PC	PC(18:0_22:6)	13839.6
PC	PC(18:1_18:1)	16661.2
PC	PC(18:1_18:2)	55701.8
PC	PC(18:1_20:3)	6078.88
PC	PC(18:1_22:6) (a)	2833.24
PC	PC(18:1_22:6) (b)	1488.63
PC	PC(18:2_18:2)	20802.8
PC	PC(18:2_20:5)	248.376
PC	PC(20:0_20:4)	274.137
PC	PC(28:0)	311.962
PC	PC(31:0) (a)	301.487
PC	PC(31:0) (b)	515.736
PC	PC(31:1)	133.067
PC	PC(32:1)	23512
PC	PC(32:1) (a)	18323
PC	PC(32:1) (b)	4296.03
PC	PC(32:2)	3317.4
PC	PC(33:0) (a)	504.404
PC	PC(33:0) (b)	271.116
PC	PC(33:1)	2865.82
PC	PC(33:2)	2593.04
PC	PC(34:5)	53.7481
PC	PC(35:5)	37.1922
PC	PC(36:0)	151.382
PC	PC(36:6) (a)	78.3373
PC	PC(38:2)	2882.42
PC	PC(38:4) (b)	9787.57
PC	PC(38:5) (a)	37668
PC	PC(38:5) (b)	17530.9
PC	PC(38:6) (a)	6740.68
PC	PC(38:7) (c)	197.837
PC	PC(39:5)	330.807
PC	PC(39:5) (a)	47.0724
PC	PC(39:5) (b)	212.226
PC	PC(40:10)	35.5673
PC	PC(40:7) (a)	330.385
PC	PC(40:8)	703.064
PC	PC(42:10)	92.2444
PC	PC(42:2)	46.527
PC	PC(42:2) (a)	9.06964
PC	PC(42:2) (b)	42.1696
PC	PC(42:3)	33.2396
PC	PC(42:3) (a)	19.9399
PC	PC(42:3) (b)	14.4501
PC	PC(42:4)	44.8711
PC	PC(42:4) (a)	37.025
PC	PC(42:4) (b)	8.76239
PC	PC(42:5) (a)	77.2127
PC	PC(42:5) (b)	44.9221
PC	PC(42:6) (a)	53.7335
PC	PC(42:6) (b)	91.0199
PC	PC(42:6) (c)	31.8756
PC	PC(42:7)	81.6
PC	PC(42:8)	184.592
PC	PC(42:8) (a)	21.6454
PC	PC(42:8) (b)	84.2657
PC	PC(42:8) (c)	39.6397
PC	PC(42:9)	115.468
PC	PC(42:9) (a)	72.8163
PC	PC(42:9) (b)	32.4733
PC	PC(44:12)	8.82941
PC	PC(44:4) (a)	7.6873
PC	PC(44:4) (b)	20.2415
PC	PC(44:5)	18.4165
PC(O)	PC(O-16:0/16:0)	2428.88
PC(O)	PC(O-16:0/20:3)	4416.66
PC(O)	PC(O-16:0/20:4)	14406.3
PC(O)	PC(O-16:0/22:6)	2103.58
PC(O)	PC(O-18:0/18:1)	455.393
PC(O)	PC(O-18:0/18:2)	1532.29
PC(O)	PC(O-18:0/20:4)	4893.47
PC(O)	PC(O-18:0/22:6)	885.707
PC(O)	PC(O-18:1/18:1)	718.929
PC(O)	PC(O-18:1/18:2)	3650.21
PC(O)	PC(O-32:1)	92.6806
PC(O)	PC(O-32:2)	86.7678
PC(O)	PC(O-34:1)	4535.43
PC(O)	PC(O-34:2)	6530.3
PC(O)	PC(O-34:4)	151.594
PC(O)	PC(O-35:4)	3573.21
PC(O)	PC(O-36:0)	42.3195
PC(O)	PC(O-36:5)	769.58
PC(O)	PC(O-38:5)	12790.9
PC(O)	PC(O-40:5)	1218.93
PC(O)	PC(O-40:7)	768.543
PC(O)	PC(O-40:7) (a)	665.421
PC(O)	PC(O-40:7) (b)	937.694
PC(O)	PC(O-42:4) (a)	59.166
PC(O)	PC(O-42:4) (b)	300.379
PC(O)	PC(O-42:5) (a)	497.427
PC(O)	PC(O-42:5) (b)	141.858
PC(O)	PC(O-42:5) (c)	42.3588
PC(O)	PC(O-42:6)	414.5
PC(O)	PC(O-42:7)	54.8626
PC(O)	PC(O-42:7) (a)	58.9093
PC(O)	PC(O-42:7) (b)	321.799
PC(O)	PC(O-42:8)	3517.22
PC(O)	PC(O-44:6)	718.969
PC(O)	PC(O-44:6) (a)	615.268
PC(O)	PC(O-44:6) (b)	184.687
PC(O)	PC(O-44:7)	67.6415
PC(O)	PC(O-46:7) (a)	23.3671
PC(O)	PC(O-46:7) (b)	108.13
PC(O)	PC(O-46:8)	53.7108
PC(P)	PC(P-15:0/20:4) (a)	25.4347
PC(P)	PC(P-15:0/20:4) (b)	55.3533
PC(P)	PC(P-16:0/14:0)	111.534
PC(P)	PC(P-16:0/16:0)	2226.21
PC(P)	PC(P-16:0/16:1)	486.495
PC(P)	PC(P-16:0/18:0)	85.7948
PC(P)	PC(P-16:0/18:1)	2454.96
PC(P)	PC(P-16:0/18:2)	7960.02
PC(P)	PC(P-16:0/18:3)	251.896
PC(P)	PC(P-16:0/20:4)	10216.3
PC(P)	PC(P-16:0/20:5)	441.042
PC(P)	PC(P-16:0/22:6)	1026.32
PC(P)	PC(P-17:0/20:4) (a)	540.727
PC(P)	PC(P-17:0/20:4) (b)	313.149
PC(P)	PC(P-18:0/18:2)	1382.71
PC(P)	PC(P-18:0/20:4)	2057.26
PC(P)	PC(P-18:0/22:5)	529.053
PC(P)	PC(P-18:0/22:6)	269.848
PC(P)	PC(P-18:1/18:1)	574.557
PC(P)	PC(P-18:1/22:6)	374.221
PC(P)	PC(P-20:0/20:4)	102.029
PC(P)	PC(P-35:2) (a)	295.29
PC(P)	PC(P-35:2) (b)	201.473
PC(P)	PC(P-36:3)	1978.75
PC(P)	PC(P-38:5) (a)	6039.54
PC(P)	PC(P-38:5) (b)	663.634
PC(P)	PC(P-42:5)	188.328
PC(P)	PC(P-44:5)	235.821
PC(P)	PC(P-46:7)	12.75
PC(P)	PC(P-46:8)	8.87026
PE	PE(15-MHDA_18:1)	10.5842
PE	PE(15-MHDA_18:2)	25.2775
PE	PE(15-MHDA_20:4)	16.9061
PE	PE(15-MHDA_22:6)	15.1189
PE	PE(16:0_16:0)	20.6234
PE	PE(16:0_16:1)	208.409
PE	PE(16:0_18:1)	1197.47
PE	PE(16:0_18:2)	2222.5
PE	PE(16:0_18:3) (a)	59.6772
PE	PE(16:0_18:3) (b)	43.1156
PE	PE(16:0_20:3)	767.976
PE	PE(16:0_20:4)	2290.5
PE	PE(16:0_20:5)	77.786
PE	PE(16:0_22:6)	3592.51
PE	PE(16:1_18:2)	31.8499
PE	PE(16:1_20:4)	26.6411
PE	PE(17:0_18:1)	33.8423
PE	PE(17:0_18:2)	73.9142
PE	PE(17:0_20:4)	91.8986
PE	PE(17:0_22:6)	24.5424
PE	PE(18:0_18:1)	679.809
PE	PE(18:0_18:2)	4327.32
PE	PE(18:0_20:3) (a)	448.43
PE	PE(18:0_20:3) (b)	35.6263
PE	PE(18:0_20:4)	5268.24
PE	PE(18:0_22:4)	143.727
PE	PE(18:0_22:5) (n3)	293.654
PE	PE(18:0_22:5) (n6)	190.28
PE	PE(18:0_22:6)	1351.26
PE	PE(18:1_18:1)	472.624
PE	PE(18:1_18:2)	1032.28
PE	PE(18:1_22:6) (a)	185.004
PE	PE(18:1_22:6) (b)	108.049
PE	PE(20:0_20:4)	10.877
PE	PE(36:0)	4.94853
PE	PE(36:3)	1602.8
PE	PE(38:5) (a)	1292.51
PE	PE(38:5) (b)	771.646
PE(O)	PE(O-16:0/18:2)	148.949
PE(O)	PE(O-16:0/20:3)	54.1918
PE(O)	PE(O-16:0/20:4)	844.222
PE(O)	PE(O-16:0/22:4)	102.452
PE(O)	PE(O-16:0/22:6)	516.75
PE(O)	PE(O-18:0/20:4)	413.145
PE(O)	PE(O-18:0/22:5)	117.273
PE(O)	PE(O-18:0/22:6)	189.183
PE(O)	PE(O-18:1/18:2)	81.2139
PE(O)	PE(O-18:1/22:6)	118.718
PE(O)	PE(O-34:1)	133.991
PE(O)	PE(O-36:5)	55.8
PE(O)	PE(O-38:5) (a)	796.763
PE(O)	PE(O-38:5) (b)	144.331
PE(P)	PE(P-15:0/20:4)	70.1432
PE(P)	PE(P-15:0/20:4) (a)	25.361
PE(P)	PE(P-15:0/20:4) (b)	19.9708
PE(P)	PE(P-15:0/22:6)	70.7673
PE(P)	PE(P-15:0/22:6) (a)	30.5481
PE(P)	PE(P-15:0/22:6) (b)	46.9494
PE(P)	PE(P-16:0/18:1)	484.131
PE(P)	PE(P-16:0/18:2)	2043.77
PE(P)	PE(P-16:0/18:3)	31.6546
PE(P)	PE(P-16:0/20:3)	347.622
PE(P)	PE(P-16:0/20:3) (a)	252.881
PE(P)	PE(P-16:0/20:3) (b)	79.1714
PE(P)	PE(P-16:0/20:4)	5892.9
PE(P)	PE(P-16:0/20:5)	296.875
PE(P)	PE(P-16:0/22:4)	480.58
PE(P)	PE(P-16:0/22:5) (n3)	1246.35
PE(P)	PE(P-16:0/22:5) (n6)	333.001
PE(P)	PE(P-16:0/22:6)	2451.43
PE(P)	PE(P-17:0/20:4) (a)	196.258
PE(P)	PE(P-17:0/20:4) (b)	299.268
PE(P)	PE(P-17:0/22:6) (a)	85.0479
PE(P)	PE(P-17:0/22:6) (b)	101.488
PE(P)	PE(P-18:0/18:1)	560.774
PE(P)	PE(P-18:0/18:2)	2461.11
PE(P)	PE(P-18:0/18:3)	46.6995
PE(P)	PE(P-18:0/20:3)	435.967
PE(P)	PE(P-18:0/20:3) (a)	316.932
PE(P)	PE(P-18:0/20:3) (b)	107.871
PE(P)	PE(P-18:0/20:4)	7373.11
PE(P)	PE(P-18:0/20:5)	456.922
PE(P)	PE(P-18:0/22:4)	245.066
PE(P)	PE(P-18:0/22:5) (n3)	457.83
PE(P)	PE(P-18:0/22:5) (n6)	177.008
PE(P)	PE(P-18:0/22:6)	1730.89
PE(P)	PE(P-18:1/18:1)	1259.47
PE(P)	PE(P-18:1/18:1) (a)	336.309
PE(P)	PE(P-18:1/18:1) (b)	106.977
PE(P)	PE(P-18:1/18:2) (a)	1184.53
PE(P)	PE(P-18:1/18:2) (b)	371.947
PE(P)	PE(P-18:1/18:3)	25.1722
PE(P)	PE(P-18:1/20:3)	206.559
PE(P)	PE(P-18:1/20:3) (a)	122.993
PE(P)	PE(P-18:1/20:3) (b)	82.2237
PE(P)	PE(P-18:1/20:4)	6974.97
PE(P)	PE(P-18:1/20:4) (a)	4486.27
PE(P)	PE(P-18:1/20:4) (b)	1049.59
PE(P)	PE(P-18:1/20:5)	227.14
PE(P)	PE(P-18:1/20:5) (a)	185.222
PE(P)	PE(P-18:1/20:5) (b)	55.8318
PE(P)	PE(P-18:1/22:4)	142.575
PE(P)	PE(P-18:1/22:5) (a)	324.455
PE(P)	PE(P-18:1/22:5) (b)	131.23
PE(P)	PE(P-18:1/22:6)	1778.39
PE(P)	PE(P-18:1/22:6) (a)	1129.6
PE(P)	PE(P-18:1/22:6) (b)	342.063
PE(P)	PE(P-19:0/20:4) (a)	17.2493
PE(P)	PE(P-19:0/20:4) (b)	40.626
PE(P)	PE(P-20:0/18:1)	105.636
PE(P)	PE(P-20:0/18:2)	219.337
PE(P)	PE(P-20:0/20:4)	382.205
PE(P)	PE(P-20:0/22:6)	111.091
PE(P)	PE(P-20:1/20:4)	155.521
PE(P)	PE(P-20:1/22:6)	64.8432
PG	PG(34:1)	150.501
PG	PG(34:2)	33.977
PG	PG(36:1)	138.826
PG	PG(36:2)	291.86
PI	PI(15-MHDA_18:1) & PI(17:0_18:1)	195.834
PI	PI(15-MHDA_18:2) & PI(17:0_18:2)	161.79
PI	PI(15-MHDA_20:4) & PI(17:0_20:4)	242.009
PI	PI(16:0/16:0)	178.382
PI	PI(16:0_16:1)	568.883
PI	PI(16:0_20:3) (a)	1254.33
PI	PI(16:0_20:3) (b)	189.824
PI	PI(16:0_20:4)	2729.14
PI	PI(18:0_18:1)	3806.46
PI	PI(18:0_20:2)	346.442
PI	PI(18:0_20:3) (a)	10153
PI	PI(18:0_20:3) (b)	737.692
PI	PI(18:0_20:4)	32635.3
PI	PI(18:0_22:4)	493.053
PI	PI(18:0_22:5) (n3)	861.609
PI	PI(18:0_22:5) (n6)	540.499
PI	PI(18:0_22:6)	1062.41
PI	PI(18:1_18:2)	927.343
PI	PI(20:0_20:4)	69.5055
PI	PI(34:0)	214.248
PI	PI(34:1)	3417.18
PI	PI(36:2)	12920.8
PI	PI(37:6)	27.5584
PI	PI(38:5) (a)	894.984
PI	PI(38:5) (b)	1622.44
PI	PI(38:6)	342.588
PI	PI(39:6)	18.335
PIP1	PIP1(38:4)	43.8212
PS	PS(36:1)	70.4462
PS	PS(36:2)	26.6038
PS	PS(38:3)	27.1577
PS	PS(38:4)	66.4418
PS	PS(38:5)	17.6904
PS	PS(40:5)	23.4382
PS	PS(40:6)	17.63
S1P	S1P(d16:1)	57.693
S1P	S1P(d18:0)	56.8611
S1P	S1P(d18:1)	463.275
S1P	S1P(d18:2)	126.357
SHexCer	SHexCer(d18:1/16:0(OH))	203.044
SHexCer	SHexCer(d18:1/16:0)	155.266
SHexCer	SHexCer(d18:1/18:0(OH))	118.211
SHexCer	SHexCer(d18:1/18:0)	445.482
SHexCer	SHexCer(d18:1/24:0(OH))	71.1994
SHexCer	SHexCer(d18:1/24:0)	35.6072
SHexCer	SHexCer(d18:1/24:1(OH))	79.4483
SHexCer	SHexCer(d18:1/24:1)	64.9883
SHexCer	SHexCer(d18:2/18:0(OH))	66.8912
SHexCer	SHexCer(d18:2/18:0)	102.954
SM	SM(34:3)	71.0057
SM	SM(35:2) (b)	50.6488
SM	SM(36:2) (a)	9195.56
SM	SM(36:2) (b)	2822.51
SM	SM(37:1)	989.295
SM	SM(37:2)	210.107
SM	SM(38:3)	390.113
SM	SM(38:3) (a)	468.595
SM	SM(38:3) (b)	859.383
SM	SM(40:3) (a)	1374.3
SM	SM(40:3) (b)	1452.73
SM	SM(40:4)	451.58
SM	SM(41:0)	213.193
SM	SM(41:1) (a)	514.243
SM	SM(42:3)	15877
SM	SM(42:4)	2849.55
SM	SM(43:1)	827.278
SM	SM(43:2) (b)	383.894
SM	SM(43:2) (c)	277.54
SM	SM(44:1)	86.7201
SM	SM(44:2)	268.3
SM	SM(44:3)	197.125
SM	SM(d16:1/19:0)	374.872
SM	SM(d16:1/23:0) & SM(d17:1/22:0)	2896.23
SM	SM(d16:1/24:1)	3945.01
SM	SM(d17:1/14:0)	90.8075
SM	SM(d17:1/16:0)	3643.61
SM	SM(d17:1/24:1)	2289.01
SM	SM(d18:0/14:0)	210.723
SM	SM(d18:0/16:0)	6211.71
SM	SM(d18:0/22:0)	501.896
SM	SM(d18:1/14:0) & SM(d16:1/16:0)	5657.84
SM	SM(d18:1/16:0)	119334
SM	SM(d18:1/17:0) & SM(d17:1/18:0)	1867.7
SM	SM(d18:1/18:0) & SM(d16:1/20:0)	18310.2
SM	SM(d18:1/20:0) & SM(d16:1/22:0)	9301.75
SM	SM(d18:1/22:0) & SM(d16:1/24:0)	25118.7
SM	SM(d18:1/23:0) & SM(d17:1/24:0)	8391.2
SM	SM(d18:1/24:0)	17042.7
SM	SM(d18:1/24:1)	30488.7
SM	SM(d18:2/14:0)	416.259
SM	SM(d18:2/16:0)	11291
SM	SM(d18:2/17:0)	309.145
SM	SM(d18:2/18:0)	9560.3
SM	SM(d18:2/18:1)	873.16
SM	SM(d18:2/20:0)	5316.61
SM	SM(d18:2/22:0)	12490
SM	SM(d18:2/23:0)	3931.71
SM	SM(d18:2/24:0)	9475.76
SM	SM(d19:1/24:1)	722.453
Sph	Sph(d16:1)	56.8476
Sph	Sph(d18:1)	45.5753
Sph	Sph(d18:2)	27.5923
TG [NL]	TG(48:0) [NL-16:0]	26014.9
TG [NL]	TG(48:0) [NL-18:0]	2421.79
TG [NL]	TG(48:1) [NL-16:1]	7737.01
TG [NL]	TG(48:1) [NL-18:1]	19807
TG [NL]	TG(48:2) [NL-14:0]	11490.8
TG [NL]	TG(48:2) [NL-14:1]	2482.72
TG [NL]	TG(48:2) [NL-16:0]	19941.7
TG [NL]	TG(48:2) [NL-16:1]	12174.2
TG [NL]	TG(48:2) [NL-18:1]	17070.9
TG [NL]	TG(48:2) [NL-18:2]	9694.15
TG [NL]	TG(48:3) [NL-14:0]	2235.19
TG [NL]	TG(48:3) [NL-16:1]	3153.09
TG [NL]	TG(48:3) [NL-18:2]	6400.07
TG [NL]	TG(48:3) [NL-18:3]	971.076
TG [NL]	TG(49:1) [NL-15:0]	1809.66
TG [NL]	TG(49:1) [NL-16:0]	4083
TG [NL]	TG(49:1) [NL-16:1]	368.389
TG [NL]	TG(49:1) [NL-17:1]	804.641
TG [NL]	TG(49:1) [NL-18:1]	2927.79
TG [NL]	TG(50:0) [NL-18:0]	8933.04
TG [NL]	TG(50:1) [NL-14:0]	1667.35
TG [NL]	TG(50:1) [NL-16:0]	133166
TG [NL]	TG(50:1) [NL-18:1]	71996.3
TG [NL]	TG(50:2) [NL-14:0]	10510
TG [NL]	TG(50:2) [NL-16:1]	39038
TG [NL]	TG(50:2) [NL-18:0]	964.197
TG [NL]	TG(50:2) [NL-18:1]	68758.5
TG [NL]	TG(50:2) [NL-18:2]	30022.2
TG [NL]	TG(50:3) [NL-14:0]	13685.7
TG [NL]	TG(50:3) [NL-14:1]	1000.38
TG [NL]	TG(50:3) [NL-16:1]	29593.7
TG [NL]	TG(50:3) [NL-18:1]	23423.2
TG [NL]	TG(50:3) [NL-18:2]	37191.8
TG [NL]	TG(50:3) [NL-18:3]	3363.77
TG [NL]	TG(50:4) [NL-14:0]	4402.42
TG [NL]	TG(50:4) [NL-18:3]	4022.1
TG [NL]	TG(50:4) [NL-20:4]	946.133
TG [NL]	TG(51:0) [NL-16:0]	349.735
TG [NL]	TG(51:1) [NL-17:0]	2781.92
TG [NL]	TG(51:1) [NL-18:1]	3097.44
TG [NL]	TG(51:2) [NL-15:0]	2190.25
TG [NL]	TG(51:2) [NL-16:0]	6238.51
TG [NL]	TG(51:2) [NL-17:0]	2316.12
TG [NL]	TG(51:2) [NL-17:1]	3875.54
TG [NL]	TG(51:2) [NL-18:1]	10548.5
TG [NL]	TG(52:1) [NL-18:0]	33521
TG [NL]	TG(52:1) [NL-18:1]	27404.7
TG [NL]	TG(52:2) [NL-16:0]	172472
TG [NL]	TG(52:2) [NL-18:2]	10265.9
TG [NL]	TG(52:3) [NL-16:1]	18734.3
TG [NL]	TG(52:3) [NL-18:2]	151785
TG [NL]	TG(52:4) [NL-16:0]	63376.6
TG [NL]	TG(52:4) [NL-16:1]	21259.1
TG [NL]	TG(52:4) [NL-18:1]	33348.2
TG [NL]	TG(52:4) [NL-18:2]	120029
TG [NL]	TG(52:4) [NL-18:3]	17454.3
TG [NL]	TG(52:5) [NL-18:3]	10897.9
TG [NL]	TG(52:5) [NL-20:4]	3400.34
TG [NL]	TG(52:5) [NL-20:5]	417.185
TG [NL]	TG(53:2) [NL-17:0]	2538.84
TG [NL]	TG(53:2) [NL-17:1]	260.227
TG [NL]	TG(53:2) [NL-18:1]	6640.41
TG [NL]	TG(54:0) [NL-18:0]	1008.25
TG [NL]	TG(54:1) [NL-18:1]	3374.26
TG [NL]	TG(54:2) [NL-18:0]	25640.3
TG [NL]	TG(54:2) [NL-20:1]	3323.14
TG [NL]	TG(54:3) [NL-18:1]	128820
TG [NL]	TG(54:3) [NL-18:2]	15551.7
TG [NL]	TG(54:4) [NL-18:0]	3341.97
TG [NL]	TG(54:4) [NL-18:2]	46513.6
TG [NL]	TG(54:4) [NL-20:3]	6198.86
TG [NL]	TG(54:5) [NL-18:1]	30023.7
TG [NL]	TG(54:5) [NL-18:3]	6848.22
TG [NL]	TG(54:5) [NL-20:4]	12688.4
TG [NL]	TG(54:6) [NL-18:2]	13039.7
TG [NL]	TG(54:6) [NL-18:3]	6121.75
TG [NL]	TG(54:6) [NL-20:4]	10355.9
TG [NL]	TG(54:6) [NL-20:5]	1669.96
TG [NL]	TG(54:6) [NL-22:6]	858.134
TG [NL]	TG(54:7) [NL-20:5]	1251.16
TG [NL]	TG(54:7) [NL-22:6]	851.981
TG [NL]	TG(56:6) [NL-20:4]	6059.27
TG [NL]	TG(56:6) [NL-22:5]	3883.7
TG [NL]	TG(56:6) [NL-22:5] (a)	1261.82
TG [NL]	TG(56:6) [NL-22:5] (b)	1366.1
TG [NL]	TG(56:7) [NL-20:4]	5548.2
TG [NL]	TG(56:7) [NL-20:5]	737.257
TG [NL]	TG(56:7) [NL-22:5]	2884.53
TG [NL]	TG(56:7) [NL-22:5] (a)	849.517
TG [NL]	TG(56:7) [NL-22:5] (b)	839.902
TG [NL]	TG(56:7) [NL-22:6]	3932.08
TG [NL]	TG(56:8) [NL-20:4]	2427.25
TG [NL]	TG(56:8) [NL-20:5]	728.916
TG [NL]	TG(56:8) [NL-22:6]	2979.2
TG [NL]	TG(56:9) [NL-22:6]	384.719
TG [NL]	TG(58:10) [NL-22:6]	372.274
TG [NL]	TG(58:8) [NL-22:6]	1016.56
TG [NL]	TG(58:9) [NL-22:6]	859.18
TG [SIM]	TG(48:0) [SIM]	33515.2
TG [SIM]	TG(48:1) [SIM]	77836.5
TG [SIM]	TG(48:2) [SIM]	53720
TG [SIM]	TG(48:3) [SIM]	16151
TG [SIM]	TG(49:1) [SIM]	11658.6
TG [SIM]	TG(50:0) [SIM]	21214.2
TG [SIM]	TG(50:1) [SIM]	204531
TG [SIM]	TG(50:2) [SIM]	251401
TG [SIM]	TG(50:3) [SIM]	136506
TG [SIM]	TG(50:4) [SIM]	30813.3
TG [SIM]	TG(51:0) [SIM]	1384.06
TG [SIM]	TG(51:1) [SIM]	9665.23
TG [SIM]	TG(51:2) [SIM]	24933.5
TG [SIM]	TG(52:1) [SIM]	86418.4
TG [SIM]	TG(52:2) [SIM]	458421
TG [SIM]	TG(52:3) [SIM]	489145
TG [SIM]	TG(52:4) [SIM]	329977
TG [SIM]	TG(52:5) [SIM]	66617.8
TG [SIM]	TG(53:2) [SIM]	9833.75
TG [SIM]	TG(54:0) [SIM]	1479.86
TG [SIM]	TG(54:1) [SIM]	10933.1
TG [SIM]	TG(54:2) [SIM]	74270.8
TG [SIM]	TG(54:3) [SIM]	170264
TG [SIM]	TG(54:4) [SIM]	204631
TG [SIM]	TG(54:5) [SIM]	163676
TG [SIM]	TG(54:6) [SIM]	72266.6
TG [SIM]	TG(54:7) [SIM]	15452.6
TG [SIM]	TG(56:6) [SIM]	50310.7
TG [SIM]	TG(56:7) [SIM]	42239.2
TG [SIM]	TG(56:8) [SIM]	16746.8
TG [SIM]	TG(56:9) [SIM]	4285.68
TG [SIM]	TG(58:10) [SIM]	2833.28
TG [SIM]	TG(58:8) [SIM]	9930.54
TG [SIM]	TG(58:9) [SIM]	5750.76
TG(O) [NL]	TG(O-50:1) [NL-15:0]	40.7263
TG(O) [NL]	TG(O-50:1) [NL-16:0]	327.606
TG(O) [NL]	TG(O-50:1) [NL-17:1]	21.3274
TG(O) [NL]	TG(O-50:1) [NL-18:1]	165.828
TG(O) [NL]	TG(O-50:2) [NL-16:1]	36.8554
TG(O) [NL]	TG(O-50:2) [NL-18:1]	30.7501
TG(O) [NL]	TG(O-50:2) [NL-18:2]	58.4456
TG(O) [NL]	TG(O-50:3) [NL-18:2]	11.2804
TG(O) [NL]	TG(O-52:0) [NL-16:0]	32.6886
TG(O) [NL]	TG(O-52:1) [NL-16:0]	162.232
TG(O) [NL]	TG(O-52:1) [NL-18:1]	117.808
TG(O) [NL]	TG(O-52:2) [NL-16:0]	227.618
TG(O) [NL]	TG(O-52:2) [NL-17:1]	52.4615
TG(O) [NL]	TG(O-52:2) [NL-18:1]	271.067
TG(O) [NL]	TG(O-54:2) [NL-17:1]	9.11597
TG(O) [NL]	TG(O-54:2) [NL-18:1]	103.608
TG(O) [NL]	TG(O-54:3) [NL-17:1]	20.459
TG(O) [NL]	TG(O-54:3) [NL-18:1]	84.323
TG(O) [NL]	TG(O-54:4) [NL-17:1]	31.9825
TG(O) [NL]	TG(O-54:4) [NL-18:2]	44.3129
TG(O) [SIM]	TG(O-50:1) [SIM]	500.556
TG(O) [SIM]	TG(O-50:2) [SIM]	362.234
TG(O) [SIM]	TG(O-50:3) [SIM]	409.59
TG(O) [SIM]	TG(O-52:0) [SIM]	146.32
TG(O) [SIM]	TG(O-52:1) [SIM]	305.125
TG(O) [SIM]	TG(O-52:2) [SIM]	564.351
TG(O) [SIM]	TG(O-54:2) [SIM]	179.154
TG(O) [SIM]	TG(O-54:3) [SIM]	289.166
TG(O) [SIM]	TG(O-54:4) [SIM]	386.083
Ubiquinone	Ubiquinone	1084.06

## Sheet: Supplemental Table 2
Supplemental Table 2. Ratio of median lipid concentrations in each cohort to the reference point concentrations of National Institute of Standards and Technology (NIST) Standard Reference Material (SRM) 1950.
lipid	class	AusDiab	BHS	LIPID	SAFHS
AC(10:0)	AC	NA	NA	NA	1.75384
AC(12:0)	AC	1.6697	1.62487	2.04039	1.54144
AC(12:1)	AC	NA	NA	NA	1.62625
AC(13:0)	AC	2.2944	2.1559	2.67926	1.06681
AC(14:0)	AC	1.77023	1.64083	2.04376	1.3842
AC(14:1)	AC	1.353	1.32368	1.65613	1.5193
AC(14:2)	AC	1.0443	1.05075	1.31275	1.50787
AC(15:0) (a)	AC	2.069	1.96695	2.182	1.12878
AC(15:0) (b)	AC	2.38927	2.30846	2.55472	1.48071
AC(16:0)	AC	1.45246	1.3743	1.57561	1.3181
AC(16:1)	AC	1.43428	1.34179	1.62315	1.40873
AC(17:0)	AC	NA	NA	NA	1.3018
AC(17:0) (a)	AC	1.48925	1.4716	1.49613	1.40158
AC(17:0) (b)	AC	1.48323	1.43884	1.5452	1.5819
AC(18:0)	AC	1.13505	1.10171	1.23397	1.26634
AC(18:1)	AC	1.05228	1.00511	1.16784	1.36599
AC(18:2)	AC	0.836676	0.849431	0.935664	1.23196
AC(18:3)	AC	NA	NA	NA	1.26836
AC(20:3)	AC	NA	NA	NA	NA
AC(20:3) (a)	AC	NA	NA	NA	1.15973
AC(20:3) (b)	AC	NA	NA	NA	1.13492
AC(20:4)	AC	NA	NA	NA	1.02832
AC(20:5)	AC	NA	NA	NA	0.98335
AC(22:5)	AC	NA	NA	NA	0.980864
AC(22:6)	AC	NA	NA	NA	1.12702
AC(24:0)	AC	NA	NA	NA	1.04723
AC(24:1)	AC	NA	NA	NA	NA
AC(24:1) (a)	AC	NA	NA	NA	1.05818
AC(24:1) (b)	AC	NA	NA	NA	1.08948
AC(26:0)	AC	NA	NA	NA	1.11269
AC(26:1)	AC	NA	NA	NA	1.11668
AC(14:0)-OH	AC-OH	NA	NA	NA	1.50852
AC(14:1)-OH	AC-OH	NA	NA	NA	1.55304
AC(16:0)-OH	AC-OH	NA	NA	NA	1.5584
AC(16:1)-OH	AC-OH	NA	NA	NA	1.55169
AC(18:0)-OH	AC-OH	NA	NA	NA	1.46507
AC(18:1)-OH	AC-OH	NA	NA	NA	1.63748
AC(20:3)-OH	AC-OH	NA	NA	NA	1.27599
AC(22:5)-OH	AC-OH	NA	NA	NA	1.38867
AC(24:0)-OH	AC-OH	NA	NA	NA	NA
AC(24:1)-OH	AC-OH	NA	NA	NA	0.996325
CA	BA	NA	NA	NA	0.507986
dxCA	BA	NA	NA	NA	0.937276
Cer1P(d18:1/16:0)	C1P	1.09767	NA	NA	1.09198
CE(14:0)	CE	1.65603	1.59175	1.5594	0.974647
CE(15:0)	CE	1.77662	1.91182	1.58999	1.14497
CE(16:0)	CE	1.06213	1.06513	1.0426	1.06089
CE(16:1)	CE	1.17103	1.06574	1.07871	0.796203
CE(16:2)	CE	1.31853	1.37483	1.11688	0.982495
CE(17:0)	CE	1.87499	1.9166	1.68544	1.2948
CE(17:1)	CE	1.8157	1.89959	1.65823	1.2973
CE(18:0)	CE	1.14986	1.12286	1.02494	1.18371
CE(18:1)	CE	1.21977	1.21365	1.19106	1.11133
CE(18:2)	CE	1.02423	1.00715	0.962496	1.12102
CE(18:3)	CE	1.18571	1.17298	1.04101	0.889261
CE(20:0)	CE	1.08595	1.14581	0.99732	1.0802
CE(20:1)	CE	1.1289	1.14061	1.04655	1.12448
CE(20:2)	CE	0.930832	0.924614	0.893818	1.1732
CE(20:3)	CE	1.20181	1.1761	1.16307	1.13955
CE(20:4)	CE	0.893503	1.01074	0.759442	0.880355
CE(20:5)	CE	2.60944	3.10096	2.09367	0.626357
CE(22:0)	CE	0.91522	0.886883	0.865914	0.961116
CE(22:1)	CE	1.09871	1.09331	1.06003	1.0241
CE(22:4)	CE	0.759566	0.765036	0.692116	1.00695
CE(22:5)	CE	NA	NA	NA	1.1048
CE(22:5) (n3)	CE	1.53786	1.57213	1.33737	NA
CE(22:5) (n6)	CE	0.925331	0.9535	0.829194	NA
CE(22:6)	CE	1.53845	1.52504	1.37761	0.938773
CE(24:0)	CE	0.98308	0.960818	0.943429	0.96235
CE(24:1)	CE	1.13669	1.12848	1.05605	1.01091
CE(24:4)	CE	0.678702	0.656854	0.582242	0.982656
CE(24:5)	CE	1.16006	1.09835	0.986498	1.09644
CE(24:6)	CE	1.65583	1.57439	1.52308	0.940324
Cer(d16:1/16:0)	Cer(d)	1.41148	1.38239	1.32778	1.3356
Cer(d16:1/18:0)	Cer(d)	1.57853	1.4688	1.60615	1.66606
Cer(d16:1/20:0)	Cer(d)	1.73395	1.60741	1.75655	1.57522
Cer(d16:1/22:0)	Cer(d)	1.54786	1.3748	1.61771	1.36782
Cer(d16:1/23:0)	Cer(d)	1.6994	1.51987	1.67915	1.42284
Cer(d16:1/24:0)	Cer(d)	1.46606	1.28897	1.48024	1.16356
Cer(d16:1/24:1)	Cer(d)	1.87228	1.68557	1.90235	1.42132
Cer(d17:1/16:0)	Cer(d)	1.44155	1.43042	1.34633	1.5004
Cer(d17:1/18:0)	Cer(d)	1.27064	1.29244	1.22767	1.64689
Cer(d17:1/20:0)	Cer(d)	1.67915	1.65062	1.65532	1.89527
Cer(d17:1/22:0)	Cer(d)	1.62439	1.48304	1.5905	1.66394
Cer(d17:1/23:0)	Cer(d)	1.85901	1.74092	1.77907	1.6336
Cer(d17:1/24:0)	Cer(d)	1.60706	1.50362	1.58502	1.38822
Cer(d17:1/24:1)	Cer(d)	1.90682	1.79019	1.89713	1.60171
Cer(d18:1/14:0)	Cer(d)	1.15857	1.16487	NA	1.23451
Cer(d18:1/16:0)	Cer(d)	1.02693	0.994748	1.01064	1.29393
Cer(d18:1/17:0)	Cer(d)	1.15819	1.17383	1.11896	NA
Cer(d18:1/18:0)	Cer(d)	1.10324	1.04432	1.16692	1.50225
Cer(d18:1/19:0)	Cer(d)	1.29733	1.38796	1.25312	1.64987
Cer(d18:1/20:0)	Cer(d)	1.21086	1.12307	1.27386	1.56499
Cer(d18:1/21:0)	Cer(d)	1.23187	1.2064	1.17613	1.53645
Cer(d18:1/22:0)	Cer(d)	1.04573	0.948561	1.05915	1.3437
Cer(d18:1/23:0)	Cer(d)	1.28308	1.2065	1.25029	1.40792
Cer(d18:1/24:0)	Cer(d)	1.0506	0.970506	1.05843	1.1754
Cer(d18:1/24:1)	Cer(d)	1.27636	1.19421	1.32468	1.32702
Cer(d18:1/26:0)	Cer(d)	1.16245	1.12035	1.0939	1.13508
Cer(d18:2/14:0)	Cer(d)	1.29707	1.30724	NA	1.36482
Cer(d18:2/16:0)	Cer(d)	1.13235	1.09251	1.08189	1.36574
Cer(d18:2/17:0)	Cer(d)	1.04028	1.08389	NA	NA
Cer(d18:2/18:0)	Cer(d)	1.28692	1.20407	1.30399	1.64721
Cer(d18:2/20:0)	Cer(d)	1.30744	1.22278	1.37351	1.57747
Cer(d18:2/21:0)	Cer(d)	1.22886	1.24796	1.09467	1.76522
Cer(d18:2/22:0)	Cer(d)	1.16099	1.02599	1.18254	1.38368
Cer(d18:2/23:0)	Cer(d)	1.35925	1.26555	1.29699	1.44245
Cer(d18:2/24:0)	Cer(d)	1.11941	0.996186	1.08777	1.1759
Cer(d18:2/24:1)	Cer(d)	1.43156	1.31873	1.46764	1.41008
Cer(d18:2/26:0)	Cer(d)	1.27257	1.22642	1.16044	1.09269
Cer(d19:1/16:0)	Cer(d)	1.58125	1.60412	NA	1.79345
Cer(d19:1/18:0)	Cer(d)	1.63816	1.57585	1.62986	1.85036
Cer(d19:1/20:0)	Cer(d)	1.87525	1.81756	1.88989	1.78321
Cer(d19:1/22:0)	Cer(d)	1.97892	1.78711	1.89358	1.71204
Cer(d19:1/23:0)	Cer(d)	2.40009	2.29455	2.21553	1.81473
Cer(d19:1/24:0)	Cer(d)	2.20018	2.00704	2.16579	1.59465
Cer(d19:1/24:1)	Cer(d)	2.49381	2.37372	2.56132	1.70365
Cer(d19:1/26:0)	Cer(d)	1.42464	1.42921	NA	1.29862
Cer(d20:1/22:0)	Cer(d)	0.986316	0.91527	1.06653	1.29526
Cer(d20:1/23:0)	Cer(d)	1.17107	1.15542	1.1889	1.4113
Cer(d20:1/24:0)	Cer(d)	0.999334	0.935756	1.06701	1.17024
Cer(d20:1/24:1)	Cer(d)	1.20172	1.14986	1.35582	1.33383
Cer(d20:1/26:0)	Cer(d)	1.02178	0.999489	NA	NA
Cer(m18:0/20:0)	Cer(m)	0.97631	0.94177	1.25291	1.11484
Cer(m18:0/22:0)	Cer(m)	0.90579	0.833779	1.13339	1.08382
Cer(m18:0/23:0)	Cer(m)	1.0724	1.00857	1.27999	1.09675
Cer(m18:0/24:0)	Cer(m)	0.879462	0.816079	1.07172	0.950556
Cer(m18:0/24:1)	Cer(m)	1.02979	0.96946	1.30103	1.00676
Cer(m18:1/18:0)	Cer(m)	0.894555	0.858402	1.13522	1.1291
Cer(m18:1/20:0)	Cer(m)	0.926744	0.857187	1.31328	1.02547
Cer(m18:1/22:0)	Cer(m)	0.784969	0.739937	1.07121	0.954862
Cer(m18:1/23:0)	Cer(m)	0.932808	0.893999	1.19292	1.04891
Cer(m18:1/24:0)	Cer(m)	0.769917	0.717318	1.05782	0.857752
Cer(m18:1/24:1)	Cer(m)	0.876077	0.773043	1.1464	0.957928
COH	COH	1.08557	1.10311	1.07089	1.14626
DE(16:0)	DE	0.932194	1.06706	NA	0.862291
DE(18:1)	DE	1.11135	1.14562	1.08834	0.988346
DE(18:2)	DE	0.833376	0.864901	0.69041	0.967965
DE(20:4)	DE	0.914948	1.02775	0.849177	0.733166
DE(20:5)	DE	1.7925	1.9323	1.82218	0.572789
DE(22:6)	DE	1.35587	1.49847	1.19712	0.811169
deDE(18:1)	deDE	NA	NA	NA	NA
deDE(18:2)	deDE	NA	NA	NA	0.529784
deDE(20:4)	deDE	NA	NA	NA	0.34429
DG(14:0_16:0)	DG	0.915191	0.88712	0.99804	0.67969
DG(14:0_18:2)	DG	0.834022	0.802603	0.934297	0.803822
DG(16:0_16:0)	DG	0.864028	0.801329	0.955368	0.743315
DG(16:0_16:1)	DG	0.933679	0.89737	0.993647	0.758655
DG(16:0_18:1)	DG	1.16092	1.10548	1.32319	0.929589
DG(16:0_18:2)	DG	0.759608	0.7086	0.865256	0.901976
DG(16:0_20:4)	DG	0.709765	0.655697	0.855408	0.672808
DG(16:0_22:5)	DG	1.07186	0.961457	1.18923	0.855743
DG(16:0_22:6)	DG	1.73034	1.61879	1.88843	0.777322
DG(16:1_18:1)	DG	1.24233	1.15053	1.34468	1.06937
DG(17:0_18:1)	DG	NA	NA	NA	1.30891
DG(17:1_18:1)	DG	NA	NA	NA	1.71652
DG(18:0_18:1)	DG	1.02101	0.944886	1.18867	1.03917
DG(18:0_18:2)	DG	0.703937	0.658911	0.82273	0.916908
DG(18:0_20:4)	DG	1.24527	1.1523	1.35798	0.960055
DG(18:0_22:6)	DG	1.05688	1.07378	1.11051	NA
DG(18:1_18:1)	DG	1.212	1.08764	1.37895	1.28871
DG(18:1_18:2)	DG	0.796339	0.71399	0.919463	1.27225
DG(18:1_18:3)	DG	0.933566	0.844329	1.12541	1.05376
DG(18:1_20:3)	DG	1.28862	1.12411	1.51641	1.04391
DG(18:1_20:4)	DG	0.794821	0.711728	0.918921	0.94538
DG(18:1_20:5)	DG	1.49455	1.31891	1.93251	0.787505
DG(18:1_22:5)	DG	0.944811	0.852401	1.00904	1.15704
DG(18:1_22:6)	DG	1.9886	1.82633	2.3368	1.01924
DG(18:2_18:2)	DG	0.478856	0.44514	0.547763	1.15788
DG(18:2_20:4)	DG	0.47395	0.449363	0.558385	0.892909
DG(18:2_22:6)	DG	1.27303	1.17994	1.51227	0.90858
DG(O-18:0/20:0) [NL-O-18:0]	DG(O)	NA	NA	NA	1.13795
DG(O-18:1/16:0) [NL-O-18:1]	DG(O)	NA	NA	NA	NA
DG(O-18:1/18:1) [NL-O-18:1]	DG(O)	NA	NA	NA	NA
DG(O-18:1/18:2) [NL-O-18:1]	DG(O)	NA	NA	NA	NA
DG(O-18:1/20:0) [NL-O-18:1]	DG(O)	NA	NA	NA	1.27966
dhCer(d18:0/16:0)	dhCer	0.890386	0.9313	0.876481	1.16135
dhCer(d18:0/18:0)	dhCer	0.991247	1.04906	0.976973	1.15118
dhCer(d18:0/20:0)	dhCer	1.04203	1.01382	1.03933	1.50167
dhCer(d18:0/22:0)	dhCer	0.889551	0.833742	0.868623	1.34537
dhCer(d18:0/24:0)	dhCer	0.914579	0.846123	0.92464	1.2412
dhCer(d18:0/24:1)	dhCer	1.06591	1.02484	1.07117	1.35836
dimethyl-CE(18:1)	dimethyl-CE	NA	NA	NA	1.00196
dimethyl-CE(18:2)	dimethyl-CE	NA	NA	NA	1.04409
dimethyl-CE(20:4)	dimethyl-CE	NA	NA	NA	0.840416
dimethyl-CE(22:6)	dimethyl-CE	NA	NA	NA	0.832556
FA(14:0)	FFA	NA	NA	NA	1.2987
FA(15:0)	FFA	NA	NA	NA	1.09052
FA(16:0)	FFA	NA	NA	NA	1.25816
FA(16:1)	FFA	NA	NA	NA	1.00006
FA(16:2)	FFA	NA	NA	NA	NA
FA(17:0)	FFA	NA	NA	NA	1.32662
FA(17:1)	FFA	NA	NA	NA	1.27547
FA(18:0)	FFA	NA	NA	NA	1.56668
FA(18:1)	FFA	NA	NA	NA	1.21736
FA(18:2)	FFA	NA	NA	NA	1.17021
FA(18:3)	FFA	NA	NA	NA	1.0624
FA(20:2)	FFA	NA	NA	NA	1.06014
FA(20:3)	FFA	NA	NA	NA	0.976603
FA(20:4)	FFA	NA	NA	NA	0.70263
FA(20:5)	FFA	NA	NA	NA	0.775006
FA(22:4)	FFA	NA	NA	NA	1.02518
FA(22:5)	FFA	NA	NA	NA	1.15084
FA(22:6)	FFA	NA	NA	NA	1.04009
GD1(d18:1/24:1)	GD1	NA	NA	NA	1.32618
GM1(d18:1/16:0)	GM1	1.01243	1.02916	0.892013	0.962859
GM3(d18:1/16:0)	GM3	1.03136	1.03402	0.955505	1.09003
GM3(d18:1/18:0)	GM3	1.09093	1.11247	1.0425	1.05524
GM3(d18:1/20:0)	GM3	1.13558	1.146	1.14758	1.21517
GM3(d18:1/22:0)	GM3	0.981159	0.974482	0.919733	1.22801
GM3(d18:1/24:0)	GM3	0.980173	0.963368	0.970899	1.00528
GM3(d18:1/24:1)	GM3	1.12643	1.12837	1.11122	1.11091
GM3(d18:2/24:1)	GM3	1.25778	1.2158	NA	0.986635
GM3(d20:1/18:0)	GM3	1.08205	NA	NA	NA
Hex2Cer(d16:1/16:0)	Hex2Cer	1.41767	1.4249	1.28624	1.17867
Hex2Cer(d16:1/24:1)	Hex2Cer	1.42589	1.50269	NA	1.25523
Hex2Cer(d18:1/16:0)	Hex2Cer	0.93752	0.956892	0.811524	1.08957
Hex2Cer(d18:1/18:0)	Hex2Cer	0.97393	1.08955	0.914297	0.946869
Hex2Cer(d18:1/20:0)	Hex2Cer	1.06138	1.11942	0.958863	1.73835
Hex2Cer(d18:1/22:0)	Hex2Cer	0.996664	1.00648	0.895621	1.58258
Hex2Cer(d18:1/24:0)	Hex2Cer	1.01148	1.03137	0.919818	1.30765
Hex2Cer(d18:1/24:1)	Hex2Cer	1.05358	1.08949	0.922696	1.12956
Hex2Cer(d18:2/16:0)	Hex2Cer	1.04858	1.05615	0.920257	1.16413
Hex2Cer(d18:2/18:0)	Hex2Cer	NA	NA	NA	1.35115
Hex2Cer(d18:2/24:1)	Hex2Cer	1.11695	1.12944	0.928865	1.21534
Hex3Cer(d18:1/16:0)	Hex3Cer	0.954545	0.974448	0.842203	1.01196
Hex3Cer(d18:1/18:0)	Hex3Cer	0.963214	1.00356	0.9022	1.06803
Hex3Cer(d18:1/20:0)	Hex3Cer	0.932381	0.9769	0.871517	1.13971
Hex3Cer(d18:1/22:0)	Hex3Cer	0.932884	0.955888	0.817125	1.13282
Hex3Cer(d18:1/24:0)	Hex3Cer	0.902609	0.920166	0.841087	1.01005
Hex3Cer(d18:1/24:1)	Hex3Cer	1.02045	1.07002	0.940989	0.955073
HexCer(d16:1/18:0)	HexCer	1.61336	1.62469	1.45266	1.47225
HexCer(d16:1/20:0)	HexCer	1.72022	1.66654	1.5747	1.36884
HexCer(d16:1/22:0)	HexCer	1.56824	1.51777	1.4213	1.14297
HexCer(d16:1/24:0)	HexCer	1.64765	1.63851	1.44537	1.01941
HexCer(d18:1/16:0)	HexCer	1.0963	1.09778	1.03176	0.971463
HexCer(d18:1/18:0)	HexCer	1.03222	1.06043	0.939752	1.06884
HexCer(d18:1/20:0)	HexCer	1.21824	1.23864	1.13631	1.07886
HexCer(d18:1/22:0)	HexCer	1.05636	1.05941	0.933675	1.05234
HexCer(d18:1/24:0)	HexCer	1.09062	1.11469	0.992868	0.976491
HexCer(d18:1/24:1)	HexCer	1.1346	1.19193	1.03583	0.967803
HexCer(d18:2/18:0)	HexCer	1.12815	1.15766	NA	1.23535
HexCer(d18:2/20:0)	HexCer	1.24922	1.25342	1.1343	1.32854
HexCer(d18:2/22:0)	HexCer	1.17246	1.19536	1.01666	1.13721
HexCer(d18:2/24:0)	HexCer	1.23525	1.22187	1.1174	1.06641
LPC(14:0) [sn1]	LPC	1.61013	1.67656	1.52316	0.832719
LPC(14:0) [sn2]	LPC	1.58045	1.64223	1.47875	0.824922
LPC(15:0) [sn1]	LPC	1.97119	1.96817	1.7688	0.985995
LPC(15:0) [sn2]	LPC	2.09537	2.16564	1.86235	0.961303
LPC(15-MHDA) [sn1] & LPC(17:0) [sn2]	LPC	2.1741	2.3645	1.95087	0.931679
LPC(15-MHDA) [sn1] [104_sn1]	LPC	2.51739	2.71267	2.18205	0.931659
LPC(15-MHDA) [sn2]	LPC	2.50555	2.69429	2.26015	0.907793
LPC(16:0) [sn1]	LPC	1.24768	1.32331	1.17585	0.778427
LPC(16:0) [sn2]	LPC	1.28803	1.37782	1.22169	0.780333
LPC(16:1) [sn1]	LPC	1.18009	1.22617	1.1036	0.809313
LPC(16:1) [sn2]	LPC	1.136	1.11063	1.03772	0.722527
LPC(17:0) [sn1]	LPC	1.7569	1.91239	1.66182	0.968404
LPC(17:1) (a) [sn1] [104_sn1]	LPC	1.71797	1.81955	1.59608	0.982715
LPC(17:1) [sn1] (a) & LPC(17:1) [sn2] (b)	LPC	1.7268	1.82586	1.64448	0.973324
LPC(17:1) [sn1] (b)	LPC	2.0501	2.15791	1.81834	0.896797
LPC(17:1) [sn2] (a)	LPC	1.69623	1.68626	1.58357	0.95858
LPC(18:0) [sn1]	LPC	1.20908	1.36893	1.15367	0.783105
LPC(18:0) [sn2]	LPC	1.21356	1.35895	1.13739	0.768563
LPC(18:1) [sn1]	LPC	1.1046	1.22778	1.085	0.795369
LPC(18:1) [sn2]	LPC	1.13568	1.15893	1.12297	0.781671
LPC(18:2) [sn1]	LPC	0.828502	0.822149	0.808827	0.856064
LPC(18:2) [sn2]	LPC	0.835978	0.831445	0.808345	0.880398
LPC(18:3) (a) [sn1] [104_sn1]	LPC	1.24996	1.31354	1.25681	0.753763
LPC(18:3) [sn1] (a) & LPC(18:3) [sn2] (b)	LPC	1.17946	1.24092	1.18666	0.749588
LPC(18:3) [sn1] (b)	LPC	1.10012	1.12406	1.1464	0.73383
LPC(18:3) [sn2] (a)	LPC	1.24987	1.29077	1.27914	0.768755
LPC(19:0) (a) [sn1] [104_sn1]	LPC	1.77145	1.91726	1.58725	0.927779
LPC(19:0) [sn1] (a) & LPC(19:0) [sn2] (b)	LPC	1.717	1.87806	1.49929	0.860501
LPC(19:0) [sn1] (b)	LPC	1.66779	1.84	1.474	0.865485
LPC(19:0) [sn2] (a)	LPC	1.65798	1.79844	1.48162	0.897086
LPC(19:1) (a)	LPC	1.59115	1.71233	1.52653	0.912055
LPC(19:1) (b)	LPC	1.57812	1.71979	1.47544	0.892069
LPC(19:1) (c)	LPC	1.61969	1.8748	1.39159	0.913719
LPC(20:0) [sn1]	LPC	1.12063	1.14666	1.05937	0.867939
LPC(20:0) [sn2]	LPC	1.12118	1.14159	1.06547	0.838485
LPC(20:1) [sn1]	LPC	1.15764	1.21639	1.13618	0.875019
LPC(20:1) [sn2]	LPC	1.24878	1.31895	1.23752	0.826427
LPC(20:2) [sn1]	LPC	0.975298	1.03784	0.95592	0.853371
LPC(20:2) [sn2]	LPC	0.962992	0.996231	0.932589	0.884042
LPC(20:3) [sn1]	LPC	1.13419	1.10321	1.14024	0.890037
LPC(20:3) [sn2]	LPC	1.0978	1.05364	1.08538	0.955245
LPC(20:4) [sn1]	LPC	0.928921	0.894678	0.966041	0.749894
LPC(20:4) [sn2]	LPC	0.956297	0.946455	0.98997	0.779041
LPC(20:5) [sn1]	LPC	2.22803	2.17022	2.40142	0.593146
LPC(20:5) [sn2]	LPC	2.17048	2.04929	2.3196	0.615314
LPC(22:0)	LPC	NA	NA	NA	NA
LPC(22:0) [sn1]	LPC	0.884259	0.883056	0.85062	0.873913
LPC(22:0) [sn2]	LPC	0.890765	0.9006	0.845595	0.83819
LPC(22:1)	LPC	NA	NA	NA	NA
LPC(22:1) [sn1]	LPC	1.07311	1.15876	1.07009	0.898884
LPC(22:1) [sn2]	LPC	1.14618	1.21026	1.15484	0.868211
LPC(22:4) [sn1]	LPC	0.687898	0.6968	0.679641	0.812539
LPC(22:4) [sn2]	LPC	0.697825	0.679122	0.663856	0.851698
LPC(22:5) (n3) [sn1] [104_sn1]	LPC	1.32147	1.33622	1.3646	0.712039
LPC(22:5) [sn1] (n3) & LPC(22:5) [sn2] (n6)	LPC	1.21215	1.23963	1.27004	0.792169
LPC(22:5) [sn1] (n6)	LPC	0.708856	0.706396	0.675335	0.924928
LPC(22:5) [sn2] (n3)	LPC	1.35209	1.27676	1.36778	0.788052
LPC(22:6) [sn1]	LPC	1.5514	1.55747	1.57814	0.775318
LPC(22:6) [sn2]	LPC	1.53747	1.54601	1.551	0.803351
LPC(24:0) [sn1]	LPC	0.907606	0.896386	0.864754	0.87885
LPC(24:0) [sn2]	LPC	0.914382	0.905109	0.879602	0.858257
LPC(26:0) [sn1]	LPC	1.0163	1.02433	0.94046	0.982819
LPC(26:0) [sn2]	LPC	1.06791	1.04765	0.976544	0.969892
LPC(O-16:0)	LPC(O)	1.21012	1.36136	1.09145	0.818575
LPC(O-18:0)	LPC(O)	1.21825	1.38694	1.12008	0.936467
LPC(O-18:1)	LPC(O)	1.12813	1.27253	1.09615	0.818937
LPC(O-20:0)	LPC(O)	1.19385	1.36944	1.07951	0.885717
LPC(O-20:1)	LPC(O)	1.02749	1.23068	0.911649	0.782023
LPC(O-22:0)	LPC(O)	1.12885	1.20305	1.0674	0.908787
LPC(O-22:1)	LPC(O)	1.09911	1.28724	0.983056	0.811329
LPC(O-24:0)	LPC(O)	1.18472	1.18041	1.14457	0.906424
LPC(O-24:1)	LPC(O)	1.11768	1.17829	1.05038	0.876642
LPC(O-24:2)	LPC(O)	0.743688	0.82854	0.698505	0.747351
LPC(P-16:0)	LPC(P)	1.22655	1.36786	1.1192	0.808024
LPC(P-17:0)	LPC(P)	NA	NA	NA	NA
LPC(P-17:0) (a)	LPC(P)	2.19037	2.51141	1.91587	0.928188
LPC(P-17:0) (b)	LPC(P)	1.659	1.84293	1.48615	1.00681
LPC(P-18:0)	LPC(P)	1.15625	1.28293	1.08948	0.90065
LPC(P-18:1)	LPC(P)	0.909331	1.05789	0.831435	0.789567
LPC(P-20:0)	LPC(P)	1.02795	1.20722	0.968782	0.815773
LPE(16:0) [sn1]	LPE	1.21389	1.2443	1.21937	0.852214
LPE(16:0) [sn2]	LPE	1.24061	1.2685	1.26587	0.843146
LPE(17:0)	LPE	NA	NA	NA	NA
LPE(17:0) [sn1]	LPE	1.172	1.20911	1.16484	1.09929
LPE(17:0) [sn2]	LPE	1.25358	1.28869	1.21146	1.13833
LPE(18:0) [sn1]	LPE	1.12143	1.12443	1.12503	0.874172
LPE(18:0) [sn2]	LPE	1.14762	1.17145	1.16765	0.855684
LPE(18:1) [sn1]	LPE	0.790472	0.811659	0.866605	0.834094
LPE(18:1) [sn2]	LPE	0.812666	0.805103	0.885125	0.832166
LPE(18:2) [sn1]	LPE	0.673105	0.649782	0.701585	0.905524
LPE(18:2) [sn2]	LPE	0.647611	0.618028	0.67872	0.925183
LPE(20:4) [sn1]	LPE	0.802382	0.760325	0.877846	0.93799
LPE(20:4) [sn2]	LPE	0.819872	0.789662	0.880165	0.967177
LPE(22:6) [sn1]	LPE	1.35883	1.33845	1.43145	0.98018
LPE(22:6) [sn2]	LPE	1.38595	1.34397	1.51093	1.00182
LPE(P-16:0)	LPE(P)	1.19174	1.22083	1.17131	1.11512
LPE(P-18:0)	LPE(P)	1.23636	1.2744	1.18474	1.03556
LPE(P-18:1)	LPE(P)	1.00761	1.04095	0.991967	1.16663
LPE(P-20:0)	LPE(P)	1.09745	1.16437	1.07236	0.910315
LPI(18:0)	LPI	NA	NA	NA	1.00219
LPI(18:0) [sn1]	LPI	1.15515	1.22344	1.13629	NA
LPI(18:0) [sn2]	LPI	1.04448	1.19197	1.0946	NA
LPI(18:1)	LPI	NA	NA	NA	NA
LPI(18:1) [sn1]	LPI	0.929098	0.999991	0.915706	0.931836
LPI(18:1) [sn2]	LPI	1.06321	1.09347	1.01978	0.925038
LPI(18:2)	LPI	NA	NA	NA	NA
LPI(18:2) [sn1]	LPI	0.641315	0.633226	0.636535	0.998547
LPI(18:2) [sn2]	LPI	0.683769	0.653532	0.673279	0.990213
LPI(20:4)	LPI	NA	NA	NA	NA
LPI(20:4) [sn1]	LPI	0.868562	0.858357	0.934855	1.08637
LPI(20:4) [sn2]	LPI	0.933483	0.927805	0.95798	1.09442
methyl-CE(18:0)	methyl-CE	NA	NA	NA	1.06182
methyl-CE(18:1)	methyl-CE	NA	NA	NA	1.03028
methyl-CE(18:2)	methyl-CE	NA	NA	NA	1.01246
methyl-CE(20:4)	methyl-CE	NA	NA	NA	0.799879
methyl-CE(22:6)	methyl-CE	NA	NA	NA	0.734538
methyl-DE(18:1)	methyl-DE	NA	NA	NA	0.997522
methyl-DE(18:2)	methyl-DE	NA	NA	NA	0.907728
CE(18:2) [+2OH]	OxSpecies	NA	0.689105	NA	NA
CE(18:2) [+OH]	OxSpecies	NA	154.465	NA	1.24145
CE(20:4) [+OH]	OxSpecies	NA	NA	NA	1.03184
CE(22:6) [+OH]	OxSpecies	NA	NA	NA	0.832905
LPC(18:2) [+OH]	OxSpecies	NA	NA	NA	1.03208
LPC(20:4) [+OH]	OxSpecies	NA	NA	NA	1.21164
LPC(22:6) [+OH]	OxSpecies	NA	NA	NA	1.28215
PC(34:2) [+OH]	OxSpecies	NA	NA	NA	1.15178
PC(36:4) [+OH]	OxSpecies	NA	NA	NA	0.914567
PC(38:6) [+OH]	OxSpecies	NA	NA	NA	0.981065
PA(34:1)	PA	NA	NA	NA	1.35549
PA(36:1)	PA	NA	NA	NA	1.38285
PA(36:2)	PA	NA	NA	NA	1.07297
PA(36:3)	PA	NA	NA	NA	1.13166
PA(36:4)	PA	NA	NA	NA	1.11996
PA(40:6)	PA	NA	NA	NA	1.07354
PC(14:0_16:0)	PC	1.25266	1.19796	1.13732	1.01505
PC(14:0_20:4)	PC	1.10313	0.997404	0.96728	1.01379
PC(14:0_22:6)	PC	1.89508	1.82064	1.67132	1.07689
PC(15:0_20:3)	PC	1.52874	1.46324	1.31025	1.28461
PC(15:0_20:4)	PC	1.31932	1.23644	1.21399	1.17234
PC(15:0_22:6)	PC	2.33855	2.23366	2.08839	1.21536
PC(15-MHDA_18:1)	PC	2.35598	2.25234	2.1795	1.33326
PC(15-MHDA_18:2)	PC	1.87506	1.80976	1.64497	1.48097
PC(15-MHDA_20:4)	PC	1.62159	1.52937	1.5351	1.26219
PC(15-MHDA_22:6)	PC	2.82162	2.75918	2.58619	1.14702
PC(16:0_16:0)	PC	1.04337	1.00542	1.00372	1.12419
PC(16:0_18:0)	PC	1.15199	1.13555	1.10993	1.20703
PC(16:0_18:1)	PC	1.11818	1.03936	1.08073	1.09156
PC(16:0_18:2)	PC	0.945146	0.908477	0.905138	1.06943
PC(16:0_18:3) (a)	PC	1.20088	1.19239	1.09842	1.29917
PC(16:0_18:3) (b)	PC	0.940025	0.889884	0.88798	1.1435
PC(16:0_20:3) (a)	PC	0.974239	0.907617	0.913087	1.32597
PC(16:0_20:3) (b)	PC	1.22108	1.15428	1.16322	1.06601
PC(16:0_20:4)	PC	0.881255	0.832999	0.868924	0.93485
PC(16:0_20:5)	PC	1.96108	1.74513	2.016	0.835696
PC(16:0_22:6)	PC	1.46888	1.42371	1.44006	1.05613
PC(16:1_18:2)	PC	0.863657	0.776172	0.775792	1.20863
PC(16:1_20:4)	PC	0.931943	0.837418	0.835216	0.976701
PC(16:1_22:6)	PC	1.64512	1.53438	1.52068	1.1111
PC(17:0_18:1)	PC	1.67106	1.59683	1.64552	1.4011
PC(17:0_18:2)	PC	1.25095	1.19765	1.15758	1.50597
PC(17:0_20:4)	PC	1.14483	1.06756	1.09955	1.23197
PC(17:0_22:6)	PC	1.88919	1.82849	1.77998	1.29606
PC(17:1_18:2)	PC	1.23908	1.16305	1.11508	1.4614
PC(18:0_18:1)	PC	1.17986	1.09585	1.11934	1.14916
PC(18:0_18:2)	PC	0.908351	0.861039	0.839839	1.19341
PC(18:0_20:3)	PC	1.04981	0.963988	1.00442	1.28682
PC(18:0_20:4)	PC	0.801881	0.755222	0.796126	1.01616
PC(18:0_22:4)	PC	0.620825	0.57636	0.628957	1.09061
PC(18:0_22:5) (n3) & PC(20:1_20:4)	PC	1.17762	1.12183	1.18647	1.01259
PC(18:0_22:5) (n6)	PC	0.67301	0.648846	0.63697	1.3453
PC(18:0_22:6)	PC	1.38669	1.36831	1.43059	1.0727
PC(18:1_18:1)	PC	0.981158	0.935587	0.945211	1.15351
PC(18:1_18:2)	PC	0.824588	0.777105	0.791267	1.20319
PC(18:1_20:3)	PC	0.968504	0.875829	0.926687	1.27057
PC(18:1_22:6) (a)	PC	1.2858	1.24422	1.25099	1.09515
PC(18:1_22:6) (b)	PC	0.955078	0.991881	0.896823	1.12137
PC(18:2_18:2)	PC	0.910057	0.857138	0.81835	1.19289
PC(18:2_20:5)	PC	1.76534	1.52831	1.66173	0.901793
PC(20:0_20:4)	PC	0.784775	0.751532	0.767981	1.11716
PC(28:0)	PC	1.31406	1.28337	1.1208	0.755547
PC(31:0) (a)	PC	2.79653	2.69657	2.4349	1.10503
PC(31:0) (b)	PC	1.75257	1.72385	1.65289	1.17057
PC(31:1)	PC	NA	NA	4.76894	1.25765
PC(32:1)	PC	0.939772	0.857258	0.857288	0.976834
PC(32:1) (a)	PC	NA	NA	NA	0.824953
PC(32:1) (b)	PC	NA	NA	NA	0.856228
PC(32:2)	PC	1.07793	1.0154	0.916683	1.25663
PC(33:0) (a)	PC	2.21081	2.20033	2.09958	1.31284
PC(33:0) (b)	PC	1.57982	1.58363	1.53633	1.35325
PC(33:1)	PC	1.72777	1.65083	1.56595	1.41443
PC(33:2)	PC	1.39661	1.33745	1.19744	1.51844
PC(34:5)	PC	2.11287	1.86766	2.0037	0.844288
PC(35:5)	PC	2.91102	2.65008	2.65559	0.950459
PC(36:0)	PC	NA	0.657823	4.16952	NA
PC(36:6) (a)	PC	1.91898	1.67832	1.89536	0.855929
PC(38:2)	PC	0.995609	0.966771	0.932398	1.22177
PC(38:4) (b)	PC	0.800143	0.762346	0.775781	1.2177
PC(38:5) (a)	PC	0.995288	0.947158	0.975091	1.01913
PC(38:5) (b)	PC	1.04908	0.977084	1.02972	1.14765
PC(38:6) (a)	PC	1.03666	0.911606	0.95723	1.09741
PC(38:7) (c)	PC	1.3558	1.30631	1.22985	1.19478
PC(39:5)	PC	NA	NA	NA	NA
PC(39:5) (a)	PC	2.35428	2.38901	2.16754	1.1341
PC(39:5) (b)	PC	1.5084	1.44608	1.45546	1.23523
PC(40:10)	PC	1.02742	0.953204	0.95512	0.883641
PC(40:7) (a)	PC	1.01398	0.895024	0.922268	1.2354
PC(40:8)	PC	1.14478	1.05863	1.09009	1.07478
PC(42:10)	PC	NA	NA	NA	1.01577
PC(42:2)	PC	NA	NA	NA	0.91819
PC(42:2) (a)	PC	NA	NA	NA	1.02913
PC(42:2) (b)	PC	NA	NA	NA	0.890367
PC(42:3)	PC	NA	NA	NA	0.943012
PC(42:3) (a)	PC	NA	NA	NA	0.939923
PC(42:3) (b)	PC	NA	NA	NA	1.10181
PC(42:4)	PC	NA	NA	NA	1.03353
PC(42:4) (a)	PC	NA	NA	NA	1.10483
PC(42:4) (b)	PC	NA	NA	NA	1.09108
PC(42:5) (a)	PC	NA	NA	NA	1.28269
PC(42:5) (b)	PC	NA	NA	NA	1.03922
PC(42:6) (a)	PC	NA	NA	NA	1.10323
PC(42:6) (b)	PC	NA	NA	NA	1.20776
PC(42:6) (c)	PC	NA	NA	NA	NA
PC(42:7)	PC	NA	NA	NA	1.11986
PC(42:8)	PC	NA	NA	NA	1.11468
PC(42:8) (a)	PC	NA	NA	NA	1.23809
PC(42:8) (b)	PC	NA	NA	NA	1.08049
PC(42:8) (c)	PC	NA	NA	NA	1.32516
PC(42:9)	PC	NA	NA	NA	1.11402
PC(42:9) (a)	PC	NA	NA	NA	1.06132
PC(42:9) (b)	PC	NA	NA	NA	1.38554
PC(44:12)	PC	1.6873	1.68375	1.6366	0.976893
PC(44:4) (a)	PC	NA	NA	NA	0.971921
PC(44:4) (b)	PC	NA	NA	NA	0.806121
PC(44:5)	PC	NA	NA	NA	0.855247
PC(O-16:0/16:0)	PC(O)	0.980337	0.983427	0.881223	1.07985
PC(O-16:0/20:3)	PC(O)	0.965131	0.962182	0.831015	1.25448
PC(O-16:0/20:4)	PC(O)	0.844523	0.822708	0.760399	1.0757
PC(O-16:0/22:6)	PC(O)	1.31823	1.32588	1.21909	1.13743
PC(O-18:0/18:1)	PC(O)	1.14141	1.16129	1.034	1.20605
PC(O-18:0/18:2)	PC(O)	0.861855	0.868485	0.741462	1.2695
PC(O-18:0/20:4)	PC(O)	0.938446	0.936301	0.832582	1.1622
PC(O-18:0/22:6)	PC(O)	1.23005	1.23567	1.08607	1.20315
PC(O-18:1/18:1)	PC(O)	1.00957	0.9717	0.903066	1.15558
PC(O-18:1/18:2)	PC(O)	0.755472	0.750095	0.654843	1.16509
PC(O-32:1)	PC(O)	1.08369	1.04647	0.940365	1.09177
PC(O-32:2)	PC(O)	1.17308	1.1444	1.0201	1.08034
PC(O-34:1)	PC(O)	1.01188	0.985496	0.911262	1.16137
PC(O-34:2)	PC(O)	0.817534	0.820673	0.713433	1.13268
PC(O-34:4)	PC(O)	1.08124	1.02208	0.967505	1.10895
PC(O-35:4)	PC(O)	1.22051	1.17329	1.1137	1.01716
PC(O-36:0)	PC(O)	1.09831	1.08406	0.994774	1.5018
PC(O-36:5)	PC(O)	1.66457	1.60603	1.66503	0.851124
PC(O-38:5)	PC(O)	0.789176	0.76968	0.744092	1.05747
PC(O-40:5)	PC(O)	0.958749	0.952154	0.84943	1.06084
PC(O-40:7)	PC(O)	NA	NA	NA	1.04855
PC(O-40:7) (a)	PC(O)	1.29356	1.25351	NA	1.21425
PC(O-40:7) (b)	PC(O)	0.946975	0.936191	0.879955	NA
PC(O-42:4) (a)	PC(O)	NA	NA	NA	0.992101
PC(O-42:4) (b)	PC(O)	NA	NA	NA	0.95579
PC(O-42:5) (a)	PC(O)	NA	NA	NA	0.92113
PC(O-42:5) (b)	PC(O)	NA	NA	NA	0.981461
PC(O-42:5) (c)	PC(O)	NA	NA	NA	NA
PC(O-42:6)	PC(O)	NA	NA	NA	0.90014
PC(O-42:7)	PC(O)	NA	NA	NA	0.936648
PC(O-42:7) (a)	PC(O)	NA	NA	NA	1.11862
PC(O-42:7) (b)	PC(O)	NA	NA	NA	NA
PC(O-42:8)	PC(O)	NA	NA	NA	1.03813
PC(O-44:6)	PC(O)	NA	NA	NA	NA
PC(O-44:6) (a)	PC(O)	NA	NA	NA	0.77999
PC(O-44:6) (b)	PC(O)	NA	NA	NA	0.938936
PC(O-44:7)	PC(O)	NA	NA	NA	0.992754
PC(O-46:7) (a)	PC(O)	NA	NA	NA	0.809459
PC(O-46:7) (b)	PC(O)	NA	NA	NA	0.960723
PC(O-46:8)	PC(O)	NA	NA	NA	0.911373
PC(P-15:0/20:4) (a)	PC(P)	1.21698	1.16574	1.20434	1.60815
PC(P-15:0/20:4) (b)	PC(P)	1.33572	1.29422	1.31066	1.40511
PC(P-16:0/14:0)	PC(P)	1.37759	1.37274	1.23264	0.951141
PC(P-16:0/16:0)	PC(P)	0.980316	0.973894	0.879747	0.961161
PC(P-16:0/16:1)	PC(P)	0.971593	0.929127	0.849442	0.925871
PC(P-16:0/18:0)	PC(P)	1.02146	1.02732	0.955981	1.10566
PC(P-16:0/18:1)	PC(P)	1.09459	1.07849	0.956582	1.0009
PC(P-16:0/18:2)	PC(P)	0.921736	0.891257	0.773847	1.18401
PC(P-16:0/18:3)	PC(P)	1.18896	1.15643	1.07628	1.27088
PC(P-16:0/20:4)	PC(P)	0.873006	0.833427	0.796699	1.11375
PC(P-16:0/20:5)	PC(P)	1.96263	1.84075	1.88156	1.09076
PC(P-16:0/22:6)	PC(P)	1.42758	1.40006	1.32362	1.15281
PC(P-17:0/20:4) (a)	PC(P)	1.62715	1.61543	1.45278	1.31247
PC(P-17:0/20:4) (b)	PC(P)	1.20042	1.19332	1.12828	1.33118
PC(P-18:0/18:2)	PC(P)	0.954049	0.964047	0.8473	1.2758
PC(P-18:0/20:4)	PC(P)	0.864306	0.832663	0.799145	1.17455
PC(P-18:0/22:5)	PC(P)	1.00876	0.992456	0.910736	1.05841
PC(P-18:0/22:6)	PC(P)	1.37288	1.37948	1.26927	1.26404
PC(P-18:1/18:1)	PC(P)	0.993455	0.981958	0.871961	1.05244
PC(P-18:1/22:6)	PC(P)	1.10444	1.08486	1.01544	1.29634
PC(P-20:0/20:4)	PC(P)	0.812607	0.802783	0.752833	0.921363
PC(P-35:2) (a)	PC(P)	1.68095	1.68245	1.41818	1.44749
PC(P-35:2) (b)	PC(P)	1.33651	1.36661	1.1544	1.45294
PC(P-36:3)	PC(P)	0.947453	0.92605	0.829647	1.28552
PC(P-38:5) (a)	PC(P)	0.829562	0.791394	0.745786	1.09213
PC(P-38:5) (b)	PC(P)	0.791824	0.792305	0.720339	1.2833
PC(P-42:5)	PC(P)	NA	NA	NA	0.91549
PC(P-44:5)	PC(P)	NA	NA	NA	0.928456
PC(P-46:7)	PC(P)	NA	NA	NA	0.905025
PC(P-46:8)	PC(P)	NA	NA	NA	0.94267
PE(15-MHDA_18:1)	PE	1.76094	1.60091	1.86272	1.75471
PE(15-MHDA_18:2)	PE	1.45746	1.29931	1.42967	1.71106
PE(15-MHDA_20:4)	PE	1.76574	1.50751	1.80263	1.87374
PE(15-MHDA_22:6)	PE	2.59083	2.29045	2.68729	1.60904
PE(16:0_16:0)	PE	1.09522	1.08067	1.15988	1.04819
PE(16:0_16:1)	PE	0.820092	0.693828	0.820843	0.994328
PE(16:0_18:1)	PE	1.00191	0.870813	1.15704	1.52707
PE(16:0_18:2)	PE	0.811949	0.684591	0.861546	1.46735
PE(16:0_18:3) (a)	PE	1.07293	0.943629	1.18621	1.41808
PE(16:0_18:3) (b)	PE	0.970657	0.879484	1.0438	1.13012
PE(16:0_20:3)	PE	0.697592	0.601197	0.738675	1.41045
PE(16:0_20:4)	PE	0.952792	0.798702	0.992717	1.44102
PE(16:0_20:5)	PE	1.87526	1.56706	2.0126	1.04029
PE(16:0_22:6)	PE	1.50852	1.29333	1.68906	1.30023
PE(16:1_18:2)	PE	0.775945	0.665276	0.813181	1.11476
PE(16:1_20:4)	PE	0.936999	0.789704	0.984384	1.14661
PE(17:0_18:1)	PE	1.38308	1.25507	1.46908	1.76021
PE(17:0_18:2)	PE	1.087	0.964934	1.12845	1.67581
PE(17:0_20:4)	PE	1.24112	1.07852	1.2809	1.84656
PE(17:0_22:6)	PE	1.79901	1.67432	1.86687	1.62326
PE(18:0_18:1)	PE	0.945681	0.849854	1.02126	1.33732
PE(18:0_18:2)	PE	0.792399	0.664326	0.808521	1.38539
PE(18:0_20:3) (a)	PE	1.0785	0.909768	1.17188	1.55102
PE(18:0_20:3) (b)	PE	1.44189	1.23492	1.51407	1.4791
PE(18:0_20:4)	PE	0.883063	0.738617	0.93908	1.63656
PE(18:0_22:4)	PE	0.530176	0.453245	0.614271	1.83655
PE(18:0_22:5) (n3)	PE	1.14901	0.983528	1.32845	1.59321
PE(18:0_22:5) (n6)	PE	0.626805	0.536027	0.639843	1.69361
PE(18:0_22:6)	PE	1.46795	1.22366	1.62127	1.39364
PE(18:1_18:1)	PE	0.764019	0.66596	0.848117	1.35307
PE(18:1_18:2)	PE	0.643778	0.552515	0.701055	1.26091
PE(18:1_22:6) (a)	PE	1.3262	1.07856	1.52115	1.47511
PE(18:1_22:6) (b)	PE	0.999545	0.899752	1.04948	1.54174
PE(20:0_20:4)	PE	0.895789	0.798196	0.88102	3.16844
PE(36:0)	PE	1.00711	1.01803	1.01687	1.13783
PE(36:3)	PE	NA	NA	NA	NA
PE(38:5) (a)	PE	0.905577	0.745415	1.01715	1.5959
PE(38:5) (b)	PE	0.974718	0.824061	1.01867	1.56547
PE(O-16:0/18:2)	PE(O)	0.717495	0.690771	0.59717	0.979844
PE(O-16:0/20:3)	PE(O)	0.738902	0.724747	0.688291	1.13943
PE(O-16:0/20:4)	PE(O)	0.659847	0.627147	0.582608	0.954744
PE(O-16:0/22:4)	PE(O)	0.517651	0.480331	0.450475	1.09866
PE(O-16:0/22:6)	PE(O)	1.04154	0.948182	0.884801	0.966718
PE(O-18:0/20:4)	PE(O)	0.705813	0.684259	0.618632	0.988969
PE(O-18:0/22:5)	PE(O)	1.05545	1.00677	0.945776	1.13403
PE(O-18:0/22:6)	PE(O)	1.09984	1.06033	1.01219	1.13145
PE(O-18:1/18:2)	PE(O)	0.650575	0.622361	0.574408	1.03997
PE(O-18:1/22:6)	PE(O)	1.02136	0.944177	0.902071	0.995353
PE(O-34:1)	PE(O)	0.892004	0.838666	0.795002	1.04294
PE(O-36:5)	PE(O)	1.32978	1.22198	1.2489	0.836846
PE(O-38:5) (a)	PE(O)	0.798642	0.749199	0.711211	1.01474
PE(O-38:5) (b)	PE(O)	0.828204	0.787666	0.755754	1.13653
PE(P-15:0/20:4)	PE(P)	1.24705	1.16494	1.20563	NA
PE(P-15:0/20:4) (a)	PE(P)	NA	NA	NA	1.43024
PE(P-15:0/20:4) (b)	PE(P)	NA	NA	NA	1.83843
PE(P-15:0/22:6)	PE(P)	NA	NA	NA	NA
PE(P-15:0/22:6) (a)	PE(P)	1.91439	1.81127	1.77274	1.12591
PE(P-15:0/22:6) (b)	PE(P)	1.49443	1.39134	1.41738	1.12111
PE(P-16:0/18:1)	PE(P)	1.16969	1.09744	1.1077	1.41811
PE(P-16:0/18:2)	PE(P)	0.894581	0.845374	0.861831	1.33978
PE(P-16:0/18:3)	PE(P)	1.11784	1.03179	1.06638	1.21006
PE(P-16:0/20:3)	PE(P)	NA	NA	NA	NA
PE(P-16:0/20:3) (a)	PE(P)	1.04775	0.955164	1.00565	1.44503
PE(P-16:0/20:3) (b)	PE(P)	0.969604	0.897767	0.899004	1.33411
PE(P-16:0/20:4)	PE(P)	0.813241	0.752097	0.793542	1.51035
PE(P-16:0/20:5)	PE(P)	1.99713	1.81321	1.96281	1.02396
PE(P-16:0/22:4)	PE(P)	0.633606	0.592969	0.604155	1.64174
PE(P-16:0/22:5) (n3)	PE(P)	0.988662	0.899684	0.94245	1.32353
PE(P-16:0/22:5) (n6)	PE(P)	0.688338	0.607717	0.649644	1.46656
PE(P-16:0/22:6)	PE(P)	1.19903	1.09569	1.11757	1.21985
PE(P-17:0/20:4) (a)	PE(P)	1.62956	1.5304	1.60622	1.69194
PE(P-17:0/20:4) (b)	PE(P)	1.07707	1.00375	1.04522	1.64509
PE(P-17:0/22:6) (a)	PE(P)	2.43035	2.3252	2.15879	1.4868
PE(P-17:0/22:6) (b)	PE(P)	1.59043	1.4988	1.46314	1.38996
PE(P-18:0/18:1)	PE(P)	1.22764	1.17102	1.20952	1.42885
PE(P-18:0/18:2)	PE(P)	0.950089	0.893235	0.923669	1.31453
PE(P-18:0/18:3)	PE(P)	0.774501	0.742759	0.74803	1.12982
PE(P-18:0/20:3)	PE(P)	NA	NA	NA	NA
PE(P-18:0/20:3) (a)	PE(P)	1.15961	1.08676	1.11867	1.40266
PE(P-18:0/20:3) (b)	PE(P)	1.04586	1.00209	0.987273	1.28933
PE(P-18:0/20:4)	PE(P)	0.84301	0.790226	0.801789	1.52989
PE(P-18:0/20:5)	PE(P)	2.11487	1.9829	2.1449	0.950878
PE(P-18:0/22:4)	PE(P)	0.649398	0.621572	0.615112	2.60456
PE(P-18:0/22:5) (n3)	PE(P)	1.26304	1.18266	1.24937	1.66046
PE(P-18:0/22:5) (n6)	PE(P)	0.618121	0.585974	0.56152	1.65057
PE(P-18:0/22:6)	PE(P)	1.34227	1.27345	1.22667	1.33648
PE(P-18:1/18:1)	PE(P)	0.992775	0.935875	0.949025	NA
PE(P-18:1/18:1) (a)	PE(P)	1.02263	0.946583	0.945953	1.28855
PE(P-18:1/18:1) (b)	PE(P)	0.849639	0.851083	0.828379	1.49428
PE(P-18:1/18:2) (a)	PE(P)	0.796531	0.745592	0.74948	1.31254
PE(P-18:1/18:2) (b)	PE(P)	0.627851	0.6213	0.613274	1.51838
PE(P-18:1/18:3)	PE(P)	0.852385	0.807384	0.835027	1.1531
PE(P-18:1/20:3)	PE(P)	NA	NA	NA	NA
PE(P-18:1/20:3) (a)	PE(P)	0.972835	0.887982	0.931289	1.43795
PE(P-18:1/20:3) (b)	PE(P)	0.842221	0.797269	0.799774	1.5588
PE(P-18:1/20:4)	PE(P)	NA	NA	NA	NA
PE(P-18:1/20:4) (a)	PE(P)	0.717847	0.657748	0.677976	1.33322
PE(P-18:1/20:4) (b)	PE(P)	0.634354	0.625638	0.619949	1.77431
PE(P-18:1/20:5)	PE(P)	NA	NA	NA	NA
PE(P-18:1/20:5) (a)	PE(P)	1.65764	1.51322	1.63221	0.993464
PE(P-18:1/20:5) (b)	PE(P)	1.76185	1.7183	1.82454	1.22954
PE(P-18:1/22:4)	PE(P)	0.810338	0.793823	0.791312	1.58997
PE(P-18:1/22:5) (a)	PE(P)	0.980804	0.910607	0.957676	1.4228
PE(P-18:1/22:5) (b)	PE(P)	0.529944	0.510264	0.494437	1.61958
PE(P-18:1/22:6)	PE(P)	NA	NA	NA	NA
PE(P-18:1/22:6) (a)	PE(P)	1.13766	1.06569	1.06677	1.23798
PE(P-18:1/22:6) (b)	PE(P)	0.840132	0.837942	0.811478	1.53723
PE(P-19:0/20:4) (a)	PE(P)	1.40433	1.3125	1.23592	1.36789
PE(P-19:0/20:4) (b)	PE(P)	1.05182	0.997925	0.98146	1.36051
PE(P-20:0/18:1)	PE(P)	1.13298	1.07609	1.16208	1.13019
PE(P-20:0/18:2)	PE(P)	0.915717	0.891844	0.903478	1.0272
PE(P-20:0/20:4)	PE(P)	0.745632	0.735015	0.773239	1.30199
PE(P-20:0/22:6)	PE(P)	1.2443	1.19953	1.21178	1.0746
PE(P-20:1/20:4)	PE(P)	0.702828	0.669837	0.626331	1.27929
PE(P-20:1/22:6)	PE(P)	1.10812	1.04942	0.986831	1.07392
PG(34:1)	PG	1.03539	0.930096	1.06419	1.20839
PG(34:2)	PG	0.740068	0.689658	0.669675	NA
PG(36:1)	PG	1.01228	0.915895	1.14739	1.27011
PG(36:2)	PG	0.846816	0.795809	0.915423	1.19567
PI(15-MHDA_18:1) & PI(17:0_18:1)	PI	1.59199	1.66768	1.41201	1.20779
PI(15-MHDA_18:2) & PI(17:0_18:2)	PI	1.09869	1.0881	0.967538	1.31501
PI(15-MHDA_20:4) & PI(17:0_20:4)	PI	1.30219	1.27107	1.21791	1.36516
PI(16:0/16:0)	PI	1.10831	1.04243	0.775331	0.723565
PI(16:0_16:1)	PI	0.960785	0.874732	0.817076	0.775485
PI(16:0_20:3) (a)	PI	0.721758	0.703499	0.655121	1.24374
PI(16:0_20:3) (b)	PI	1.10464	1.05949	1.07799	0.963733
PI(16:0_20:4)	PI	0.998066	0.929427	0.968488	1.15873
PI(18:0_18:1)	PI	1.11535	1.05438	0.983976	1.02454
PI(18:0_20:2)	PI	1.08938	1.04563	1.01817	1.24465
PI(18:0_20:3) (a)	PI	1.1297	1.0845	1.13046	1.19846
PI(18:0_20:3) (b)	PI	1.72789	1.61342	1.72762	1.15326
PI(18:0_20:4)	PI	0.970495	0.90928	0.932609	1.26998
PI(18:0_22:4)	PI	0.822629	0.757066	0.808776	1.17883
PI(18:0_22:5) (n3)	PI	1.33333	1.21718	1.27063	1.04492
PI(18:0_22:5) (n6)	PI	0.970291	0.911443	0.905941	1.17226
PI(18:0_22:6)	PI	1.52469	1.43953	1.27776	1.00373
PI(18:1_18:2)	PI	0.624553	0.596757	0.563666	1.00446
PI(20:0_20:4)	PI	0.902837	0.839774	0.906508	1.29459
PI(34:0)	PI	1.01829	0.957483	0.799407	0.771176
PI(34:1)	PI	1.11341	1.04675	0.957799	0.93194
PI(36:2)	PI	0.749742	0.710339	0.633664	1.05442
PI(37:6)	PI	1.30377	1.28798	1.1857	0.894931
PI(38:5) (a)	PI	0.978052	0.920559	0.903598	1.15615
PI(38:5) (b)	PI	0.635147	0.620994	0.594157	1.40877
PI(38:6)	PI	1.39855	1.29142	1.16644	0.966079
PI(39:6)	PI	1.55607	1.52242	1.38492	1.13661
PIP1(38:4)	PIP1	NA	NA	NA	4.95588
PS(36:1)	PS	1.91041	1.8536	2.06099	20.4403
PS(36:2)	PS	1.48753	1.52921	1.66121	14.2204
PS(38:3)	PS	2.43083	2.41601	2.61292	12.5474
PS(38:4)	PS	2.82959	2.7927	3.14086	24.6312
PS(38:5)	PS	1.35716	1.337	NA	6.55739
PS(40:5)	PS	2.96293	3.1261	3.54178	9.88531
PS(40:6)	PS	3.15736	3.12125	3.63304	6.89659
S1P(d16:1)	S1P	1.19304	1.14985	1.17298	1.41629
S1P(d18:0)	S1P	1.5529	1.58905	NA	1.64635
S1P(d18:1)	S1P	2.0166	2.00506	1.98462	1.63209
S1P(d18:2)	S1P	1.50855	1.50683	NA	1.56797
SHexCer(d18:1/16:0(OH))	SHexCer	0.885076	0.879203	0.816597	0.922234
SHexCer(d18:1/16:0)	SHexCer	0.891574	0.875774	0.851982	0.977563
SHexCer(d18:1/18:0(OH))	SHexCer	0.968968	NA	NA	NA
SHexCer(d18:1/18:0)	SHexCer	0.934531	NA	NA	NA
SHexCer(d18:1/24:0(OH))	SHexCer	0.907339	0.8611	NA	0.9932
SHexCer(d18:1/24:0)	SHexCer	0.981742	0.929097	NA	0.977965
SHexCer(d18:1/24:1(OH))	SHexCer	1.03036	0.983238	0.989057	0.963216
SHexCer(d18:1/24:1)	SHexCer	1.08343	1.13426	NA	1.0315
SHexCer(d18:2/18:0(OH))	SHexCer	0.998389	NA	NA	NA
SHexCer(d18:2/18:0)	SHexCer	0.971114	NA	NA	NA
SM(34:3)	SM	1.04744	1.07276	0.959209	1.37084
SM(35:2) (b)	SM	1.08375	1.07424	0.98151	1.36838
SM(36:2) (a)	SM	NA	NA	NA	1.30637
SM(36:2) (b)	SM	NA	NA	NA	1.01805
SM(37:1)	SM	1.66448	1.65723	1.49561	1.44144
SM(37:2)	SM	1.52227	1.53781	1.35309	1.53731
SM(38:3)	SM	NA	NA	NA	NA
SM(38:3) (a)	SM	0.811439	0.804272	0.736895	1.25668
SM(38:3) (b)	SM	0.905875	0.942782	0.843757	1.07199
SM(40:3) (a)	SM	0.839151	0.840336	0.742297	1.19963
SM(40:3) (b)	SM	1.03521	1.05765	0.913904	1.32123
SM(40:4)	SM	NA	NA	NA	1.00733
SM(41:0)	SM	1.06835	1.04865	0.946047	1.25485
SM(41:1) (a)	SM	1.86154	1.8477	1.6259	1.52315
SM(42:3)	SM	NA	NA	NA	1.16901
SM(42:4)	SM	NA	NA	NA	1.11828
SM(43:1)	SM	1.48374	1.49767	1.27426	1.29671
SM(43:2) (b)	SM	1.87967	1.93069	1.69439	1.26772
SM(43:2) (c)	SM	1.34665	1.36262	1.15315	1.18397
SM(44:1)	SM	1.14934	1.14857	1.05637	1.15744
SM(44:2)	SM	1.08965	1.10732	1.03673	1.10358
SM(44:3)	SM	0.834186	0.855576	0.789302	1.02213
SM(d16:1/19:0)	SM	1.81916	1.89065	1.62216	1.46438
SM(d16:1/23:0) & SM(d17:1/22:0)	SM	1.51873	1.48296	1.34	1.3585
SM(d16:1/24:1)	SM	1.49694	1.45498	1.35231	1.24424
SM(d17:1/14:0)	SM	2.00071	2.00132	1.69288	1.35555
SM(d17:1/16:0)	SM	1.57772	1.58746	1.43015	1.38886
SM(d17:1/24:1)	SM	1.74367	1.75224	1.59633	1.35805
SM(d18:0/14:0)	SM	1.28055	1.25536	1.16843	1.08385
SM(d18:0/16:0)	SM	0.885478	0.889408	0.827498	1.01135
SM(d18:0/22:0)	SM	0.820014	0.788836	0.748105	1.25263
SM(d18:1/14:0) & SM(d16:1/16:0)	SM	1.39919	1.34188	1.30352	1.18582
SM(d18:1/16:0)	SM	1.01036	0.988637	0.95647	1.13828
SM(d18:1/17:0) & SM(d17:1/18:0)	SM	1.51657	1.5948	1.4163	1.2862
SM(d18:1/18:0) & SM(d16:1/20:0)	SM	1.13304	1.12877	1.06288	1.28365
SM(d18:1/20:0) & SM(d16:1/22:0)	SM	1.28011	1.24176	1.20977	1.26581
SM(d18:1/22:0) & SM(d16:1/24:0)	SM	1.02177	0.972078	0.932851	1.23529
SM(d18:1/23:0) & SM(d17:1/24:0)	SM	1.20962	1.18981	1.06711	1.27526
SM(d18:1/24:0)	SM	0.959993	0.927348	0.869355	1.08858
SM(d18:1/24:1)	SM	1.14891	1.12427	1.08197	1.13008
SM(d18:2/14:0)	SM	1.42533	1.35362	1.23026	1.26941
SM(d18:2/16:0)	SM	1.05606	1.00033	0.97683	1.27917
SM(d18:2/17:0)	SM	1.3858	1.36648	1.24651	1.58963
SM(d18:2/18:0)	SM	0.995566	0.979498	0.926716	1.44527
SM(d18:2/18:1)	SM	0.718207	0.732537	0.631553	1.43902
SM(d18:2/20:0)	SM	1.14882	1.14204	1.06414	1.36043
SM(d18:2/22:0)	SM	1.03513	1.01603	0.916783	1.27864
SM(d18:2/23:0)	SM	1.33054	1.32732	1.13372	1.31555
SM(d18:2/24:0)	SM	0.991428	0.978436	0.879254	1.10335
SM(d19:1/24:1)	SM	2.12314	2.12933	1.95505	1.47803
Sph(d16:1)	Sph	0.939604	NA	NA	NA
Sph(d18:1)	Sph	1.1509	1.28713	NA	1.39573
Sph(d18:2)	Sph	0.983499	NA	NA	NA
TG(48:0) [NL-16:0]	TG [NL]	0.612292	0.582693	0.632682	0.570653
TG(48:0) [NL-18:0]	TG [NL]	0.624666	0.61304	0.629705	0.447126
TG(48:1) [NL-16:1]	TG [NL]	1.06194	0.952611	1.16525	0.677072
TG(48:1) [NL-18:1]	TG [NL]	1.09816	1.04104	1.15445	0.853299
TG(48:2) [NL-14:0]	TG [NL]	0.955709	0.926842	1.06558	0.983612
TG(48:2) [NL-14:1]	TG [NL]	1.18668	1.06491	1.27618	0.90753
TG(48:2) [NL-16:0]	TG [NL]	NA	0.232073	0.0320098	NA
TG(48:2) [NL-16:1]	TG [NL]	1.04287	0.937258	1.17237	0.882928
TG(48:2) [NL-18:1]	TG [NL]	NA	0.280728	0.0379084	NA
TG(48:2) [NL-18:2]	TG [NL]	0.741031	0.683284	0.788997	0.904039
TG(48:3) [NL-14:0]	TG [NL]	0.932475	0.864962	1.09097	1.06278
TG(48:3) [NL-16:1]	TG [NL]	1.00233	0.890088	1.11188	1.07034
TG(48:3) [NL-18:2]	TG [NL]	NA	0.19606	0.100668	NA
TG(48:3) [NL-18:3]	TG [NL]	0.871236	0.846565	1.02276	0.715193
TG(49:1) [NL-15:0]	TG [NL]	NA	0.527256	0.35332	NA
TG(49:1) [NL-16:0]	TG [NL]	NA	0.480688	0.155878	NA
TG(49:1) [NL-16:1]	TG [NL]	1.29087	1.26558	1.33201	1.02559
TG(49:1) [NL-17:1]	TG [NL]	1.25651	1.19665	1.33529	1.04873
TG(49:1) [NL-18:1]	TG [NL]	NA	0.617216	0.218547	NA
TG(50:0) [NL-18:0]	TG [NL]	0.64133	0.59236	0.769994	0.580285
TG(50:1) [NL-14:0]	TG [NL]	0.875349	0.860807	0.954158	0.72558
TG(50:1) [NL-16:0]	TG [NL]	0.866398	0.803152	0.913288	0.955268
TG(50:1) [NL-18:1]	TG [NL]	0.892834	0.855604	0.937803	0.9614
TG(50:2) [NL-14:0]	TG [NL]	1.33709	1.29699	1.50933	1.16486
TG(50:2) [NL-16:1]	TG [NL]	1.14472	1.08784	1.21036	1.05044
TG(50:2) [NL-18:0]	TG [NL]	NA	0.272108	0.663977	NA
TG(50:2) [NL-18:1]	TG [NL]	1.26428	1.18012	1.37297	1.10618
TG(50:2) [NL-18:2]	TG [NL]	0.680391	0.677305	0.718788	0.962005
TG(50:3) [NL-14:0]	TG [NL]	0.910855	0.880131	1.02959	1.2689
TG(50:3) [NL-14:1]	TG [NL]	1.07743	1.02524	1.23074	1.1772
TG(50:3) [NL-16:1]	TG [NL]	0.925208	0.856902	1.00341	1.20362
TG(50:3) [NL-18:1]	TG [NL]	NA	0.253567	0.0278257	NA
TG(50:3) [NL-18:2]	TG [NL]	0.867237	0.807425	0.944025	1.21479
TG(50:3) [NL-18:3]	TG [NL]	0.837157	0.809871	0.974126	0.807396
TG(50:4) [NL-14:0]	TG [NL]	0.691128	0.621688	0.807802	1.22882
TG(50:4) [NL-18:3]	TG [NL]	1.01916	0.945151	1.18905	1.01178
TG(50:4) [NL-20:4]	TG [NL]	0.605942	0.576724	0.698931	0.547985
TG(51:0) [NL-16:0]	TG [NL]	1.10057	1.02008	1.20887	0.848402
TG(51:1) [NL-17:0]	TG [NL]	1.56014	1.52049	1.81033	1.30027
TG(51:1) [NL-18:1]	TG [NL]	NA	0.360982	0.206825	NA
TG(51:2) [NL-15:0]	TG [NL]	1.75111	1.69365	1.83899	1.45853
TG(51:2) [NL-16:0]	TG [NL]	NA	0.348648	0.103303	NA
TG(51:2) [NL-17:0]	TG [NL]	NA	NA	NA	1.39392
TG(51:2) [NL-17:1]	TG [NL]	1.6962	1.53256	1.87055	1.57468
TG(51:2) [NL-18:1]	TG [NL]	NA	0.462211	0.0614559	NA
TG(52:1) [NL-18:0]	TG [NL]	0.81016	0.74555	0.986337	0.907698
TG(52:1) [NL-18:1]	TG [NL]	1.0916	1.04554	1.1666	0.925487
TG(52:2) [NL-16:0]	TG [NL]	1.08487	1.03632	1.19914	1.26142
TG(52:2) [NL-18:2]	TG [NL]	0.561558	0.556287	0.624511	0.916763
TG(52:3) [NL-16:1]	TG [NL]	1.20495	1.15224	1.32116	1.28991
TG(52:3) [NL-18:2]	TG [NL]	0.822513	0.803679	0.911708	1.2353
TG(52:4) [NL-16:0]	TG [NL]	NA	0.171537	0.0102091	NA
TG(52:4) [NL-16:1]	TG [NL]	0.851688	0.791724	0.945138	1.43381
TG(52:4) [NL-18:1]	TG [NL]	NA	0.212363	0.0194948	NA
TG(52:4) [NL-18:2]	TG [NL]	0.54412	0.489658	0.648335	1.33093
TG(52:4) [NL-18:3]	TG [NL]	1.00196	0.959415	1.22993	1.14951
TG(52:5) [NL-18:3]	TG [NL]	0.728845	0.688602	0.939671	1.21174
TG(52:5) [NL-20:4]	TG [NL]	0.683612	0.630873	0.792215	0.754498
TG(52:5) [NL-20:5]	TG [NL]	1.16268	1.04161	1.4261	0.559428
TG(53:2) [NL-17:0]	TG [NL]	NA	0.494039	0.25296	NA
TG(53:2) [NL-17:1]	TG [NL]	1.32674	1.24373	1.64636	1.34758
TG(53:2) [NL-18:1]	TG [NL]	1.70323	1.57146	2.02151	1.5714
TG(54:0) [NL-18:0]	TG [NL]	0.575255	0.577557	0.672042	0.618656
TG(54:1) [NL-18:1]	TG [NL]	0.624382	0.619662	0.797623	0.778222
TG(54:2) [NL-18:0]	TG [NL]	0.830206	0.793816	1.01438	1.07306
TG(54:2) [NL-20:1]	TG [NL]	1.21349	1.06981	1.47255	1.39997
TG(54:3) [NL-18:1]	TG [NL]	0.846434	0.840049	0.940194	1.1856
TG(54:3) [NL-18:2]	TG [NL]	0.664499	0.649676	0.758153	1.10946
TG(54:4) [NL-18:0]	TG [NL]	NA	0.238482	0.189444	NA
TG(54:4) [NL-18:2]	TG [NL]	0.640246	0.614128	0.732204	1.13285
TG(54:4) [NL-20:3]	TG [NL]	1.12102	1.01959	1.32237	1.09532
TG(54:5) [NL-18:1]	TG [NL]	NA	0.122945	0.0211038	NA
TG(54:5) [NL-18:3]	TG [NL]	0.876891	0.831459	1.07124	1.20844
TG(54:5) [NL-20:4]	TG [NL]	0.75549	0.702988	0.844871	0.93335
TG(54:6) [NL-18:2]	TG [NL]	NA	0.0741051	0.0463605	NA
TG(54:6) [NL-18:3]	TG [NL]	0.578101	0.527814	0.751786	1.18951
TG(54:6) [NL-20:4]	TG [NL]	0.533486	0.506389	0.616747	0.960819
TG(54:6) [NL-20:5]	TG [NL]	1.53022	1.35136	1.92689	0.776754
TG(54:6) [NL-22:6]	TG [NL]	1.68805	1.63572	1.89251	0.809117
TG(54:7) [NL-20:5]	TG [NL]	1.08985	1.01018	1.42951	0.849142
TG(54:7) [NL-22:6]	TG [NL]	2.11233	1.92923	2.52051	0.973047
TG(56:6) [NL-20:4]	TG [NL]	0.729989	0.711016	0.810418	1.03053
TG(56:6) [NL-22:5]	TG [NL]	0.397403	0.359775	0.449861	1.16231
TG(56:6) [NL-22:5] (a)	TG [NL]	NA	NA	NA	NA
TG(56:6) [NL-22:5] (b)	TG [NL]	NA	NA	NA	NA
TG(56:7) [NL-20:4]	TG [NL]	0.53025	0.507341	0.604669	1.02972
TG(56:7) [NL-20:5]	TG [NL]	1.33947	1.19931	1.61611	0.885686
TG(56:7) [NL-22:5]	TG [NL]	0.247724	0.222419	0.284452	1.21215
TG(56:7) [NL-22:5] (a)	TG [NL]	NA	NA	NA	NA
TG(56:7) [NL-22:5] (b)	TG [NL]	NA	NA	NA	NA
TG(56:7) [NL-22:6]	TG [NL]	2.01314	1.93654	2.34794	1.13093
TG(56:8) [NL-20:4]	TG [NL]	0.453083	0.416574	0.535977	0.96364
TG(56:8) [NL-20:5]	TG [NL]	1.00699	0.917117	1.2276	0.937937
TG(56:8) [NL-22:6]	TG [NL]	1.36871	1.28913	1.7177	1.15447
TG(56:9) [NL-22:6]	TG [NL]	1.51058	1.41197	1.90053	1.15163
TG(58:10) [NL-22:6]	TG [NL]	1.19	1.13756	1.50925	0.988381
TG(58:8) [NL-22:6]	TG [NL]	1.70738	1.63335	2.11024	1.03877
TG(58:9) [NL-22:6]	TG [NL]	1.25891	1.23255	1.56864	1.05746
TG(48:0) [SIM]	TG [SIM]	0.628315	0.577585	0.64854	0.562734
TG(48:1) [SIM]	TG [SIM]	0.997489	0.969789	1.06122	0.789529
TG(48:2) [SIM]	TG [SIM]	1.02034	0.969902	1.10324	0.930598
TG(48:3) [SIM]	TG [SIM]	0.935957	0.874536	1.01501	1.00666
TG(49:1) [SIM]	TG [SIM]	1.52953	1.45619	1.55651	1.08066
TG(50:0) [SIM]	TG [SIM]	0.65187	0.577115	0.79908	0.591151
TG(50:1) [SIM]	TG [SIM]	0.890618	0.828534	0.940678	0.936306
TG(50:2) [SIM]	TG [SIM]	1.05443	1.002	1.0836	1.05263
TG(50:3) [SIM]	TG [SIM]	0.944866	0.873462	1.02342	1.1951
TG(50:4) [SIM]	TG [SIM]	0.840151	0.777806	0.976383	1.19251
TG(51:0) [SIM]	TG [SIM]	NA	NA	NA	0.905978
TG(51:1) [SIM]	TG [SIM]	1.46242	1.3428	1.6518	1.25399
TG(51:2) [SIM]	TG [SIM]	1.5934	1.49717	1.70699	1.49657
TG(52:1) [SIM]	TG [SIM]	0.83399	0.751401	1.01974	0.924502
TG(52:2) [SIM]	TG [SIM]	1.066	1.01314	1.15198	1.21924
TG(52:3) [SIM]	TG [SIM]	0.875847	0.855604	0.928127	1.22191
TG(52:4) [SIM]	TG [SIM]	0.692967	0.627527	0.824284	1.31868
TG(52:5) [SIM]	TG [SIM]	0.717374	0.644674	0.884273	1.28013
TG(53:2) [SIM]	TG [SIM]	1.59585	1.45868	1.83148	1.52151
TG(54:0) [SIM]	TG [SIM]	0.692587	0.658485	0.769691	0.720617
TG(54:1) [SIM]	TG [SIM]	0.667938	0.618085	0.793641	0.792903
TG(54:2) [SIM]	TG [SIM]	0.884984	0.802408	1.06402	1.12302
TG(54:3) [SIM]	TG [SIM]	0.811493	0.778562	0.895205	1.17314
TG(54:4) [SIM]	TG [SIM]	0.714667	0.681829	0.804026	1.15151
TG(54:5) [SIM]	TG [SIM]	0.626702	0.575448	0.734832	1.15274
TG(54:6) [SIM]	TG [SIM]	0.65963	0.608365	0.784497	1.09754
TG(54:7) [SIM]	TG [SIM]	0.855637	0.788658	1.02808	1.07386
TG(56:6) [SIM]	TG [SIM]	0.932687	0.859785	1.06201	1.1394
TG(56:7) [SIM]	TG [SIM]	1.02962	0.943967	1.19977	1.14366
TG(56:8) [SIM]	TG [SIM]	0.952708	0.866214	1.163	1.09564
TG(56:9) [SIM]	TG [SIM]	0.935586	0.87731	1.12666	1.01144
TG(58:10) [SIM]	TG [SIM]	0.905904	0.829055	1.07404	0.963762
TG(58:8) [SIM]	TG [SIM]	1.07985	1.01779	1.24108	NA
TG(58:9) [SIM]	TG [SIM]	0.934508	0.850913	1.10279	0.972731
TG(O-50:1) [NL-15:0]	TG(O) [NL]	1.07157	1.0684	1.05958	1.12168
TG(O-50:1) [NL-16:0]	TG(O) [NL]	1.03572	0.99704	1.00292	1.07049
TG(O-50:1) [NL-17:1]	TG(O) [NL]	1.04032	1.06461	1.05322	1.03123
TG(O-50:1) [NL-18:1]	TG(O) [NL]	1.10139	1.06265	1.07642	1.13525
TG(O-50:2) [NL-16:1]	TG(O) [NL]	1.00642	1.00118	0.996211	1.02841
TG(O-50:2) [NL-18:1]	TG(O) [NL]	1.08476	1.10697	1.08056	1.15911
TG(O-50:2) [NL-18:2]	TG(O) [NL]	0.897535	0.909579	0.885949	1.08985
TG(O-50:3) [NL-18:2]	TG(O) [NL]	0.976594	1.0394	0.925038	1.06003
TG(O-52:0) [NL-16:0]	TG(O) [NL]	1.05145	1.02887	1.10015	1.00016
TG(O-52:1) [NL-16:0]	TG(O) [NL]	1.07919	1.06394	1.08487	1.17675
TG(O-52:1) [NL-18:1]	TG(O) [NL]	1.15355	1.12703	1.14277	1.24127
TG(O-52:2) [NL-16:0]	TG(O) [NL]	0.90148	0.873997	0.886964	1.09227
TG(O-52:2) [NL-17:1]	TG(O) [NL]	1.02876	1.04483	1.03622	1.11423
TG(O-52:2) [NL-18:1]	TG(O) [NL]	0.975912	0.976506	0.950934	1.13406
TG(O-54:2) [NL-17:1]	TG(O) [NL]	1.02768	1.06709	1.04927	1.25516
TG(O-54:2) [NL-18:1]	TG(O) [NL]	1.09559	1.11133	1.11917	1.25461
TG(O-54:3) [NL-17:1]	TG(O) [NL]	1.01887	1.05801	1.0309	1.25203
TG(O-54:3) [NL-18:1]	TG(O) [NL]	0.92006	0.950837	0.924913	1.18639
TG(O-54:4) [NL-17:1]	TG(O) [NL]	0.919255	0.979911	0.945514	1.31221
TG(O-54:4) [NL-18:2]	TG(O) [NL]	0.82513	0.876117	0.820288	1.17344
TG(O-50:1) [SIM]	TG(O) [SIM]	1.08865	1.04742	1.05131	1.11075
TG(O-50:2) [SIM]	TG(O) [SIM]	1.00514	1.00129	0.968739	1.12084
TG(O-50:3) [SIM]	TG(O) [SIM]	0.951461	0.976031	0.902178	NA
TG(O-52:0) [SIM]	TG(O) [SIM]	NA	NA	NA	NA
TG(O-52:1) [SIM]	TG(O) [SIM]	1.12229	1.09937	1.09294	1.3281
TG(O-52:2) [SIM]	TG(O) [SIM]	1.01325	1.00852	0.980433	1.1601
TG(O-54:2) [SIM]	TG(O) [SIM]	1.10227	1.13328	1.06095	1.34032
TG(O-54:3) [SIM]	TG(O) [SIM]	0.959379	0.917925	0.960371	NA
TG(O-54:4) [SIM]	TG(O) [SIM]	0.938796	0.902751	0.983754	1.00295
Ubiquinone	Ubiquinone	0.818068	0.746178	0.776447	1.27952

## Sheet: Supplemental Table 3
Supplemental Table 3. Association of statins with 12-month follow-up lipids concentrations in LIPID cohort.
Class	Lipid #	Lipid	Adjust baseline clinical lipidsa					Adjust baseline and follow-up clinical lipidsb
			Beta	95% CI (Lower CL )	95% CI (Upper CL)	p value	BHc	Beta	95% CI (Lower CL )	95% CI (Upper CL)	p value	BHc
S1P	1	S1P(d16:1)	-0.16979	-0.208535	-0.131044	1.16012e-17	1.53128e-17	0.146902	0.0959843	0.19782	1.64836e-08	7.465e-08
S1P	2	S1P(d18:1)	-0.256517	-0.308487	-0.204547	6.06166e-22	8.76439e-22	-0.0309914	-0.101517	0.0395346	0.389121	0.464587
dhCer	3	dhCer(d18:0/16:0)	-0.406436	-0.4562	-0.356672	2.85476e-56	7.07405e-56	0.0138794	-0.0525892	0.0803479	0.68236	0.73356
dhCer	4	dhCer(d18:0/18:0)	-0.121848	-0.165893	-0.0778027	6.1671e-08	7.18887e-08	0.208579	0.148614	0.268544	1.03701e-11	6.43439e-11
dhCer	5	dhCer(d18:0/20:0)	-0.129461	-0.163739	-0.0951837	1.56081e-13	1.94916e-13	0.120963	0.0756177	0.166308	1.77942e-07	7.04616e-07
dhCer	6	dhCer(d18:0/22:0)	-0.342579	-0.384433	-0.300726	1.66818e-56	4.17309e-56	0.128824	0.0747061	0.182942	3.15775e-06	1.04113e-05
dhCer	7	dhCer(d18:0/24:0)	-0.353782	-0.396737	-0.310826	3.62262e-57	9.17887e-57	0.131718	0.0765751	0.186862	2.9202e-06	9.79198e-06
dhCer	8	dhCer(d18:0/24:1)	-0.190504	-0.234859	-0.146148	4.95895e-17	6.51275e-17	0.157944	0.0984473	0.217442	2.03889e-07	7.99124e-07
Cer(d)	9	Cer(d16:1/16:0)	-0.563009	-0.602349	-0.52367	8.5291e-161	8.61658e-160	0.0460769	-0.000973708	0.0931275	0.0549864	0.0822188
Cer(d)	10	Cer(d16:1/18:0)	-0.232807	-0.27163	-0.193983	1.77669e-31	2.93507e-31	0.238651	0.188932	0.288371	7.54876e-21	1.14393e-19
Cer(d)	11	Cer(d16:1/20:0)	-0.281729	-0.320836	-0.242623	2.05802e-44	4.08494e-44	0.213029	0.164594	0.261465	8.85638e-18	1.0263e-16
Cer(d)	12	Cer(d16:1/22:0)	-0.412151	-0.453306	-0.370995	1.15469e-82	3.90513e-82	0.0988738	0.0490399	0.148708	0.000102075	0.000263721
Cer(d)	13	Cer(d16:1/23:0)	-0.414427	-0.455024	-0.37383	1.06144e-85	3.66847e-85	0.10628	0.0569656	0.155594	2.44209e-05	6.92218e-05
Cer(d)	14	Cer(d16:1/24:0)	-0.427505	-0.470729	-0.384281	9.54559e-81	3.17381e-80	0.112279	0.0606201	0.163938	2.08226e-05	5.94501e-05
Cer(d)	15	Cer(d16:1/24:1)	-0.481567	-0.522117	-0.441017	8.24593e-114	3.82223e-113	0.014786	-0.0355119	0.0650839	0.56452	0.630088
Cer(d)	16	Cer(d17:1/16:0)	-0.616801	-0.655682	-0.577921	4.98188e-194	7.40703e-193	-0.0358949	-0.0829777	0.011188	0.135172	0.182077
Cer(d)	17	Cer(d17:1/18:0)	-0.338336	-0.376812	-0.29986	1.0876e-64	3.08282e-64	0.126161	0.0766648	0.175658	6.06017e-07	2.24198e-06
Cer(d)	18	Cer(d17:1/20:0)	-0.334768	-0.372319	-0.297217	2.17564e-66	6.27987e-66	0.164822	0.117633	0.212011	8.52544e-12	5.37443e-11
Cer(d)	19	Cer(d17:1/22:0)	-0.58116	-0.619846	-0.542475	1.01086e-175	1.24462e-174	-0.042508	-0.0895976	0.00458169	0.0769059	0.111283
Cer(d)	20	Cer(d17:1/23:0)	-0.478763	-0.516278	-0.441248	3.95105e-130	2.55199e-129	0.0118164	-0.0342887	0.0579216	0.615455	0.677345
Cer(d)	21	Cer(d17:1/24:0)	-0.533278	-0.574265	-0.492291	7.05769e-135	5.01032e-134	0.0418396	-0.00697461	0.0906538	0.0930295	0.132324
Cer(d)	22	Cer(d17:1/24:1)	-0.507531	-0.547053	-0.468008	1.21941e-131	8.07472e-131	-0.0201233	-0.0700779	0.0298314	0.42983	0.504778
Cer(d)	23	Cer(d18:1/16:0)	-0.808266	-0.854902	-0.76163	1.59551e-227	3.80988e-226	-0.162061	-0.219253	-0.104868	2.94111e-08	1.29475e-07
Cer(d)	24	Cer(d18:1/17:0)	-0.390983	-0.434764	-0.347202	1.32111e-66	3.82732e-66	0.00153216	-0.0505095	0.0535738	0.953986	0.968739
Cer(d)	25	Cer(d18:1/18:0)	-0.336234	-0.378248	-0.29422	3.75458e-54	8.88472e-54	0.0940537	0.0386625	0.149445	0.000880924	0.00188121
Cer(d)	26	Cer(d18:1/19:0)	-0.440145	-0.482167	-0.398123	6.01638e-90	2.18475e-89	0.0346229	-0.0200743	0.0893202	0.214789	0.272989
Cer(d)	27	Cer(d18:1/20:0)	-0.432359	-0.475003	-0.389714	1.32863e-84	4.57189e-84	0.0618641	0.00718003	0.116548	0.0266446	0.0425019
Cer(d)	28	Cer(d18:1/21:0)	-0.60653	-0.645662	-0.567398	5.1135e-186	7.19543e-185	-0.0684675	-0.116397	-0.0205385	0.00513176	0.00965114
Cer(d)	29	Cer(d18:1/22:0)	-0.77765	-0.820217	-0.735084	6.8754e-250	2.70891e-248	-0.157815	-0.208375	-0.107255	1.02186e-09	5.1617e-09
Cer(d)	30	Cer(d18:1/23:0)	-0.75618	-0.798376	-0.713984	1.69134e-241	5.3311e-240	-0.0872059	-0.135469	-0.038943	0.000401511	0.000911788
Cer(d)	31	Cer(d18:1/24:0)	-0.733252	-0.777731	-0.688773	5.59944e-208	1.02613e-206	-0.073402	-0.125242	-0.0215625	0.00553653	0.0102896
Cer(d)	32	Cer(d18:1/24:1)	-0.635792	-0.679042	-0.592542	6.7859e-169	7.4268e-168	-0.144357	-0.199634	-0.0890795	3.19566e-07	1.21651e-06
Cer(d)	33	Cer(d18:1/26:0)	-0.853328	-0.897984	-0.808672	1.69628e-270	7.86274e-269	-0.143907	-0.194874	-0.0929399	3.28907e-08	1.43988e-07
Cer(d)	34	Cer(d18:2/16:0)	-0.744143	-0.785856	-0.702429	1.48962e-239	4.5147e-238	-0.042887	-0.0902335	0.00445948	0.0758948	0.110138
Cer(d)	35	Cer(d18:2/18:0)	-0.321035	-0.36231	-0.27976	2.57264e-51	5.80871e-51	0.169151	0.115976	0.222325	4.89893e-10	2.55653e-09
Cer(d)	36	Cer(d18:2/20:0)	-0.384127	-0.425443	-0.34281	7.34437e-72	2.25189e-71	0.133859	0.0827872	0.184932	2.89706e-07	1.1136e-06
Cer(d)	37	Cer(d18:2/21:0)	-0.397981	-0.435593	-0.360369	1.11225e-91	4.13422e-91	0.0160709	-0.0325442	0.0646861	0.517063	0.588794
Cer(d)	38	Cer(d18:2/22:0)	-0.603698	-0.645997	-0.5614	5.45503e-160	5.44122e-159	-0.0544811	-0.105977	-0.00298547	0.0381652	0.0590849
Cer(d)	39	Cer(d18:2/23:0)	-0.558429	-0.600628	-0.516231	3.53808e-139	2.7068e-138	-0.0122008	-0.0636791	0.0392775	0.642284	0.700027
Cer(d)	40	Cer(d18:2/24:0)	-0.577304	-0.621675	-0.532932	7.18653e-135	5.05623e-134	0.000918708	-0.0521058	0.0539432	0.972911	0.980376
Cer(d)	41	Cer(d18:2/24:1)	-0.573131	-0.615668	-0.530594	6.87833e-144	5.53074e-143	-0.090621	-0.144236	-0.037006	0.00093022	0.00197578
Cer(d)	42	Cer(d18:2/26:0)	-0.605678	-0.648282	-0.563074	7.71728e-159	7.41611e-158	-0.0259261	-0.0766071	0.0247549	0.31608	0.389173
Cer(d)	43	Cer(d19:1/18:0)	-0.260597	-0.301086	-0.220109	6.19512e-36	1.09949e-35	0.107231	0.0527831	0.161678	0.000114794	0.000295614
Cer(d)	44	Cer(d19:1/20:0)	-0.336447	-0.375587	-0.297307	5.63507e-62	1.54182e-61	0.112749	0.0616727	0.163826	1.54409e-05	4.52321e-05
Cer(d)	45	Cer(d19:1/22:0)	-0.52582	-0.564715	-0.486925	8.8042e-145	7.15228e-144	-0.00168132	-0.0507495	0.0473869	0.946458	0.962889
Cer(d)	46	Cer(d19:1/23:0)	-0.441102	-0.479721	-0.402484	8.14414e-106	3.46896e-105	0.0702892	0.0218824	0.118696	0.0044451	0.00844034
Cer(d)	47	Cer(d19:1/24:0)	-0.516187	-0.557732	-0.474642	8.27971e-124	4.72783e-123	0.0372788	-0.0145886	0.0891462	0.158982	0.208796
Cer(d)	48	Cer(d19:1/24:1)	-0.388439	-0.430439	-0.346438	3.76177e-71	1.14894e-70	0.0436125	-0.011731	0.0989559	0.122521	0.167615
Cer(d)	49	Cer(d20:1/22:0)	-0.460357	-0.500069	-0.420645	8.67422e-109	3.81859e-108	0.0933939	0.0444469	0.142341	0.00018625	0.000447455
Cer(d)	50	Cer(d20:1/23:0)	-0.340025	-0.381053	-0.298996	7.63512e-58	1.97262e-57	0.243338	0.193015	0.293661	3.93028e-21	6.45222e-20
Cer(d)	51	Cer(d20:1/24:0)	-0.30968	-0.35087	-0.26849	3.92472e-48	8.3586e-48	0.264762	0.213679	0.315844	5.20505e-24	1.13933e-22
Cer(d)	52	Cer(d20:1/24:1)	-0.259754	-0.300833	-0.218676	9.22537e-35	1.60477e-34	0.176503	0.122425	0.230582	1.72981e-10	9.33626e-10
Cer(m)	53	Cer(m18:0/20:0)	-0.105335	-0.143746	-0.066924	8.01238e-08	9.32608e-08	0.304608	0.260042	0.349174	3.16125e-40	1.66071e-38
Cer(m)	54	Cer(m18:0/22:0)	-0.311012	-0.35026	-0.271765	3.73794e-53	8.74035e-53	0.167573	0.124426	0.210721	3.21138e-14	2.94252e-13
Cer(m)	55	Cer(m18:0/23:0)	-0.290319	-0.332652	-0.247986	1.75688e-40	3.28842e-40	0.257574	0.209445	0.305703	1.7859e-25	4.53964e-24
Cer(m)	56	Cer(m18:0/24:0)	-0.272316	-0.312815	-0.231818	5.21854e-39	9.60797e-39	0.231464	0.186079	0.276849	2.63753e-23	5.4694e-22
Cer(m)	57	Cer(m18:0/24:1)	-0.234885	-0.273427	-0.196343	1.92653e-32	3.22315e-32	0.188448	0.142877	0.234019	6.58457e-16	6.82716e-15
Cer(m)	58	Cer(m18:1/18:0)	-0.0163391	-0.0558724	0.0231943	0.417942	0.428268	0.340345	0.292817	0.387873	6.53839e-44	5.15225e-42
Cer(m)	59	Cer(m18:1/20:0)	-0.0919653	-0.129643	-0.0542881	1.76744e-06	2.02728e-06	0.281844	0.239838	0.323849	7.49198e-39	3.6898e-37
Cer(m)	60	Cer(m18:1/22:0)	-0.227207	-0.266352	-0.188062	1.27724e-29	2.03738e-29	0.210861	0.167946	0.253776	9.22698e-22	1.61575e-20
Cer(m)	61	Cer(m18:1/23:0)	-0.186585	-0.228144	-0.145025	1.86819e-18	2.49938e-18	0.290212	0.243558	0.336865	1.0374e-33	4.08734e-32
Cer(m)	62	Cer(m18:1/24:0)	-0.203693	-0.243509	-0.163878	1.93568e-23	2.86713e-23	0.237344	0.192418	0.282269	7.13591e-25	1.75722e-23
Cer(m)	63	Cer(m18:1/24:1)	-0.202462	-0.240307	-0.164617	1.85885e-25	2.78474e-25	0.16904	0.125087	0.212994	5.64497e-14	4.99802e-13
HexCer	64	HexCer(d16:1/18:0)	-0.362256	-0.401075	-0.323437	2.28251e-72	7.08118e-72	0.0931408	0.0448327	0.141449	0.000159319	0.000392322
HexCer	65	HexCer(d16:1/20:0)	-0.510394	-0.550953	-0.469835	8.93714e-127	5.45928e-126	0.0414738	-0.00703107	0.0899787	0.0938237	0.132973
HexCer	66	HexCer(d16:1/22:0)	-0.665622	-0.7064	-0.624844	2.67741e-204	4.68845e-203	-0.0960313	-0.144804	-0.0472583	0.000115243	0.000295804
HexCer	67	HexCer(d16:1/24:0)	-0.733846	-0.774294	-0.693398	7.67828e-247	2.75022e-245	-0.129125	-0.175745	-0.082505	5.94904e-08	2.57574e-07
HexCer	68	HexCer(d18:1/16:0)	-0.792682	-0.83605	-0.749314	4.24202e-250	1.75932e-248	-0.248126	-0.302474	-0.193777	5.01619e-19	6.58792e-18
HexCer	69	HexCer(d18:1/18:0)	-0.535463	-0.585211	-0.485716	1.133e-94	4.27179e-94	-0.0784716	-0.144067	-0.0128763	0.0190793	0.0311919
HexCer	70	HexCer(d18:1/20:0)	-0.649985	-0.697809	-0.602162	3.2187e-146	2.69823e-145	-0.184932	-0.247248	-0.122616	6.38307e-09	2.97284e-08
HexCer	71	HexCer(d18:1/22:0)	-0.843091	-0.884053	-0.80213	7.14965e-308	6.25992e-306	-0.267589	-0.316647	-0.218532	2.17403e-26	5.90737e-25
HexCer	72	HexCer(d18:1/24:0)	-0.842022	-0.882731	-0.801313	0	0	-0.250511	-0.298441	-0.202582	2.19993e-24	5.09866e-23
HexCer	73	HexCer(d18:1/24:1)	-0.624113	-0.662828	-0.585397	9.57229e-200	1.53938e-198	-0.226261	-0.276114	-0.176409	8.00738e-19	1.01771e-17
HexCer	74	HexCer(d18:2/20:0)	-0.733767	-0.775044	-0.69249	4.70751e-238	1.32483e-236	-0.134246	-0.183244	-0.0852483	8.23106e-08	3.45004e-07
HexCer	75	HexCer(d18:2/22:0)	-0.829373	-0.868399	-0.790347	0	0	-0.321319	-0.368193	-0.274445	1.8993e-40	1.06904e-38
HexCer	76	HexCer(d18:2/24:0)	-0.82827	-0.86912	-0.78742	5.63979e-300	4.04014e-298	-0.242727	-0.290369	-0.195084	2.92305e-23	5.90606e-22
Hex2Cer	77	Hex2Cer(d16:1/16:0)	-0.662116	-0.700437	-0.623796	2.81226e-226	6.51783e-225	-0.158674	-0.206497	-0.11085	8.64609e-11	4.93704e-10
Hex2Cer	78	Hex2Cer(d18:1/16:0)	-0.673243	-0.71681	-0.629676	5.30081e-185	7.32814e-184	-0.229707	-0.285782	-0.173633	1.21748e-15	1.20976e-14
Hex2Cer	79	Hex2Cer(d18:1/18:0)	-0.439668	-0.492255	-0.387081	8.19419e-59	2.15234e-58	-0.137902	-0.209638	-0.0661666	0.000166586	0.000407671
Hex2Cer	80	Hex2Cer(d18:1/20:0)	-0.44581	-0.498444	-0.393175	2.8541e-60	7.64977e-60	-0.154929	-0.226911	-0.0829466	2.50279e-05	7.06881e-05
Hex2Cer	81	Hex2Cer(d18:1/22:0)	-0.712631	-0.760456	-0.664805	3.98815e-173	4.76161e-172	-0.229341	-0.291598	-0.167084	5.98128e-13	4.48881e-12
Hex2Cer	82	Hex2Cer(d18:1/24:0)	-0.785122	-0.831349	-0.738894	2.03181e-219	4.1053e-218	-0.230685	-0.289034	-0.172336	1.11697e-14	1.04782e-13
Hex2Cer	83	Hex2Cer(d18:1/24:1)	-0.664627	-0.705989	-0.623265	1.38036e-198	2.09177e-197	-0.270217	-0.323718	-0.216717	6.83047e-23	1.31278e-21
Hex2Cer	84	Hex2Cer(d18:2/16:0)	-0.744458	-0.784423	-0.704492	1.27464e-258	5.58009e-257	-0.274174	-0.324768	-0.22358	4.51608e-26	1.18622e-24
Hex2Cer	85	Hex2Cer(d18:2/24:1)	-0.728399	-0.768335	-0.688464	3.63515e-249	1.36405e-247	-0.248581	-0.298048	-0.199115	1.1125e-22	2.03873e-21
Hex3Cer	86	Hex3Cer(d18:1/16:0)	-0.684208	-0.727738	-0.640678	8.33831e-191	1.21678e-189	-0.209226	-0.263793	-0.15466	6.70202e-14	5.77918e-13
Hex3Cer	87	Hex3Cer(d18:1/18:0)	-0.443793	-0.494168	-0.393419	6.42043e-65	1.83308e-64	-0.0857585	-0.153439	-0.0180784	0.013041	0.0222656
Hex3Cer	88	Hex3Cer(d18:1/20:0)	-0.356165	-0.409059	-0.303271	4.1146e-39	7.59321e-39	-0.146524	-0.219392	-0.0736561	8.21927e-05	0.000215176
Hex3Cer	89	Hex3Cer(d18:1/22:0)	-0.568287	-0.61701	-0.519564	4.83916e-110	2.179e-109	-0.221824	-0.286504	-0.157144	1.99578e-11	1.19142e-10
Hex3Cer	90	Hex3Cer(d18:1/24:0)	-0.456716	-0.509753	-0.403678	3.49802e-62	9.6379e-62	-0.141886	-0.214039	-0.069733	0.000117555	0.000300758
Hex3Cer	91	Hex3Cer(d18:1/24:1)	-0.586162	-0.633474	-0.538851	3.73843e-123	2.07457e-122	-0.23542	-0.298083	-0.172758	2.08579e-13	1.67714e-12
GM3	92	GM3(d18:1/16:0)	-0.754035	-0.798259	-0.709811	5.79275e-221	1.26797e-219	-0.211273	-0.266089	-0.156457	4.98953e-14	4.4679e-13
GM3	93	GM3(d18:1/18:0)	-0.525831	-0.569711	-0.481951	9.68112e-116	4.6802e-115	-0.0421955	-0.0976912	0.0133002	0.136219	0.182863
GM3	94	GM3(d18:1/20:0)	-0.312184	-0.363823	-0.260545	5.86524e-32	9.75066e-32	0.0325933	-0.0374086	0.102595	0.361503	0.43758
GM3	95	GM3(d18:1/22:0)	-0.600832	-0.649316	-0.552347	3.30326e-123	1.84608e-122	-0.104443	-0.167503	-0.0413836	0.00117708	0.00246032
GM3	96	GM3(d18:1/24:0)	-0.421179	-0.472596	-0.369763	1.38372e-56	3.4836e-56	-0.0648015	-0.134305	0.00470176	0.0676984	0.0995268
GM3	97	GM3(d18:1/24:1)	-0.392811	-0.441865	-0.343757	3.26314e-54	7.74505e-54	-0.108943	-0.175681	-0.0422045	0.00138544	0.00284303
GM1	98	GM1(d18:1/16:0)	-0.664808	-0.70592	-0.623696	7.13706e-201	1.1966e-199	-0.188045	-0.239857	-0.136233	1.29232e-12	9.25773e-12
SHexCer	99	SHexCer(d18:1/16:0(OH))	-0.722685	-0.767566	-0.677804	2.46016e-199	3.87722e-198	-0.0201799	-0.0723174	0.0319576	0.448116	0.521589
SHexCer	100	SHexCer(d18:1/16:0)	-0.394381	-0.442707	-0.346055	3.46409e-56	8.55706e-56	0.276121	0.217245	0.334996	5.54704e-20	7.9474e-19
SHexCer	101	SHexCer(d18:1/24:1(OH))	-0.490943	-0.536898	-0.444988	2.40051e-93	8.96493e-93	0.0551914	-0.00168826	0.112071	0.0572522	0.085283
SM	102	SM(34:3)	-0.412218	-0.44615	-0.378286	9.87435e-119	4.98781e-118	-0.0476938	-0.0918593	-0.00352824	0.0343455	0.053699
SM	103	SM(35:2) (b)	-0.691001	-0.732207	-0.649795	1.79412e-214	3.36611e-213	-0.13205	-0.181096	-0.0830036	1.36907e-07	5.50421e-07
SM	104	SM(37:1)	-0.334885	-0.37209	-0.29768	1.33255e-67	3.93278e-67	0.078084	0.0307808	0.125387	0.00122273	0.00253556
SM	105	SM(37:2)	-0.445526	-0.483584	-0.407467	8.53423e-111	3.88727e-110	-0.05335	-0.10268	-0.00401962	0.0340804	0.0533904
SM	106	SM(38:3) (a)	-0.298339	-0.338076	-0.258601	5.27021e-48	1.11638e-47	-0.040112	-0.0935272	0.0133032	0.141124	0.187834
SM	107	SM(38:3) (b)	-0.4333	-0.474735	-0.391864	1.13315e-89	4.05873e-89	-0.0129112	-0.0663406	0.0405183	0.635783	0.69583
SM	108	SM(40:3) (a)	-0.555588	-0.593587	-0.51759	3.09444e-167	3.3403e-166	-0.117947	-0.16596	-0.0699344	1.51669e-06	5.28828e-06
SM	109	SM(40:3) (b)	-0.492203	-0.528399	-0.456007	2.359e-146	2.02054e-145	-0.0136744	-0.0580182	0.0306694	0.545599	0.613312
SM	110	SM(41:0)	-0.422951	-0.463741	-0.38216	2.97106e-88	1.05459e-87	0.0908441	0.0391786	0.14251	0.000573069	0.00127926
SM	111	SM(41:1) (a)	-0.44901	-0.488567	-0.409454	1.36824e-104	5.79661e-104	-0.00825904	-0.0587905	0.0422724	0.748717	0.795134
SM	112	SM(43:1)	-0.528054	-0.570453	-0.485656	2.3199e-124	1.34418e-123	-0.000753205	-0.0528538	0.0513474	0.977396	0.982383
SM	113	SM(43:2) (b)	-0.490355	-0.532712	-0.447999	1.62374e-108	7.10838e-108	0.0127977	-0.0407151	0.0663106	0.639277	0.698237
SM	114	SM(43:2) (c)	-0.5283	-0.57081	-0.48579	7.26599e-124	4.17927e-123	0.00928345	-0.0429801	0.061547	0.727742	0.775995
SM	115	SM(44:1)	-0.519132	-0.562587	-0.475677	4.46474e-115	2.13225e-114	-0.0343892	-0.0884237	0.0196453	0.212309	0.270711
SM	116	SM(44:2)	-0.46464	-0.507805	-0.421475	1.1022e-94	4.17566e-94	-0.0170932	-0.0723588	0.0381724	0.544401	0.61284
SM	117	SM(44:3)	-0.462267	-0.499901	-0.424634	3.36501e-121	1.76775e-120	-0.173364	-0.222197	-0.124531	3.89443e-12	2.55734e-11
SM	118	SM(d16:1/19:0)	-0.562444	-0.601341	-0.523548	7.19449e-164	7.45955e-163	-0.0627491	-0.110856	-0.0146419	0.0106014	0.0184006
SM	119	SM(d16:1/23:0) & SM(d17:1/22:0)	-0.454759	-0.494982	-0.414535	8.24524e-104	3.41961e-103	0.0256318	-0.0246945	0.0759581	0.318206	0.39118
SM	120	SM(d16:1/24:1)	-0.463863	-0.504087	-0.423638	9.94019e-108	4.32755e-107	0.0307006	-0.019596	0.0809973	0.231611	0.292015
SM	121	SM(d17:1/14:0)	-0.43793	-0.471506	-0.404354	1.71599e-135	1.22927e-134	0.0441628	0.00424014	0.0840854	0.0301933	0.0475847
SM	122	SM(d17:1/16:0)	-0.583223	-0.619374	-0.547071	5.11408e-200	8.39562e-199	-0.0777888	-0.121243	-0.034335	0.00045433	0.00102582
SM	123	SM(d17:1/24:1)	-0.500456	-0.540014	-0.460899	4.85148e-128	3.05838e-127	-0.0489939	-0.098668	0.000680086	0.0532728	0.0802658
SM	124	SM(d18:0/14:0)	-0.501826	-0.542584	-0.461069	9.7584e-122	5.19569e-121	0.0839172	0.0348476	0.132987	0.000808533	0.00173603
SM	125	SM(d18:0/16:0)	-0.645499	-0.688245	-0.602753	2.15488e-177	2.69531e-176	-0.110163	-0.16283	-0.0574961	4.20282e-05	0.000114596
SM	126	SM(d18:0/22:0)	-0.312047	-0.350336	-0.273758	4.8159e-56	1.18591e-55	0.132504	0.0828325	0.182176	1.77931e-07	7.04616e-07
SM	127	SM(d18:1/14:0) & SM(d16:1/16:0)	-0.633814	-0.671291	-0.596337	9.36671e-218	1.84524e-216	-0.0155838	-0.0576313	0.0264637	0.467615	0.542681
SM	128	SM(d18:1/16:0)	-0.769971	-0.813967	-0.725975	1.62916e-231	4.27927e-230	-0.175247	-0.227884	-0.12261	7.45694e-11	4.2891e-10
SM	129	SM(d18:1/17:0) & SM(d17:1/18:0)	-0.416109	-0.454564	-0.377654	1.28604e-95	4.94342e-95	0.00704975	-0.0416883	0.0557878	0.776801	0.819437
SM	130	SM(d18:1/18:0) & SM(d16:1/20:0)	-0.388169	-0.430838	-0.3455	5.6808e-69	1.71512e-68	0.078847	0.0235656	0.134128	0.00520171	0.00973622
SM	131	SM(d18:1/20:0) & SM(d16:1/22:0)	-0.468225	-0.515199	-0.421252	6.09903e-82	2.04512e-81	0.101784	0.0434263	0.160143	0.000634749	0.00139326
SM	132	SM(d18:1/22:0) & SM(d16:1/24:0)	-0.739016	-0.7822	-0.695832	2.00885e-222	4.52279e-221	-0.0898168	-0.141252	-0.0383815	0.000625361	0.00137649
SM	133	SM(d18:1/23:0) & SM(d17:1/24:0)	-0.588809	-0.631931	-0.545686	1.80049e-147	1.59414e-146	-0.0238228	-0.0768443	0.0291986	0.378556	0.455424
SM	134	SM(d18:1/24:0)	-0.661914	-0.705589	-0.618238	1.46696e-178	1.86446e-177	-0.0836382	-0.13737	-0.0299059	0.0022938	0.00455292
SM	135	SM(d18:1/24:1)	-0.604964	-0.647804	-0.562125	6.70389e-157	6.28889e-156	-0.183388	-0.238912	-0.127864	1.04953e-10	5.90733e-10
SM	136	SM(d18:2/14:0)	-0.452178	-0.48678	-0.417577	5.61812e-136	4.09915e-135	0.0527682	0.0128648	0.0926717	0.00957276	0.016763
SM	137	SM(d18:2/16:0)	-0.751033	-0.788636	-0.713429	3.19866e-292	1.68036e-290	-0.134291	-0.176499	-0.0920825	4.86276e-10	2.55457e-09
SM	138	SM(d18:2/17:0)	-0.444634	-0.479279	-0.409988	1.72182e-131	1.13066e-130	-0.0236617	-0.0670669	0.0197434	0.285362	0.355799
SM	139	SM(d18:2/18:0)	-0.418272	-0.456518	-0.380026	1.52595e-97	6.01223e-97	0.0449096	-0.00369922	0.0935184	0.0702263	0.102668
SM	140	SM(d18:2/18:1)	-0.378059	-0.412726	-0.343392	4.99195e-97	1.94735e-96	-0.114053	-0.160641	-0.0674657	1.64683e-06	5.71674e-06
SM	141	SM(d18:2/20:0)	-0.636446	-0.686626	-0.586267	1.20876e-128	7.68149e-128	-0.191311	-0.257142	-0.125481	1.29744e-08	5.90971e-08
SM	142	SM(d18:2/22:0)	-0.677025	-0.715825	-0.638225	2.74581e-230	6.76156e-229	-0.104012	-0.149567	-0.058457	7.8084e-06	2.41295e-05
SM	143	SM(d18:2/23:0)	-0.535169	-0.574622	-0.495716	1.09685e-145	9.09808e-145	-0.0341945	-0.0820852	0.0136961	0.161736	0.21206
SM	144	SM(d18:2/24:0)	-0.630832	-0.672981	-0.588683	1.57353e-174	1.9076e-173	-0.0729844	-0.123645	-0.0223239	0.00476648	0.00902882
SM	145	SM(d19:1/24:1)	-0.318173	-0.360613	-0.275734	7.07688e-48	1.49506e-47	0.017482	-0.038358	0.0733221	0.539492	0.609054
PC	146	PC(14:0_16:0)	-0.353759	-0.401168	-0.306349	1.87894e-47	3.9066e-47	0.0242531	-0.0366986	0.0852047	0.435488	0.510662
PC	147	PC(14:0_20:4)	-0.232379	-0.276108	-0.18865	3.82746e-25	5.72304e-25	0.0924868	0.0393833	0.14559	0.000646254	0.00141458
PC	148	PC(14:0_22:6)	-0.278467	-0.322168	-0.234766	2.89263e-35	5.05408e-35	0.03945	-0.0162395	0.0951396	0.165063	0.215704
PC	149	PC(15:0_20:3)	-0.590842	-0.635096	-0.546588	1.77583e-141	1.3855e-140	-0.117236	-0.172533	-0.0619392	3.30162e-05	9.16084e-05
PC	150	PC(15:0_20:4)	-0.0195075	-0.0609893	0.0219743	0.356719	0.367444	0.248605	0.192575	0.304635	4.59039e-18	5.56496e-17
PC	151	PC(15:0_22:6)	-0.277337	-0.318202	-0.236473	1.07674e-39	1.9964e-39	0.0102351	-0.045096	0.0655662	0.71695	0.767604
PC	152	PC(15-MHDA_18:1)	-0.238	-0.278341	-0.197659	1.55518e-30	2.53723e-30	0.124577	0.0720948	0.177059	3.36568e-06	1.09593e-05
PC	153	PC(15-MHDA_18:2)	-0.471697	-0.510955	-0.432438	2.57856e-116	1.26205e-115	-0.074391	-0.125542	-0.0232403	0.00438277	0.00836228
PC	154	PC(15-MHDA_20:4)	0.0689333	0.0277161	0.11015	0.00105274	0.00115538	0.341034	0.285156	0.396911	1.56899e-32	5.88746e-31
PC	155	PC(15-MHDA_22:6)	-0.117791	-0.158613	-0.0769693	1.64064e-08	1.92959e-08	0.10406	0.0481049	0.160014	0.000270107	0.000631585
PC	156	PC(16:0_16:0)	-0.644911	-0.691501	-0.598322	3.0894e-151	2.83075e-150	-0.138848	-0.198243	-0.0794543	4.71936e-06	1.49954e-05
PC	157	PC(16:0_18:0)	-0.695073	-0.743339	-0.646808	1.19957e-162	1.22761e-161	-0.0476776	-0.105178	0.00982298	0.104191	0.145057
PC	158	PC(16:0_18:1)	-0.345815	-0.391597	-0.300034	1.47028e-48	3.1569e-48	0.0671271	0.0109664	0.123288	0.019183	0.0312965
PC	159	PC(16:0_18:2)	-0.788532	-0.834918	-0.742145	8.97017e-220	1.86013e-218	-0.247811	-0.305392	-0.19023	4.29101e-17	4.76242e-16
PC	160	PC(16:0_18:3) (a)	-0.600631	-0.64476	-0.556501	1.34594e-146	1.1655e-145	-0.15611	-0.208503	-0.103717	5.55334e-09	2.60478e-08
PC	161	PC(16:0_18:3) (b)	-0.369378	-0.415732	-0.323024	1.0253e-53	2.41897e-53	-0.00187604	-0.0571916	0.0534395	0.947003	0.962889
PC	162	PC(16:0_20:3) (a)	-0.542078	-0.58755	-0.496607	1.26138e-114	5.95189e-114	0.00257597	-0.0499137	0.0550656	0.923375	0.946189
PC	163	PC(16:0_20:3) (b)	-0.123146	-0.165442	-0.0808515	1.21863e-08	1.4354e-08	0.217438	0.166854	0.268023	4.67373e-17	5.11514e-16
PC	164	PC(16:0_20:4)	0.184527	0.145639	0.223416	2.05482e-20	2.87092e-20	0.400241	0.348822	0.45166	2.17489e-51	2.4483e-49
PC	165	PC(16:0_20:5)	-0.0954263	-0.139642	-0.0512108	2.37819e-05	2.67335e-05	0.175286	0.11766	0.232911	2.66539e-09	1.30455e-08
PC	166	PC(16:0_22:6)	-0.10786	-0.149323	-0.0663967	3.54915e-07	4.07686e-07	0.10841	0.0516281	0.165193	0.000184566	0.000444764
PC	167	PC(16:1_18:2)	-0.494944	-0.536272	-0.453616	1.30939e-115	6.29147e-115	-0.078386	-0.129506	-0.0272658	0.00266568	0.00521229
PC	168	PC(16:1_20:4)	-0.0863823	-0.125278	-0.0474864	1.37068e-05	1.55187e-05	0.224779	0.177951	0.271607	7.53869e-21	1.14393e-19
PC	169	PC(16:1_22:6)	-0.245263	-0.288706	-0.201819	3.94163e-28	6.11418e-28	0.0542249	-0.0012832	0.109733	0.0555897	0.0829634
PC	170	PC(17:0_18:1)	-0.29974	-0.341637	-0.257843	7.81024e-44	1.53478e-43	0.124046	0.0703486	0.177743	6.10051e-06	1.90008e-05
PC	171	PC(17:0_18:2)	-0.515328	-0.555444	-0.475212	1.01354e-131	6.76842e-131	-0.0904749	-0.142474	-0.0384756	0.000654224	0.00142806
PC	172	PC(17:0_20:4)	0.133546	0.0926725	0.174419	1.65471e-10	1.98163e-10	0.363393	0.30733	0.419456	2.06081e-36	9.55245e-35
PC	173	PC(17:0_22:6)	-0.0937821	-0.134	-0.0535647	4.98455e-06	5.65969e-06	0.113754	0.0584518	0.169057	5.62296e-05	0.000151225
PC	174	PC(17:1_18:2)	-0.523208	-0.565657	-0.480759	5.60201e-122	3.00298e-121	-0.127494	-0.181467	-0.0735203	3.75332e-06	1.20719e-05
PC	175	PC(18:0_18:1)	-0.469563	-0.51663	-0.422495	4.50118e-82	1.51578e-81	0.0541791	-0.00189406	0.110252	0.0583106	0.0866958
PC	176	PC(18:0_18:2)	-0.75503	-0.801219	-0.70884	7.98799e-205	1.43058e-203	-0.198872	-0.254415	-0.143329	2.55874e-12	1.76867e-11
PC	177	PC(18:0_20:3)	-0.326281	-0.36942	-0.283142	1.11584e-48	2.409e-48	0.187693	0.135955	0.239431	1.32221e-12	9.38653e-12
PC	178	PC(18:0_20:4)	0.229836	0.193429	0.266244	1.1835e-34	2.05418e-34	0.449733	0.401075	0.498391	4.56735e-71	1.79954e-68
PC	179	PC(18:0_22:4)	-0.199838	-0.24191	-0.157767	1.87797e-20	2.62849e-20	0.208277	0.157427	0.259127	1.22819e-15	1.20976e-14
PC	180	PC(18:0_22:5) (n3) & PC(20:1_20:4)	-0.277252	-0.32155	-0.232954	4.23137e-34	7.2328e-34	0.181249	0.127496	0.235002	4.28042e-11	2.51714e-10
PC	181	PC(18:0_22:5) (n6)	-0.196258	-0.236789	-0.155726	3.47654e-21	4.90952e-21	0.193459	0.142748	0.24417	8.93157e-14	7.56783e-13
PC	182	PC(18:0_22:6)	-0.109436	-0.149657	-0.0692144	1.00996e-07	1.17037e-07	0.120908	0.0665199	0.175297	1.34417e-05	3.997e-05
PC	183	PC(18:1_18:1)	-0.487578	-0.532692	-0.442463	2.12736e-95	8.13765e-95	-0.0829436	-0.13865	-0.0272376	0.00353482	0.00679376
PC	184	PC(18:1_18:2)	-0.551296	-0.593559	-0.509033	1.60533e-135	1.16055e-134	-0.176459	-0.230189	-0.122729	1.33375e-10	7.34962e-10
PC	185	PC(18:1_20:3)	-0.341298	-0.385528	-0.297068	1.49524e-50	3.31902e-50	0.11805	0.0641428	0.171957	1.80338e-05	5.24377e-05
PC	186	PC(18:1_22:6) (a)	-0.159371	-0.199398	-0.119344	7.27057e-15	9.21095e-15	0.0370221	-0.0175359	0.0915801	0.183572	0.238311
PC	187	PC(18:1_22:6) (b)	-0.189478	-0.227713	-0.151244	4.17075e-22	6.04145e-22	-0.0655839	-0.118558	-0.0126102	0.0152778	0.0256693
PC	188	PC(18:2_18:2)	-0.627075	-0.673318	-0.580832	1.32763e-145	1.08976e-144	-0.23126	-0.28913	-0.173391	5.80631e-15	5.51249e-14
PC	189	PC(18:2_20:5)	-0.252154	-0.299191	-0.205118	1.48362e-25	2.22684e-25	0.0253415	-0.0352424	0.0859254	0.412344	0.487147
PC	190	PC(20:0_20:4)	-0.210236	-0.25357	-0.166902	2.92026e-21	4.13136e-21	0.171896	0.117175	0.226616	7.99772e-10	4.14618e-09
PC	191	PC(28:0)	-0.279124	-0.328882	-0.229366	8.47537e-28	1.30441e-27	0.0225593	-0.0434881	0.0886066	0.503232	0.576377
PC	192	PC(29:0)	-0.375292	-0.420773	-0.32981	2.26664e-57	5.79906e-57	-0.0214745	-0.0816339	0.038685	0.484185	0.561085
PC	193	PC(31:0) (a)	-0.388351	-0.432497	-0.344205	9.7191e-65	2.76486e-64	-0.0160176	-0.0742104	0.0421752	0.589573	0.653422
PC	194	PC(31:0) (b)	-0.323115	-0.365372	-0.280857	1.0892e-49	2.35794e-49	-0.00478595	-0.0619085	0.0523366	0.869567	0.8972
PC	195	PC(31:1)	-0.470416	-0.508081	-0.432752	5.10785e-125	3.0263e-124	0.0160467	-0.0308056	0.062899	0.502066	0.576377
PC	196	PC(32:1)	-0.355185	-0.396592	-0.313778	9.9497e-62	2.71293e-61	0.0514682	0.000954014	0.101982	0.0458781	0.070198
PC	197	PC(32:2)	-0.633353	-0.674578	-0.592128	4.74279e-183	6.33443e-182	-0.0790411	-0.127362	-0.0307204	0.00135409	0.00278596
PC	198	PC(32:3)	-0.466043	-0.501505	-0.430582	2.07556e-137	1.55766e-136	-0.116287	-0.162934	-0.069641	1.06049e-06	3.81584e-06
PC	199	PC(33:0) (a)	-0.388513	-0.432271	-0.344756	7.00551e-66	2.01472e-65	0.0473175	-0.00953691	0.104172	0.102907	0.143523
PC	200	PC(33:0) (b)	-0.476057	-0.519189	-0.432925	3.09052e-99	1.22997e-98	-0.0165872	-0.0723473	0.039173	0.559888	0.625804
PC	201	PC(33:1)	-0.340627	-0.382825	-0.298429	4.87291e-55	1.17427e-54	0.0371827	-0.0172449	0.0916103	0.180635	0.235274
PC	202	PC(33:2)	-0.646498	-0.686668	-0.606328	3.72404e-199	5.754e-198	-0.199555	-0.251459	-0.147651	5.7471e-14	5.03191e-13
PC	203	PC(33:3)	-0.489641	-0.533574	-0.445708	4.58121e-101	1.84183e-100	-0.138137	-0.195716	-0.0805582	2.64357e-06	8.9405e-06
PC	204	PC(34:5)	-0.174467	-0.219743	-0.129191	5.04953e-14	6.33604e-14	0.0788774	0.0201147	0.13764	0.008542	0.0151261
PC	205	PC(35:0)	-0.414308	-0.45871	-0.369906	2.3703e-72	7.3247e-72	0.0879561	0.031571	0.144341	0.00224433	0.00446598
PC	206	PC(35:5)	-0.146109	-0.189495	-0.102723	4.52503e-11	5.48573e-11	0.109763	0.0512821	0.168243	0.000236883	0.000560553
PC	207	PC(36:0)	-0.589979	-0.637333	-0.542624	1.9312e-124	1.12725e-123	0.0248071	-0.0332933	0.0829075	0.402712	0.477917
PC	208	PC(36:6) (a)	-0.132549	-0.17558	-0.089518	1.6804e-09	1.99121e-09	0.128424	0.0729673	0.18388	5.78909e-06	1.81745e-05
PC	209	PC(37:5)	-0.073393	-0.117485	-0.0293011	0.00111179	0.00121511	0.214803	0.156046	0.27356	8.90474e-13	6.55789e-12
PC	210	PC(38:2)	-0.732376	-0.775449	-0.689302	7.26305e-220	1.54683e-218	-0.0967046	-0.146615	-0.0467944	0.00014783	0.000367477
PC	211	PC(38:4) (b)	-0.377158	-0.421973	-0.332343	1.50924e-59	4.00432e-59	0.106747	0.0549996	0.158495	5.35351e-05	0.000144471
PC	212	PC(38:5) (a)	-0.153313	-0.196581	-0.110046	4.27388e-12	5.22953e-12	0.242697	0.189048	0.296347	1.03568e-18	1.27518e-17
PC	213	PC(38:5) (b)	-0.149513	-0.193049	-0.105976	1.87676e-11	2.28224e-11	0.220458	0.166613	0.274303	1.25942e-15	1.22521e-14
PC	214	PC(38:6) (a)	-0.20859	-0.252716	-0.164464	2.83849e-20	3.94485e-20	0.150014	0.0962014	0.203828	4.88672e-08	2.12748e-07
PC	215	PC(38:7) (c)	-0.448325	-0.489413	-0.407236	4.01227e-97	1.57297e-96	-0.114205	-0.167582	-0.0608278	2.79381e-05	7.8346e-05
PC	216	PC(39:5) (a)	-0.263419	-0.304378	-0.222459	7.00935e-36	1.23842e-35	0.116695	0.0627621	0.170627	2.26708e-05	6.4493e-05
PC	217	PC(39:5) (b)	-0.193315	-0.235359	-0.151271	2.83729e-19	3.88833e-19	0.17028	0.114312	0.226248	2.64572e-09	1.30301e-08
PC	218	PC(39:7)	-0.104498	-0.147548	-0.0614474	2.01494e-06	2.30446e-06	0.0503933	-0.00879792	0.109585	0.0952453	0.134263
PC	219	PC(40:10)	-0.482431	-0.526883	-0.43798	3.73787e-96	1.44384e-95	-0.107316	-0.163697	-0.0509345	0.000193126	0.000462562
PC	220	PC(40:7) (a)	-0.365258	-0.409561	-0.320955	2.8033e-57	7.14886e-57	0.115571	0.0656296	0.165513	5.87786e-06	1.838e-05
PC	221	PC(40:8)	-0.218127	-0.262329	-0.173924	6.19609e-22	8.94234e-22	0.0797935	0.0231597	0.136427	0.00577455	0.0106816
PC	222	PC(44:12)	-0.0946855	-0.138126	-0.0512455	1.9721e-05	2.22958e-05	0.0047426	-0.0553762	0.0648614	0.877128	0.90232
PC(O)	223	PC(O-16:0/16:0)	-0.602	-0.645497	-0.558504	3.4098e-151	3.08842e-150	-0.209422	-0.265915	-0.152928	4.29094e-13	3.28278e-12
PC(O)	224	PC(O-16:0/20:3)	-0.673583	-0.717995	-0.629172	8.23983e-179	1.06442e-177	-0.194881	-0.251046	-0.138717	1.16308e-11	7.11289e-11
PC(O)	225	PC(O-16:0/20:4)	-0.426674	-0.470877	-0.38247	3.9911e-77	1.28893e-76	0.0292111	-0.0274192	0.0858413	0.312062	0.38543
PC(O)	226	PC(O-16:0/22:6)	-0.470158	-0.512017	-0.428299	1.51959e-102	6.23663e-102	-0.041235	-0.0950934	0.0126234	0.13352	0.180415
PC(O)	227	PC(O-18:0/18:1)	-0.498455	-0.538576	-0.458334	8.62376e-124	4.88887e-123	-0.0781315	-0.128803	-0.0274598	0.00252268	0.00495728
PC(O)	228	PC(O-18:0/18:2)	-0.624876	-0.665575	-0.584177	7.64964e-183	1.00465e-181	-0.248175	-0.299663	-0.196687	5.22494e-21	8.40256e-20
PC(O)	229	PC(O-18:0/20:4)	-0.347242	-0.387626	-0.306858	5.19481e-62	1.42631e-61	0.12171	0.0703565	0.173063	3.48404e-06	1.12517e-05
PC(O)	230	PC(O-18:0/22:6)	-0.497106	-0.53787	-0.456342	1.41758e-119	7.25362e-119	-0.0390152	-0.0904956	0.0124651	0.137497	0.184265
PC(O)	231	PC(O-18:1/18:1)	-0.478238	-0.517974	-0.438501	1.11688e-116	5.50065e-116	-0.231001	-0.281822	-0.180179	7.11929e-19	9.19672e-18
PC(O)	232	PC(O-18:1/18:2)	-0.600035	-0.641263	-0.558808	7.80854e-166	8.20417e-165	-0.283569	-0.337627	-0.229511	1.50674e-24	3.5979e-23
PC(O)	233	PC(O-32:1)	-0.390126	-0.431498	-0.348754	8.38114e-74	2.61041e-73	-0.0693351	-0.124105	-0.0145651	0.0131261	0.0223399
PC(O)	234	PC(O-32:2)	-0.281992	-0.33177	-0.232213	2.60882e-28	4.05473e-28	-0.0933858	-0.161068	-0.0257041	0.00686693	0.0124681
PC(O)	235	PC(O-34:1)	-0.535925	-0.579229	-0.49262	6.661e-123	3.64505e-122	-0.184313	-0.241106	-0.12752	2.18746e-10	1.16467e-09
PC(O)	236	PC(O-34:2)	-0.520142	-0.563837	-0.476447	2.5925e-114	1.216e-113	-0.207584	-0.264981	-0.150186	1.54688e-12	1.08834e-11
PC(O)	237	PC(O-34:3)	-0.382248	-0.431046	-0.333451	5.23982e-52	1.18991e-51	-0.0896942	-0.154814	-0.0245739	0.00696535	0.0125887
PC(O)	238	PC(O-34:4)	-0.168446	-0.218644	-0.118248	5.29591e-11	6.40057e-11	0.101293	0.0336654	0.16892	0.00334324	0.00647291
PC(O)	239	PC(O-35:4)	-0.107188	-0.152024	-0.0623515	2.86522e-06	3.27217e-06	0.148122	0.0879415	0.208303	1.44844e-06	5.07275e-06
PC(O)	240	PC(O-36:0)	-0.551452	-0.599571	-0.503334	1.75614e-106	7.52084e-106	-0.0908246	-0.153995	-0.0276537	0.00485141	0.00915661
PC(O)	241	PC(O-36:5)	-0.234772	-0.281205	-0.18834	6.14641e-23	9.05303e-23	0.0560044	-0.00607018	0.118079	0.0770667	0.111283
PC(O)	242	PC(O-38:5)	-0.397701	-0.440331	-0.35507	2.51926e-72	7.75461e-72	-0.0783083	-0.135473	-0.0211432	0.00727877	0.0130951
PC(O)	243	PC(O-40:5)	-0.421373	-0.462295	-0.380452	4.15771e-87	1.46262e-86	0.0133495	-0.0393477	0.0660467	0.619553	0.679955
PC(O)	244	PC(O-40:7) (b)	-0.392989	-0.433056	-0.352921	1.73716e-79	5.72754e-79	-0.105036	-0.158836	-0.0512363	0.000131524	0.000331122
PC(P)	245	PC(P-15:0/20:4) (a)	0.00902763	-0.037114	0.0551692	0.701384	0.710399	0.188891	0.126344	0.251438	3.45362e-09	1.6696e-08
PC(P)	246	PC(P-15:0/20:4) (b)	-0.093415	-0.139328	-0.0475022	6.76361e-05	7.55989e-05	0.0967252	0.0343164	0.159134	0.00239608	0.00473211
PC(P)	247	PC(P-16:0/14:0)	-0.438356	-0.480095	-0.396618	2.1089e-90	7.72937e-90	-0.0340094	-0.08752	0.0195012	0.212932	0.271067
PC(P)	248	PC(P-16:0/16:0)	-0.624494	-0.667273	-0.581714	9.53435e-167	1.01528e-165	-0.228182	-0.282537	-0.173827	2.41006e-16	2.60155e-15
PC(P)	249	PC(P-16:0/16:1)	-0.409621	-0.446228	-0.373013	8.09995e-102	3.30713e-101	-0.109663	-0.156536	-0.06279	4.63926e-06	1.48006e-05
PC(P)	250	PC(P-16:0/18:0)	-0.72949	-0.769889	-0.689092	8.94683e-245	2.93754e-243	-0.210475	-0.258011	-0.162938	5.38442e-18	6.42868e-17
PC(P)	251	PC(P-16:0/18:1)	-0.484037	-0.523214	-0.44486	1.59588e-122	8.67277e-122	-0.10708	-0.155508	-0.0586527	1.49448e-05	4.40118e-05
PC(P)	252	PC(P-16:0/18:2)	-0.572358	-0.616668	-0.528048	4.42962e-133	3.08897e-132	-0.215039	-0.27158	-0.158497	1.06099e-13	8.8006e-13
PC(P)	253	PC(P-16:0/18:3)	-0.391078	-0.438864	-0.343292	1.73663e-56	4.3306e-56	-0.0850294	-0.147704	-0.0223551	0.00786012	0.0140131
PC(P)	254	PC(P-16:0/20:4)	-0.303858	-0.345563	-0.262153	2.29098e-45	4.64085e-45	0.0714518	0.0172742	0.125629	0.00976817	0.0170672
PC(P)	255	PC(P-16:0/20:5)	-0.249037	-0.294343	-0.203732	9.05814e-27	1.37796e-26	0.0338093	-0.0265155	0.0941341	0.272044	0.340812
PC(P)	256	PC(P-16:0/22:6)	-0.375978	-0.415504	-0.336452	5.00095e-75	1.5763e-74	-0.0581776	-0.109975	-0.00637997	0.0277527	0.0440023
PC(P)	257	PC(P-17:0/20:4) (a)	-0.275268	-0.314454	-0.236083	2.36277e-42	4.53009e-42	0.065813	0.0149099	0.116716	0.0113043	0.0194727
PC(P)	258	PC(P-17:0/20:4) (b)	-0.253918	-0.294191	-0.213644	1.43232e-34	2.47514e-34	0.0614423	0.00853812	0.114346	0.0228694	0.0368529
PC(P)	259	PC(P-18:0/18:2)	-0.542772	-0.584855	-0.500689	1.05147e-132	7.20487e-132	-0.18831	-0.241389	-0.13523	4.02854e-12	2.62355e-11
PC(P)	260	PC(P-18:0/20:4)	-0.335255	-0.375511	-0.294999	2.22344e-58	5.80155e-58	0.0443318	-0.0075582	0.0962219	0.0940936	0.133116
PC(P)	261	PC(P-18:0/22:5)	-0.582363	-0.62352	-0.541206	1.79179e-157	1.70112e-156	-0.0595791	-0.109875	-0.00928322	0.0202862	0.0328921
PC(P)	262	PC(P-18:0/22:6)	-0.221559	-0.270711	-0.172406	1.3705e-18	1.83666e-18	-0.0308156	-0.0985833	0.036952	0.372833	0.449223
PC(P)	263	PC(P-18:1/18:1)	-0.460856	-0.50086	-0.420853	1.57694e-107	6.82764e-107	-0.118608	-0.167995	-0.0692209	2.58074e-06	8.76563e-06
PC(P)	264	PC(P-18:1/22:6)	-0.446162	-0.485563	-0.406762	4.05258e-104	1.70772e-103	-0.096303	-0.147349	-0.0452567	0.000219921	0.000521981
PC(P)	265	PC(P-20:0/20:4)	-0.421177	-0.461259	-0.381095	1.71243e-90	6.30559e-90	0.0141444	-0.0370923	0.0653812	0.588478	0.653128
PC(P)	266	PC(P-35:2) (a)	-0.508484	-0.55163	-0.465339	3.38804e-112	1.5522e-111	-0.170309	-0.225696	-0.114922	1.79402e-09	8.94738e-09
PC(P)	267	PC(P-35:2) (b)	-0.42279	-0.466589	-0.378992	3.90679e-77	1.26689e-76	-0.147268	-0.204575	-0.0899612	4.90096e-07	1.83031e-06
PC(P)	268	PC(P-36:3)	-0.641134	-0.686187	-0.59608	3.95683e-159	3.84936e-158	-0.104735	-0.159325	-0.0501458	0.000171567	0.00041681
PC(P)	269	PC(P-38:5) (a)	-0.493566	-0.535379	-0.451753	1.5693e-112	7.23165e-112	-0.0524511	-0.105298	0.000395496	0.0517917	0.0784844
PC(P)	270	PC(P-38:5) (b)	-0.415634	-0.458788	-0.37248	8.30014e-77	2.6696e-76	0.00656076	-0.0484546	0.0615761	0.815199	0.850831
LPC	271	LPC(14:0) [sn1]	-0.269492	-0.317373	-0.221612	5.67991e-28	8.75884e-28	-0.0476463	-0.108028	0.0127356	0.122024	0.167225
LPC	272	LPC(14:0) [sn2]	-0.294514	-0.34222	-0.246807	3.1044e-33	5.26079e-33	-0.0497574	-0.109503	0.00998802	0.102673	0.143451
LPC	273	LPC(15:0) [sn1]	-0.354188	-0.399269	-0.309107	2.67016e-52	6.0988e-52	-0.126941	-0.187246	-0.0666359	3.75578e-05	0.000102762
LPC	274	LPC(15:0) [sn2]	-0.348879	-0.39406	-0.303698	1.28229e-50	2.85436e-50	-0.11133	-0.171351	-0.0513087	0.000280272	0.000653415
LPC	275	LPC(15-MHDA) [sn1] & LPC(17:0) [sn2]	-0.224224	-0.27059	-0.177857	3.89956e-21	5.49706e-21	-0.0211543	-0.0834493	0.0411408	0.50571	0.577536
LPC	276	LPC(15-MHDA) [sn1] [104_sn1]	-0.24767	-0.293043	-0.202296	2.00532e-26	3.03301e-26	-0.0412803	-0.102203	0.0196428	0.18422	0.238759
LPC	277	LPC(15-MHDA) [sn2]	-0.255412	-0.301073	-0.20975	1.18835e-27	1.82183e-27	-0.0284942	-0.0893364	0.032348	0.358702	0.435527
LPC	278	LPC(16:0) [sn1]	-0.403417	-0.452747	-0.354087	2.07693e-56	5.16283e-56	-0.0977802	-0.158423	-0.0371371	0.00158568	0.0032371
LPC	279	LPC(16:0) [sn2]	-0.378794	-0.428173	-0.329415	5.39645e-50	1.18782e-49	-0.0957747	-0.157106	-0.0344437	0.00221974	0.00442824
LPC	280	LPC(16:1) [sn1]	-0.251835	-0.297906	-0.205764	1.70831e-26	2.58874e-26	-0.0488772	-0.105793	0.00803837	0.0924028	0.13167
LPC	281	LPC(16:1) [sn2]	-0.206225	-0.24969	-0.16276	2.06926e-20	2.88597e-20	-0.0015028	-0.0545952	0.0515896	0.955759	0.96929
LPC	282	LPC(17:0) [sn1]	-0.224929	-0.271631	-0.178227	5.59922e-21	7.8789e-21	-0.0171121	-0.0798139	0.0455898	0.592739	0.656009
LPC	283	LPC(17:1) (a) [sn1] [104_sn1]	-0.205242	-0.253283	-0.157201	7.20198e-17	9.41155e-17	-0.0205315	-0.0829094	0.0418464	0.518874	0.590004
LPC	284	LPC(17:1) [sn1] (a) & LPC(17:1) [sn2] (b)	-0.196753	-0.244288	-0.149218	6.1904e-16	7.98369e-16	-0.000954206	-0.062682	0.0607736	0.97583	0.982062
LPC	285	LPC(17:1) [sn1] (b)	-0.205148	-0.249096	-0.1612	8.21342e-20	1.13348e-19	0.0737894	0.0170438	0.130535	0.0108427	0.0187781
LPC	286	LPC(17:1) [sn2] (a)	-0.160593	-0.208152	-0.113033	4.02004e-11	4.88104e-11	0.0154921	-0.0462263	0.0772105	0.622752	0.682515
LPC	287	LPC(18:0) [sn1]	-0.42242	-0.471247	-0.373592	9.91477e-63	2.74135e-62	-0.0932366	-0.154983	-0.0314905	0.003095	0.00600705
LPC	288	LPC(18:0) [sn2]	-0.415818	-0.464871	-0.366765	2.29643e-60	6.17606e-60	-0.0732699	-0.13485	-0.0116894	0.0197379	0.0321352
LPC	289	LPC(18:1) [sn1]	-0.238137	-0.286926	-0.189347	1.69359e-21	2.40893e-21	-0.0315578	-0.0936491	0.0305334	0.319217	0.391812
LPC	290	LPC(18:1) [sn2]	-0.225063	-0.273338	-0.176789	9.10924e-20	1.25272e-19	0.00690834	-0.0538033	0.06762	0.823524	0.858382
LPC	291	LPC(18:2) [sn1]	-0.254386	-0.299042	-0.20973	1.32262e-28	2.07614e-28	-0.0752905	-0.134472	-0.0161088	0.0126816	0.0217242
LPC	292	LPC(18:2) [sn2]	-0.297316	-0.341918	-0.252713	2.23355e-38	4.05538e-38	-0.0913485	-0.150118	-0.0325789	0.00232725	0.00460772
LPC	293	LPC(18:3) (a) [sn1] [104_sn1]	-0.283824	-0.333021	-0.234626	2.75392e-29	4.36638e-29	-0.15021	-0.216047	-0.0843731	7.92908e-06	2.44067e-05
LPC	294	LPC(18:3) [sn1] (a) & LPC(18:3) [sn2] (b)	-0.225042	-0.274637	-0.175446	8.15869e-19	1.10086e-18	-0.087963	-0.153776	-0.0221497	0.00882906	0.0155644
LPC	295	LPC(18:3) [sn1] (b)	-0.185549	-0.235186	-0.135912	2.7393e-13	3.40468e-13	-0.0508417	-0.116413	0.0147298	0.128647	0.174663
LPC	296	LPC(18:3) [sn2] (a)	-0.321501	-0.370626	-0.272376	4.47487e-37	8.01408e-37	-0.155295	-0.220626	-0.0899643	3.26044e-06	1.06607e-05
LPC	297	LPC(19:0) (a) [sn1] [104_sn1]	-0.332342	-0.380732	-0.283953	1.35632e-40	2.54471e-40	-0.08095	-0.144544	-0.0173556	0.0126315	0.0216854
LPC	298	LPC(19:0) [sn1] (a) & LPC(19:0) [sn2] (b)	-0.434386	-0.483566	-0.385205	3.10937e-65	8.90977e-65	-0.153624	-0.217992	-0.0892561	2.97641e-06	9.93817e-06
LPC	299	LPC(19:0) [sn1] (b)	-0.483129	-0.531929	-0.434329	6.76595e-81	2.25914e-80	-0.201181	-0.265302	-0.13706	8.38208e-10	4.31705e-09
LPC	300	LPC(19:0) [sn2] (a)	-0.343462	-0.39178	-0.295144	2.62859e-43	5.11438e-43	-0.086499	-0.149976	-0.0230217	0.0075908	0.0135944
LPC	301	LPC(19:1) (a)	-0.182	-0.229887	-0.134113	1.10207e-13	1.37846e-13	0.040052	-0.0234413	0.103545	0.216376	0.273682
LPC	302	LPC(19:1) (b)	-0.236071	-0.284234	-0.187907	1.15489e-21	1.65464e-21	-0.0357778	-0.0997911	0.0282355	0.273365	0.341381
LPC	303	LPC(19:1) (c)	-0.368339	-0.416381	-0.320297	6.07363e-50	1.32945e-49	-0.108207	-0.171524	-0.0448895	0.000815455	0.00174614
LPC	304	LPC(20:0) [sn1]	-0.390171	-0.440419	-0.339923	3.74919e-51	8.41699e-51	-0.128992	-0.196459	-0.0615256	0.000180717	0.000436825
LPC	305	LPC(20:0) [sn2]	-0.395278	-0.445387	-0.345168	1.06934e-52	2.47109e-52	-0.136323	-0.203501	-0.0691446	7.06785e-05	0.00018627
LPC	306	LPC(20:1) [sn1]	-0.221496	-0.271216	-0.171776	3.38691e-18	4.51588e-18	-0.0959186	-0.164021	-0.0278162	0.0057916	0.010688
LPC	307	LPC(20:1) [sn2]	-0.217675	-0.267238	-0.168111	9.86372e-18	1.30852e-17	-0.0797039	-0.1474	-0.0120075	0.0210597	0.0340062
LPC	308	LPC(20:2) [sn1]	-0.297554	-0.343899	-0.251209	9.10003e-36	1.60421e-35	-0.0640464	-0.124136	-0.00395668	0.0367535	0.0572366
LPC	309	LPC(20:2) [sn2]	-0.334604	-0.380734	-0.288474	5.48759e-45	1.10312e-44	-0.071688	-0.130876	-0.0124996	0.0176384	0.0290169
LPC	310	LPC(20:3) [sn1]	0.000283484	-0.0445365	0.0451035	0.990109	0.990109	0.267472	0.210999	0.323945	2.40684e-20	3.5122e-19
LPC	311	LPC(20:3) [sn2]	-0.0590865	-0.103658	-0.0145149	0.00939698	0.0101436	0.255943	0.200139	0.311748	3.47426e-19	4.7202e-18
LPC	312	LPC(20:4) [sn1]	0.325782	0.286321	0.365244	2.00291e-57	5.14101e-57	0.363324	0.310534	0.416114	9.40055e-41	5.69818e-39
LPC	313	LPC(20:4) [sn2]	0.297428	0.258069	0.336788	1.34639e-48	2.89877e-48	0.380749	0.328925	0.432572	4.36994e-46	4.30439e-44
LPC	314	LPC(20:5) [sn1]	0.048834	0.00443196	0.093236	0.0311602	0.0332713	0.162276	0.102597	0.221955	1.02834e-07	4.24257e-07
LPC	315	LPC(20:5) [sn2]	0.0305804	-0.013703	0.0748638	0.175957	0.184136	0.1636	0.104319	0.22288	6.6323e-08	2.85587e-07
LPC	316	LPC(22:0) [sn1]	-0.418772	-0.464878	-0.372667	9.0972e-69	2.7257e-68	-0.155533	-0.217074	-0.0939907	7.53443e-07	2.74867e-06
LPC	317	LPC(22:0) [sn2]	-0.411299	-0.457348	-0.36525	1.26395e-66	3.67524e-66	-0.146222	-0.207716	-0.0847284	3.23662e-06	1.06269e-05
LPC	318	LPC(22:1) [sn1]	-0.201485	-0.251183	-0.151788	2.36194e-15	3.01167e-15	-0.100605	-0.169249	-0.0319616	0.00408836	0.00781948
LPC	319	LPC(22:1) [sn2]	-0.195278	-0.244832	-0.145724	1.35732e-14	1.70857e-14	-0.0966995	-0.165103	-0.0282957	0.00561336	0.0104078
LPC	320	LPC(22:4) [sn1]	0.0148408	-0.0289821	0.0586637	0.506873	0.516041	0.206764	0.150359	0.26317	7.74074e-13	5.75443e-12
LPC	321	LPC(22:4) [sn2]	-0.0506497	-0.0941479	-0.0071515	0.0225173	0.024141	0.202474	0.147538	0.257409	5.82321e-13	4.4122e-12
LPC	322	LPC(22:5) (n3) [sn1] [104_sn1]	-0.104094	-0.14872	-0.0594669	4.95395e-06	5.63307e-06	0.133022	0.0746103	0.191435	8.24145e-06	2.51716e-05
LPC	323	LPC(22:5) [sn1] (n3) & LPC(22:5) [sn2] (n6)	-0.0949015	-0.139195	-0.0506078	2.72325e-05	3.05687e-05	0.16289	0.105643	0.220137	2.57755e-08	1.14752e-07
LPC	324	LPC(22:5) [sn1] (n6)	0.0211521	-0.0218833	0.0641874	0.33542	0.345956	0.201393	0.144694	0.258092	3.79641e-12	2.53523e-11
LPC	325	LPC(22:5) [sn2] (n3)	-0.153173	-0.197231	-0.109115	1.06126e-11	1.29254e-11	0.14125	0.0844345	0.198065	1.13466e-06	4.02752e-06
LPC	326	LPC(22:6) [sn1]	-0.00758115	-0.0497507	0.0345884	0.72458	0.732951	0.0891205	0.031184	0.147057	0.00258317	0.00506353
LPC	327	LPC(22:6) [sn2]	-0.0404164	-0.0818965	0.00106362	0.0562242	0.0595493	0.084809	0.0279911	0.141627	0.00345372	0.00665411
LPC	328	LPC(24:0) [sn1]	-0.41138	-0.456844	-0.365916	2.81314e-68	8.36511e-68	-0.0596883	-0.118768	-0.000608269	0.0477387	0.0729033
LPC	329	LPC(24:0) [sn2]	-0.422135	-0.467926	-0.376345	1.01084e-70	3.07545e-70	-0.0531138	-0.112157	0.00592948	0.0779344	0.112271
LPC	330	LPC(26:0) [sn1]	-0.304395	-0.35066	-0.258129	1.90773e-37	3.43218e-37	0.00688074	-0.054065	0.0678265	0.824881	0.858661
LPC	331	LPC(26:0) [sn2]	-0.334653	-0.380232	-0.289075	4.95742e-46	1.01203e-45	0.015846	-0.043139	0.074831	0.598534	0.661493
LPC(O)	332	LPC(O-16:0)	-0.372958	-0.421596	-0.32432	5.90468e-50	1.29607e-49	-0.116285	-0.18209	-0.0504802	0.000537607	0.00120694
LPC(O)	333	LPC(O-18:0)	-0.355072	-0.40249	-0.307653	9.09913e-48	1.90189e-47	-0.049388	-0.113571	0.0147955	0.131572	0.178142
LPC(O)	334	LPC(O-18:1)	-0.339934	-0.389112	-0.290757	4.35239e-41	8.24443e-41	-0.185759	-0.253246	-0.118271	7.17638e-08	3.03055e-07
LPC(O)	335	LPC(O-20:0)	-0.340698	-0.383967	-0.297429	1.62092e-52	3.71303e-52	-0.0725719	-0.130884	-0.0142597	0.0147508	0.0248899
LPC(O)	336	LPC(O-20:1)	-0.242402	-0.290057	-0.194747	3.41565e-23	5.04978e-23	-0.0354174	-0.0987526	0.0279178	0.273113	0.341381
LPC(O)	337	LPC(O-22:0)	-0.320972	-0.362898	-0.279046	8.36229e-50	1.8203e-49	-0.0223736	-0.0787337	0.0339864	0.436563	0.511161
LPC(O)	338	LPC(O-22:1)	-0.240879	-0.282471	-0.199287	1.68871e-29	2.68829e-29	-0.107369	-0.164677	-0.0500613	0.000243054	0.000573433
LPC(O)	339	LPC(O-24:0)	-0.351707	-0.390875	-0.312539	2.68941e-67	7.87827e-67	0.0212889	-0.0302138	0.0727916	0.417878	0.492945
LPC(O)	340	LPC(O-24:1)	-0.299376	-0.336185	-0.262568	7.8877e-56	1.92431e-55	-0.0695203	-0.119181	-0.0198598	0.00609464	0.0111429
LPC(O)	341	LPC(O-24:2)	-0.250706	-0.288406	-0.213006	3.32205e-38	6.00406e-38	-0.15493	-0.206921	-0.10294	5.52825e-09	2.60478e-08
LPC(P)	342	LPC(P-16:0)	-0.358181	-0.407578	-0.308784	5.85816e-45	1.17461e-44	-0.125764	-0.190919	-0.0606091	0.000156626	0.000388117
LPC(P)	343	LPC(P-17:0) (a)	-0.297832	-0.344344	-0.25132	1.36993e-35	2.40424e-35	-0.0819158	-0.143734	-0.0200976	0.00942626	0.0165432
LPC(P)	344	LPC(P-17:0) (b)	-0.335193	-0.382586	-0.287801	6.71644e-43	1.30038e-42	-0.108158	-0.170897	-0.0454187	0.00073341	0.00157904
LPC(P)	345	LPC(P-18:0)	-0.421644	-0.468128	-0.375159	1.359e-68	4.0564e-68	-0.132376	-0.193193	-0.0715596	2.02524e-05	5.82442e-05
LPC(P)	346	LPC(P-18:1)	-0.40601	-0.454665	-0.357356	1.33306e-58	3.48986e-58	-0.213483	-0.278413	-0.148553	1.27205e-10	7.10904e-10
LPC(P)	347	LPC(P-20:0)	-0.342967	-0.387614	-0.29832	3.99122e-50	8.83449e-50	-0.0834962	-0.143211	-0.023782	0.00615485	0.0112269
PE	348	PE(15-MHDA_18:1)	-0.0391302	-0.0839856	0.00572529	0.0873603	0.0921552	0.153018	0.095322	0.210714	2.09347e-07	8.12637e-07
PE	349	PE(15-MHDA_18:2)	-0.256693	-0.298646	-0.214741	1.09998e-32	1.84815e-32	-0.0761373	-0.130245	-0.0220298	0.00583674	0.0107374
PE	350	PE(15-MHDA_20:4)	-0.016963	-0.0557867	0.0218608	0.391836	0.402565	0.187144	0.137629	0.236659	1.50117e-13	1.23221e-12
PE	351	PE(15-MHDA_22:6)	-0.0192871	-0.0573395	0.0187654	0.320546	0.331049	0.177202	0.127678	0.226725	2.64363e-12	1.81146e-11
PE	352	PE(16:0_16:0)	-0.108745	-0.158786	-0.058704	2.08859e-05	2.35452e-05	-0.0430398	-0.109342	0.0232627	0.203319	0.262219
PE	353	PE(16:0_16:1)	-0.12149	-0.164333	-0.0786477	2.87108e-08	3.36167e-08	0.0776439	0.0241786	0.131109	0.00444029	0.00844034
PE	354	PE(16:0_18:1)	-0.0525811	-0.094087	-0.0110752	0.0130612	0.0140605	0.0977387	0.0474884	0.147989	0.000139372	0.000349762
PE	355	PE(16:0_18:2)	-0.364066	-0.40402	-0.324113	3.46526e-69	1.05024e-68	-0.137545	-0.18572	-0.0893698	2.31177e-08	1.03504e-07
PE	356	PE(16:0_18:3) (a)	-0.242231	-0.28522	-0.199242	4.96987e-28	7.69402e-28	-0.0485122	-0.101988	0.00496384	0.0754545	0.109701
PE	357	PE(16:0_18:3) (b)	-0.179025	-0.223242	-0.134809	2.56778e-15	3.26883e-15	0.00859266	-0.0461518	0.0633371	0.758369	0.80214
PE	358	PE(16:0_20:3)	-0.264961	-0.304373	-0.225549	5.3818e-39	9.88544e-39	-0.104746	-0.152717	-0.056775	1.90666e-05	5.5237e-05
PE	359	PE(16:0_20:4)	-0.0495095	-0.0896436	-0.00937529	0.0156483	0.0167995	0.117303	0.0669841	0.167622	5.01685e-06	1.58131e-05
PE	360	PE(16:0_20:5)	-0.0829488	-0.126416	-0.0394816	0.000185892	0.000206023	0.0625205	0.00656619	0.118475	0.0285705	0.045208
PE	361	PE(16:0_22:6)	-0.0266797	-0.0633699	0.0100104	0.15415	0.161961	0.101402	0.0532701	0.149534	3.69967e-05	0.000101935
PE	362	PE(16:1_18:2)	-0.251945	-0.291985	-0.211905	1.92114e-34	3.30536e-34	-0.0606369	-0.108644	-0.0126298	0.0133329	0.0225943
PE	363	PE(16:1_20:4)	0.0889756	0.048147	0.129804	1.97965e-05	2.2349e-05	0.206115	0.155982	0.256248	9.62532e-16	9.85032e-15
PE	364	PE(17:0_18:1)	-0.0883151	-0.134032	-0.0425982	0.000154723	0.000171962	0.112457	0.0540285	0.170886	0.000163582	0.000401565
PE	365	PE(17:0_18:2)	-0.285204	-0.327746	-0.242663	8.59812e-39	1.57565e-38	-0.104373	-0.158781	-0.0499651	0.000171908	0.00041681
PE	366	PE(17:0_20:4)	0.0597618	0.0207467	0.098777	0.00269331	0.00293951	0.218252	0.168661	0.267843	8.44164e-18	9.92838e-17
PE	367	PE(17:0_22:6)	0.0216377	-0.0145649	0.0578403	0.24147	0.251359	0.170401	0.12241	0.218392	3.8645e-12	2.55734e-11
PE	368	PE(18:0_18:1)	-0.142229	-0.185275	-0.099182	1.03356e-10	1.24533e-10	0.046487	-0.0043933	0.0973674	0.0733926	0.106901
PE	369	PE(18:0_18:2)	-0.384337	-0.424581	-0.344094	1.3602e-75	4.30456e-75	-0.125435	-0.171361	-0.0795092	9.03031e-08	3.76502e-07
PE	370	PE(18:0_20:3) (a)	-0.0599376	-0.0997674	-0.0201079	0.0031978	0.0034853	0.162314	0.115742	0.208887	9.4562e-12	5.91388e-11
PE	371	PE(18:0_20:3) (b)	0.00289589	-0.038029	0.0438207	0.889699	0.894238	0.237538	0.188063	0.287012	7.38281e-21	1.14393e-19
PE	372	PE(18:0_20:4)	0.0245399	-0.0148451	0.0639248	0.222057	0.23207	0.236802	0.188396	0.285208	1.37826e-21	2.31079e-20
PE	373	PE(18:0_22:4)	0.00710925	-0.0369241	0.0511426	0.751678	0.759387	0.203976	0.149941	0.258012	1.60645e-13	1.30503e-12
PE	374	PE(18:0_22:5) (n3)	0.0120794	-0.0315559	0.0557147	0.587444	0.595761	0.181173	0.123303	0.239042	9.11185e-10	4.63235e-09
PE	375	PE(18:0_22:5) (n6)	0.0111986	-0.0286125	0.0510096	0.581429	0.590421	0.180453	0.128029	0.232877	1.6867e-11	1.0146e-10
PE	376	PE(18:0_22:6)	-0.0200385	-0.0562001	0.0161231	0.277484	0.287707	0.149079	0.10315	0.195007	2.17294e-10	1.16467e-09
PE	377	PE(18:1_18:1)	-0.0549484	-0.0989743	-0.0109224	0.0144694	0.0155551	0.017421	-0.0374887	0.0723308	0.534074	0.60554
PE	378	PE(18:1_18:2)	-0.239041	-0.280116	-0.197965	9.14462e-30	1.46463e-29	-0.119356	-0.170458	-0.0682535	4.81357e-06	1.52333e-05
PE	379	PE(18:1_22:6) (a)	0.110894	0.0723183	0.14947	1.85369e-08	2.17367e-08	0.129023	0.0771142	0.180931	1.14076e-06	4.03104e-06
PE	380	PE(18:1_22:6) (b)	-0.0753308	-0.112541	-0.0381205	7.35213e-05	8.20606e-05	-0.00412406	-0.0542269	0.0459788	0.871839	0.898051
PE	381	PE(20:0_20:4)	-0.149259	-0.196004	-0.102515	4.21648e-10	5.03422e-10	0.0632026	0.00487079	0.121534	0.0337479	0.0529748
PE	382	PE(36:0)	-0.0802375	-0.134862	-0.0256134	0.00400588	0.00435397	-0.00743477	-0.0832528	0.0683832	0.847594	0.877666
PE	383	PE(38:5) (a)	0.0426095	0.00316082	0.0820583	0.0343059	0.0365806	0.173568	0.124242	0.222895	5.98985e-12	3.86885e-11
PE	384	PE(38:5) (b)	-0.0938193	-0.133991	-0.0536476	4.82103e-06	5.48984e-06	0.0886765	0.0400611	0.137292	0.000353411	0.000807212
PE(O)	385	PE(O-16:0/18:2)	-0.472323	-0.521561	-0.423086	3.15064e-76	1.00514e-75	-0.147821	-0.213439	-0.0822035	1.02966e-05	3.10869e-05
PE(O)	386	PE(O-16:0/20:3)	-0.355268	-0.404536	-0.306	1.71991e-44	3.4311e-44	0.0647392	0.000243765	0.129235	0.049192	0.0746885
PE(O)	387	PE(O-16:0/20:4)	-0.188795	-0.236475	-0.141115	1.01838e-14	1.28397e-14	0.158686	0.095433	0.221938	9.06501e-07	3.27671e-06
PE(O)	388	PE(O-16:0/22:4)	-0.38705	-0.432283	-0.341817	1.91411e-61	5.20111e-61	0.0230778	-0.034158	0.0803137	0.4294	0.504778
PE(O)	389	PE(O-16:0/22:6)	-0.366359	-0.412457	-0.320262	1.90678e-53	4.4852e-53	0.00719629	-0.0531287	0.0675213	0.81514	0.850831
PE(O)	390	PE(O-18:0/20:4)	-0.218624	-0.267575	-0.169672	2.79293e-18	3.73022e-18	0.162949	0.0985852	0.227312	7.20698e-07	2.65379e-06
PE(O)	391	PE(O-18:0/22:5)	-0.335341	-0.382108	-0.288573	5.07022e-44	1.00134e-43	0.0879509	0.0284701	0.147432	0.00377033	0.00722877
PE(O)	392	PE(O-18:0/22:6)	-0.00184933	-0.0449607	0.0412621	0.932999	0.935373	0.130116	0.0714063	0.188825	1.42795e-05	4.23017e-05
PE(O)	393	PE(O-18:1/18:2)	-0.342221	-0.392392	-0.29205	4.5051e-40	8.39247e-40	-0.00394023	-0.0708454	0.062965	0.908109	0.931758
PE(O)	394	PE(O-18:1/22:6)	-0.227066	-0.272392	-0.181739	1.50094e-22	2.1984e-22	0.0183104	-0.0428792	0.0795	0.557559	0.624086
PE(O)	395	PE(O-18:2/18:2)	-0.257154	-0.30588	-0.208429	7.95814e-25	1.18769e-24	0.102518	0.0378133	0.167223	0.00191089	0.0038315
PE(O)	396	PE(O-18:2/22:5)	-0.284868	-0.333179	-0.236556	1.67044e-30	2.71964e-30	-0.0108302	-0.0754888	0.0538284	0.742702	0.789809
PE(O)	397	PE(O-34:1)	-0.381365	-0.432262	-0.330469	7.93821e-48	1.66808e-47	-0.010755	-0.0778366	0.0563265	0.75335	0.797903
PE(O)	398	PE(O-36:2)	-0.462352	-0.511353	-0.413351	6.84463e-74	2.14031e-73	-0.103717	-0.168312	-0.0391213	0.0016591	0.00335799
PE(O)	399	PE(O-36:5)	-0.223281	-0.273837	-0.172725	6.49921e-18	8.63639e-18	0.0533676	-0.0150336	0.121769	0.126274	0.171855
PE(O)	400	PE(O-36:6)	-0.208359	-0.257672	-0.159046	1.55047e-16	2.0095e-16	0.0396299	-0.0269986	0.106259	0.243757	0.306838
PE(O)	401	PE(O-38:5) (a)	-0.2714	-0.32005	-0.22275	1.6309e-27	2.49544e-27	0.129767	0.0666235	0.19291	5.70892e-05	0.000153015
PE(O)	402	PE(O-38:5) (b)	-0.333106	-0.380901	-0.28531	9.97343e-42	1.89832e-41	0.106073	0.0453754	0.16677	0.000619273	0.00136691
PE(P)	403	PE(P-15:0/20:4)	-0.164377	-0.209249	-0.119506	8.00222e-13	9.88362e-13	0.175723	0.116857	0.23459	5.20656e-09	2.48653e-08
PE(P)	404	PE(P-15:0/22:6) (a)	-0.267136	-0.310061	-0.224211	9.71827e-34	1.65399e-33	0.001376	-0.056075	0.058827	0.96256	0.972432
PE(P)	405	PE(P-15:0/22:6) (b)	-0.275903	-0.318891	-0.232915	9.60285e-36	1.68907e-35	0.0023382	-0.0545805	0.0592569	0.93583	0.955225
PE(P)	406	PE(P-16:0/18:1)	-0.408253	-0.454685	-0.361821	1.12338e-64	3.17286e-64	-0.0390942	-0.0995532	0.0213648	0.205079	0.263625
PE(P)	407	PE(P-16:0/18:2)	-0.528189	-0.57361	-0.482767	1.99987e-109	8.90338e-109	-0.216306	-0.276462	-0.15615	2.06986e-12	1.44341e-11
PE(P)	408	PE(P-16:0/18:3)	-0.457337	-0.504689	-0.409985	3.26615e-77	1.06352e-76	-0.123805	-0.184797	-0.0628117	7.03585e-05	0.000186049
PE(P)	409	PE(P-16:0/20:3) (a)	-0.3811	-0.425717	-0.336482	3.09158e-61	8.3717e-61	0.0279572	-0.0302175	0.0861319	0.346278	0.421091
PE(P)	410	PE(P-16:0/20:3) (b)	-0.258931	-0.304901	-0.212962	5.19096e-28	8.02055e-28	0.108892	0.0485437	0.16924	0.000409006	0.00092614
PE(P)	411	PE(P-16:0/20:4)	-0.170508	-0.217018	-0.123997	7.70326e-13	9.5293e-13	0.0955566	0.0327447	0.158368	0.0028798	0.00561703
PE(P)	412	PE(P-16:0/20:5)	-0.271837	-0.317127	-0.226547	1.56797e-31	2.59572e-31	0.000353813	-0.0600483	0.0607559	0.99084	0.99084
PE(P)	413	PE(P-16:0/22:4)	-0.344233	-0.387704	-0.300761	4.43573e-53	1.03413e-52	0.0688827	0.0131293	0.124636	0.0154899	0.0259703
PE(P)	414	PE(P-16:0/22:5) (n3)	-0.370197	-0.415853	-0.324541	1.65968e-55	4.03651e-55	0.0258033	-0.0327333	0.08434	0.387641	0.464587
PE(P)	415	PE(P-16:0/22:5) (n6)	-0.411781	-0.457568	-0.365994	1.70427e-67	5.01108e-67	0.0365191	-0.0205036	0.0935417	0.20945	0.267498
PE(P)	416	PE(P-16:0/22:6)	-0.372531	-0.41673	-0.328331	1.02665e-59	2.74238e-59	-0.0812802	-0.140433	-0.0221268	0.0071018	0.012806
PE(P)	417	PE(P-17:0/20:4) (a)	-0.186744	-0.230669	-0.142819	1.01215e-16	1.32049e-16	0.125463	0.0670157	0.183911	2.62987e-05	7.40121e-05
PE(P)	418	PE(P-17:0/20:4) (b)	-0.145201	-0.189401	-0.101001	1.31875e-10	1.58411e-10	0.151664	0.0926519	0.210675	4.88915e-07	1.83031e-06
PE(P)	419	PE(P-17:0/22:6) (a)	-0.344652	-0.386054	-0.303249	2.48863e-58	6.47208e-58	-0.0322368	-0.0866656	0.0221921	0.245757	0.308862
PE(P)	420	PE(P-17:0/22:6) (b)	-0.330762	-0.373019	-0.288505	6.21786e-52	1.40795e-51	-0.0278319	-0.0837056	0.0280417	0.328953	0.402508
PE(P)	421	PE(P-18:0/18:1)	-0.370196	-0.414252	-0.32614	2.25037e-59	5.93073e-59	-0.016389	-0.0733445	0.0405664	0.572784	0.637584
PE(P)	422	PE(P-18:0/18:2)	-0.560567	-0.60499	-0.516145	1.96477e-127	1.22876e-126	-0.169013	-0.225973	-0.112054	6.41348e-09	2.97284e-08
PE(P)	423	PE(P-18:0/18:3)	-0.54552	-0.589506	-0.501535	2.14997e-123	1.21013e-122	-0.221576	-0.27937	-0.163782	6.74727e-14	5.77918e-13
PE(P)	424	PE(P-18:0/20:3) (a)	-0.307371	-0.35152	-0.263222	1.20415e-41	2.28643e-41	0.0918276	0.0346508	0.149004	0.00165473	0.00335799
PE(P)	425	PE(P-18:0/20:3) (b)	-0.318227	-0.362958	-0.273495	2.25409e-43	4.39659e-43	0.0997226	0.042662	0.156783	0.000618856	0.00136691
PE(P)	426	PE(P-18:0/20:4)	-0.178255	-0.223267	-0.133243	1.00966e-14	1.27502e-14	0.144351	0.084608	0.204094	2.24356e-06	7.68663e-06
PE(P)	427	PE(P-18:0/20:5)	-0.277594	-0.321809	-0.233379	2.67565e-34	4.5835e-34	0.0419469	-0.0161776	0.100071	0.157284	0.206911
PE(P)	428	PE(P-18:0/22:4)	-0.2692	-0.312917	-0.225482	4.46844e-33	7.55607e-33	0.108402	0.0509872	0.165817	0.000217449	0.000517674
PE(P)	429	PE(P-18:0/22:5) (n3)	-0.33099	-0.375343	-0.286637	1.8372e-47	3.82994e-47	0.0594919	0.00272338	0.11626	0.0400255	0.0616017
PE(P)	430	PE(P-18:0/22:5) (n6)	-0.294553	-0.340322	-0.248784	6.29722e-36	1.1151e-35	0.047286	-0.012563	0.107135	0.121549	0.166865
PE(P)	431	PE(P-18:0/22:6)	-0.347864	-0.390879	-0.304849	3.12415e-55	7.55163e-55	-0.0169263	-0.0732481	0.0393955	0.555865	0.623074
PE(P)	432	PE(P-18:1/18:1)	-0.468485	-0.513781	-0.423189	7.76175e-88	2.74272e-87	-0.0998053	-0.157681	-0.04193	0.000730476	0.00157703
PE(P)	433	PE(P-18:1/18:1) (a)	-0.433006	-0.478541	-0.387471	5.53932e-75	1.73904e-74	-0.0836769	-0.142485	-0.0248687	0.0053099	0.00991517
PE(P)	434	PE(P-18:1/18:1) (b)	-0.461819	-0.50583	-0.417809	2.94819e-90	1.07555e-89	-0.136463	-0.19375	-0.0791758	3.10853e-06	1.03261e-05
PE(P)	435	PE(P-18:1/18:2) (a)	-0.548871	-0.593195	-0.504546	4.87835e-123	2.68821e-122	-0.24571	-0.304288	-0.187132	2.54615e-16	2.71131e-15
PE(P)	436	PE(P-18:1/18:2) (b)	-0.491913	-0.533303	-0.450522	5.70548e-114	2.66031e-113	-0.179114	-0.233607	-0.124621	1.28797e-10	7.14732e-10
PE(P)	437	PE(P-18:1/18:3)	-0.519479	-0.565415	-0.473543	7.35182e-104	3.0652e-103	-0.202385	-0.262502	-0.142269	4.59126e-11	2.67994e-10
PE(P)	438	PE(P-18:1/20:3) (a)	-0.368707	-0.414027	-0.323388	7.35594e-56	1.80015e-55	0.031107	-0.0282252	0.0904391	0.304189	0.376297
PE(P)	439	PE(P-18:1/20:3) (b)	-0.377132	-0.422545	-0.33172	4.54809e-58	1.17891e-57	-0.000352631	-0.0595017	0.0587964	0.990677	0.99084
PE(P)	440	PE(P-18:1/20:4) (a)	-0.173424	-0.218849	-0.128	8.5489e-14	1.07099e-13	0.0822621	0.0209233	0.143601	0.00860088	0.0151962
PE(P)	441	PE(P-18:1/20:4) (b)	-0.200635	-0.244575	-0.156695	4.95811e-19	6.78296e-19	0.0986702	0.0399271	0.157413	0.00100108	0.00212056
PE(P)	442	PE(P-18:1/20:5) (a)	-0.302616	-0.348065	-0.257167	2.69509e-38	4.88214e-38	-0.00822947	-0.0688216	0.0523627	0.790095	0.831235
PE(P)	443	PE(P-18:1/20:5) (b)	-0.284106	-0.329279	-0.238934	2.06173e-34	3.53954e-34	0.0183431	-0.0415662	0.0782523	0.548457	0.615647
PE(P)	444	PE(P-18:1/22:4)	-0.439368	-0.48385	-0.394886	1.51422e-80	5.01348e-80	0.0156389	-0.0398279	0.0711058	0.580546	0.645233
PE(P)	445	PE(P-18:1/22:5) (a)	-0.403501	-0.448217	-0.358784	6.38332e-68	1.891e-67	-0.043412	-0.101255	0.014431	0.141352	0.187834
PE(P)	446	PE(P-18:1/22:5) (b)	-0.378378	-0.424158	-0.332598	1.50211e-57	3.86818e-57	-0.00832674	-0.0673788	0.0507253	0.782273	0.824106
PE(P)	447	PE(P-18:1/22:6) (a)	-0.317016	-0.359306	-0.274725	7.27537e-48	1.53289e-47	-0.107347	-0.164916	-0.0497775	0.000260131	0.000611891
PE(P)	448	PE(P-18:1/22:6) (b)	-0.325806	-0.367	-0.284612	5.83836e-53	1.35712e-52	-0.0474378	-0.102906	0.00803022	0.0937532	0.132973
PE(P)	449	PE(P-19:0/20:4) (a)	-0.147171	-0.192406	-0.101935	1.97393e-10	2.36033e-10	0.097559	0.0368636	0.158254	0.00164012	0.00333957
PE(P)	450	PE(P-19:0/20:4) (b)	-0.136318	-0.180726	-0.0919099	1.91019e-09	2.2601e-09	0.140857	0.0817167	0.199998	3.11878e-06	1.03261e-05
PE(P)	451	PE(P-20:0/18:1)	-0.404189	-0.450781	-0.357596	4.69171e-63	1.30639e-62	-0.0262839	-0.086692	0.0341242	0.393808	0.468763
PE(P)	452	PE(P-20:0/18:2)	-0.622898	-0.668578	-0.577218	4.1576e-147	3.64021e-146	-0.269599	-0.329148	-0.210051	9.72848e-19	1.21683e-17
PE(P)	453	PE(P-20:0/20:4)	-0.125842	-0.171739	-0.079945	8.05396e-08	9.36065e-08	0.137243	0.075169	0.199317	1.49685e-05	4.40118e-05
PE(P)	454	PE(P-20:0/22:6)	-0.345592	-0.387691	-0.303493	8.15976e-57	2.06086e-56	-0.0504071	-0.106743	0.00592921	0.079541	0.114377
PE(P)	455	PE(P-20:1/20:4)	-0.12123	-0.167342	-0.0751186	2.66379e-07	3.06433e-07	0.0761757	0.0133844	0.138967	0.0174547	0.0287748
PE(P)	456	PE(P-20:1/22:6)	-0.20251	-0.245505	-0.159515	3.85769e-20	5.34246e-20	-0.00258339	-0.0611679	0.0560011	0.931128	0.951659
LPE	457	LPE(16:0) [sn1]	-0.181677	-0.226328	-0.137027	1.87717e-15	2.40131e-15	-0.0216879	-0.0768404	0.0334645	0.440896	0.514014
LPE	458	LPE(16:0) [sn2]	-0.190283	-0.23515	-0.145415	1.20064e-16	1.56122e-16	-0.0255756	-0.0809148	0.0297635	0.365067	0.441215
LPE	459	LPE(17:0) [sn1]	-0.162772	-0.207337	-0.118207	9.33013e-13	1.15057e-12	0.041603	-0.0149627	0.0981688	0.149495	0.197323
LPE	460	LPE(17:0) [sn2]	-0.165174	-0.210451	-0.119897	9.92883e-13	1.22249e-12	0.0270822	-0.0309546	0.085119	0.360441	0.436965
LPE	461	LPE(18:0) [sn1]	-0.20084	-0.247385	-0.154295	3.55852e-17	4.68132e-17	0.0109916	-0.0475976	0.0695808	0.713108	0.76453
LPE	462	LPE(18:0) [sn2]	-0.196794	-0.243139	-0.150449	1.1004e-16	1.43324e-16	0.021816	-0.0360491	0.0796811	0.459973	0.5346
LPE	463	LPE(18:1) [sn1]	0.00504624	-0.0421171	0.0522096	0.833903	0.839228	0.0542485	-0.00588814	0.114385	0.0771073	0.111283
LPE	464	LPE(18:1) [sn2]	0.0193002	-0.0278623	0.0664627	0.422541	0.431858	0.0712712	0.0110111	0.131531	0.0204821	0.0331414
LPE	465	LPE(18:2) [sn1]	-0.302445	-0.348481	-0.256409	2.41085e-37	4.32744e-37	-0.153936	-0.214155	-0.0937173	5.62401e-07	2.09043e-06
LPE	466	LPE(18:2) [sn2]	-0.30335	-0.349161	-0.257539	6.68826e-38	1.20603e-37	-0.156753	-0.216634	-0.0968719	2.99598e-07	1.14603e-06
LPE	467	LPE(20:4) [sn1]	0.224584	0.181687	0.267481	1.84738e-24	2.74667e-24	0.278705	0.222047	0.335363	8.30954e-22	1.48816e-20
LPE	468	LPE(20:4) [sn2]	0.210162	0.167293	0.253032	1.13529e-21	1.62952e-21	0.275671	0.219489	0.331853	1.0471e-21	1.79372e-20
LPE	469	LPE(22:6) [sn1]	0.146169	0.102677	0.189661	4.94862e-11	5.99004e-11	0.145596	0.0858619	0.20533	1.82789e-06	6.31744e-06
LPE	470	LPE(22:6) [sn2]	0.141139	0.0983027	0.183976	1.16377e-10	1.40008e-10	0.146198	0.0875091	0.204887	1.08056e-06	3.87036e-06
LPE(P)	471	LPE(P-16:0)	-0.285944	-0.334748	-0.237139	3.83586e-30	6.19398e-30	-0.0701623	-0.135856	-0.00446861	0.0363712	0.0567534
LPE(P)	472	LPE(P-18:0)	-0.27794	-0.325511	-0.230369	5.49677e-30	8.85778e-30	0.00608824	-0.0567215	0.068898	0.849328	0.878308
LPE(P)	473	LPE(P-18:1)	-0.243191	-0.291373	-0.195008	7.29622e-23	1.07265e-22	-0.0805515	-0.146157	-0.0149457	0.0161423	0.0268357
LPE(P)	474	LPE(P-20:0)	-0.34565	-0.393591	-0.297708	1.7698e-44	3.52173e-44	-0.040179	-0.103861	0.0235032	0.216286	0.273682
PI	475	PI(15-MHDA_18:1) & PI(17:0_18:1)	-0.591811	-0.635343	-0.54828	2.74093e-146	2.32242e-145	-0.21548	-0.271263	-0.159696	4.39161e-14	3.97768e-13
PI	476	PI(15-MHDA_18:2) & PI(17:0_18:2)	-0.858757	-0.901103	-0.81641	4.58196e-300	3.61058e-298	-0.423169	-0.47604	-0.370298	3.66252e-54	4.81011e-52
PI	477	PI(15-MHDA_20:4) & PI(17:0_20:4)	-0.39181	-0.438352	-0.345268	1.39732e-59	3.71989e-59	0.0253195	-0.0322464	0.0828854	0.388687	0.464587
PI	478	PI(16:0/16:0)	-0.712237	-0.757697	-0.666776	1.10427e-189	1.58212e-188	-0.301691	-0.359866	-0.243516	4.9185e-24	1.10737e-22
PI	479	PI(16:0_16:1)	-0.458584	-0.498486	-0.418682	4.78303e-107	2.05958e-106	-0.136141	-0.185499	-0.0867833	6.74128e-08	2.88702e-07
PI	480	PI(16:0_20:3) (a)	-0.703258	-0.748965	-0.657552	1.48826e-183	2.02198e-182	-0.313049	-0.369099	-0.256999	1.42096e-27	4.3066e-26
PI	481	PI(16:0_20:3) (b)	-0.415159	-0.461466	-0.368853	4.23894e-67	1.23714e-66	0.025996	-0.026798	0.0787901	0.334536	0.408071
PI	482	PI(16:0_20:4)	-0.377964	-0.424652	-0.331276	2.42857e-55	5.88834e-55	0.00333502	-0.0523155	0.0589856	0.906501	0.931321
PI	483	PI(18:0_18:1)	-0.658723	-0.705949	-0.611496	2.26902e-153	2.10351e-152	-0.205987	-0.265353	-0.146621	1.16442e-11	7.11289e-11
PI	484	PI(18:0_20:2)	-0.470956	-0.519056	-0.422857	3.14031e-79	1.03107e-78	0.0107322	-0.049482	0.0709463	0.726851	0.775995
PI	485	PI(18:0_20:3) (a)	-0.340731	-0.385264	-0.296197	9.5065e-50	2.06367e-49	0.120921	0.0674178	0.174424	9.6384e-06	2.92118e-05
PI	486	PI(18:0_20:3) (b)	-0.022248	-0.065197	0.0207011	0.310014	0.320592	0.3655	0.313207	0.417793	5.9306e-42	3.89443e-40
PI	487	PI(18:0_20:4)	-0.243388	-0.287805	-0.198972	1.29391e-26	1.96455e-26	0.189375	0.134567	0.244184	1.41614e-11	8.584e-11
PI	488	PI(18:0_22:4)	-0.322393	-0.370522	-0.274263	9.937e-39	1.81679e-38	0.0826695	0.0221836	0.143155	0.00741216	0.0133047
PI	489	PI(18:0_22:5) (n3)	-0.563605	-0.606618	-0.520593	1.17612e-136	8.66155e-136	-0.0634776	-0.115767	-0.0111883	0.0173796	0.0287109
PI	490	PI(18:0_22:5) (n6)	-0.388031	-0.432303	-0.343758	2.73585e-64	7.69946e-64	0.050994	-0.0030749	0.105063	0.0645847	0.0954836
PI	491	PI(18:0_22:6)	-0.466923	-0.506911	-0.426935	2.85341e-110	1.29223e-109	-0.116181	-0.168026	-0.0643357	1.14553e-05	3.43223e-05
PI	492	PI(18:1_18:2)	-0.610328	-0.654789	-0.565867	6.30297e-149	5.64402e-148	-0.365178	-0.423667	-0.306689	6.05832e-34	2.51261e-32
PI	493	PI(20:0_20:4)	-0.271944	-0.319917	-0.22397	2.40736e-28	3.74901e-28	0.0426964	-0.0154892	0.100882	0.150429	0.198224
PI	494	PI(34:0)	-0.705843	-0.753742	-0.657944	1.20992e-169	1.36203e-168	-0.316403	-0.378955	-0.253851	5.91021e-23	1.16431e-21
PI	495	PI(34:1)	-0.627431	-0.670096	-0.584766	5.17534e-169	5.7439e-168	-0.197987	-0.250033	-0.14594	1.04796e-13	8.78501e-13
PI	496	PI(36:2)	-0.879449	-0.920686	-0.838212	0	0	-0.462157	-0.513802	-0.410512	7.3291e-67	1.92511e-64
PI	497	PI(37:6)	-0.483699	-0.527046	-0.440352	2.70206e-101	1.09191e-100	-0.0981446	-0.154155	-0.0421345	0.000598664	0.00133262
PI	498	PI(38:5) (a)	-0.620717	-0.66772	-0.573713	1.22035e-138	9.24647e-138	-0.202368	-0.259058	-0.145677	2.97197e-12	2.01889e-11
PI	499	PI(38:5) (b)	-0.58044	-0.626789	-0.534091	1.21442e-125	7.36126e-125	-0.208508	-0.265699	-0.151317	1.02507e-12	7.47923e-12
PI	500	PI(38:6)	-0.543835	-0.586991	-0.500679	4.1496e-127	2.5546e-126	-0.19672	-0.252059	-0.14138	3.6534e-12	2.46058e-11
PI	501	PI(39:6)	-0.500357	-0.541849	-0.458865	4.13981e-117	2.05168e-116	-0.175134	-0.229182	-0.121087	2.32947e-10	1.23196e-09
LPI	502	LPI(18:0) [sn1]	-0.240657	-0.288666	-0.192648	1.41315e-22	2.07367e-22	-0.0142745	-0.0798619	0.0513128	0.669706	0.724901
LPI	503	LPI(18:0) [sn2]	-0.240496	-0.288657	-0.192335	2.0339e-22	2.9625e-22	-0.0467949	-0.11277	0.0191798	0.164531	0.215366
LPI	504	LPI(18:1) [sn1]	-0.222721	-0.271621	-0.17382	6.06437e-19	8.23918e-19	-0.00146319	-0.0670241	0.0640977	0.965111	0.973761
LPI	505	LPI(18:1) [sn2]	-0.337779	-0.386018	-0.289541	4.24522e-42	8.09984e-42	-0.0250351	-0.0884733	0.0384031	0.439269	0.513567
LPI	506	LPI(18:2) [sn1]	-0.360122	-0.405074	-0.31517	2.93971e-54	6.99847e-54	-0.20018	-0.261436	-0.138924	1.64176e-10	8.9221e-10
LPI	507	LPI(18:2) [sn2]	-0.45248	-0.496768	-0.408191	7.84811e-86	2.72437e-85	-0.244829	-0.30451	-0.185149	1.10943e-15	1.12081e-14
LPI	508	LPI(20:4) [sn1]	0.206319	0.161977	0.250662	1.0747e-19	1.47538e-19	0.35359	0.293904	0.413276	9.02887e-31	3.23398e-29
LPI	509	LPI(20:4) [sn2]	0.11812	0.0738096	0.16243	1.81456e-07	2.09659e-07	0.328884	0.270354	0.387413	6.92502e-28	2.27371e-26
PS	510	PS(36:1)	-0.0208933	-0.0730015	0.031215	0.431976	0.440928	0.075551	0.00301195	0.14809	0.0412658	0.0633869
PS	511	PS(36:2)	-0.075022	-0.127672	-0.0223722	0.00524462	0.00567687	0.0157249	-0.0576782	0.089128	0.674588	0.726195
PS	512	PS(38:3)	-0.0876044	-0.140213	-0.0349962	0.00110663	0.00121282	0.0164682	-0.0567416	0.089678	0.659309	0.715614
PS	513	PS(38:4)	-0.0549863	-0.107546	-0.00242627	0.0403705	0.0429891	0.0471539	-0.0260617	0.12037	0.206893	0.264661
PS	514	PS(40:5)	-0.0586796	-0.109705	-0.00765386	0.0242398	0.0259524	0.0857145	0.0151962	0.156233	0.0172394	0.0285391
PS	515	PS(40:6)	-0.0797825	-0.127712	-0.0318533	0.00111146	0.00121511	0.0619257	-0.00435484	0.128206	0.0671276	0.0988721
PG	516	PG(34:1)	-0.221239	-0.266798	-0.17568	2.68318e-21	3.80963e-21	0.0523924	-0.00354494	0.10833	0.0664491	0.0980559
PG	517	PG(34:2)	-0.487077	-0.529062	-0.445091	6.11792e-109	2.70838e-108	-0.278425	-0.32572	-0.231131	2.05987e-30	7.05731e-29
PG	518	PG(36:1)	-0.169356	-0.21458	-0.124132	2.48724e-13	3.09628e-13	0.109993	0.0537916	0.166194	0.000126635	0.000320862
PG	519	PG(36:2)	-0.338903	-0.384419	-0.293387	2.92171e-47	6.05871e-47	-0.0237833	-0.0784304	0.0308638	0.393688	0.468763
CE	520	CE(14:0)	-0.276961	-0.319901	-0.234021	4.45899e-36	7.93157e-36	0.106148	0.0541861	0.15811	6.32238e-05	0.000168312
CE	521	CE(15:0)	-0.404487	-0.446751	-0.362223	6.7789e-76	2.15394e-75	0.0456926	-0.00915575	0.100541	0.10257	0.143451
CE	522	CE(16:0)	-0.617167	-0.665175	-0.569159	6.64155e-132	4.47311e-131	-0.00160148	-0.0609614	0.0577585	0.95783	0.970142
CE	523	CE(16:1)	-0.207185	-0.245282	-0.169088	3.03743e-26	4.58524e-26	0.111108	0.0649924	0.157223	2.39618e-06	8.17399e-06
CE	524	CE(16:2)	-0.52519	-0.567795	-0.482586	5.25343e-122	2.83541e-121	0.00713206	-0.0392669	0.053531	0.763218	0.806187
CE	525	CE(17:0)	-0.56654	-0.611115	-0.521965	3.8232e-129	2.44933e-128	0.0141415	-0.0416674	0.0699503	0.61946	0.679955
CE	526	CE(17:1)	-0.298073	-0.338643	-0.257503	4.35852e-46	8.92081e-46	0.110763	0.0583319	0.163195	3.52208e-05	9.73824e-05
CE	527	CE(18:0)	-0.848487	-0.892272	-0.804702	3.1669e-277	1.5597e-275	-0.0826217	-0.131928	-0.0333157	0.00102926	0.00217442
CE	528	CE(18:1)	-0.486491	-0.532981	-0.440001	8.6401e-90	3.10886e-89	0.0707199	0.0121275	0.129312	0.0180352	0.0295462
CE	529	CE(18:2)	-0.552186	-0.596352	-0.508019	2.98255e-125	1.79408e-124	-0.035169	-0.0866338	0.0162957	0.180506	0.235274
CE	530	CE(18:3)	-0.478994	-0.522959	-0.435029	7.50812e-97	2.91448e-96	0.0369489	-0.0122067	0.0861045	0.14074	0.187834
CE	531	CE(20:0)	-0.877506	-0.920814	-0.834198	1.27779e-299	8.39084e-298	-0.222793	-0.270992	-0.174594	1.84607e-19	2.59768e-18
CE	532	CE(20:1)	-0.755737	-0.806559	-0.704914	1.78392e-172	2.03729e-171	-0.260187	-0.326606	-0.193769	1.9339e-14	1.79284e-13
CE	533	CE(20:2)	-0.698356	-0.747356	-0.649356	1.42321e-159	1.40186e-158	-0.0891311	-0.151133	-0.0271297	0.00485719	0.00915661
CE	534	CE(20:3)	-0.302421	-0.343441	-0.261401	2.17761e-46	4.46863e-46	0.168751	0.118081	0.219421	7.35541e-11	4.26181e-10
CE	535	CE(20:4)	-0.232161	-0.272604	-0.191719	5.12234e-29	8.08899e-29	0.225728	0.176584	0.274872	3.08481e-19	4.26462e-18
CE	536	CE(20:5)	-0.307384	-0.349602	-0.265166	2.62223e-45	5.29824e-45	0.131496	0.0790855	0.183906	9.04585e-07	3.27671e-06
CE	537	CE(22:0)	-0.612974	-0.662157	-0.56379	1.60803e-124	9.45617e-124	-0.16355	-0.224978	-0.102122	1.87815e-07	7.3999e-07
CE	538	CE(22:1)	-0.590357	-0.642529	-0.538184	5.61312e-104	2.35273e-103	-0.219188	-0.289071	-0.149305	8.48641e-10	4.3424e-09
CE	539	CE(22:4)	-0.477937	-0.522267	-0.433608	5.75384e-95	2.19035e-94	0.0427146	-0.0134093	0.0988385	0.135839	0.182664
CE	540	CE(22:5) (n3)	-0.38901	-0.431811	-0.346208	7.51426e-69	2.26001e-68	0.0197148	-0.0364415	0.0758712	0.491423	0.567803
CE	541	CE(22:5) (n6)	-0.472708	-0.515031	-0.430385	1.7967e-101	7.29793e-101	0.0896354	0.0405992	0.138672	0.000343248	0.000786277
CE	542	CE(22:6)	-0.400512	-0.441892	-0.359132	1.59648e-77	5.22002e-77	0.0428912	-0.00840722	0.0941896	0.101323	0.142069
CE	543	CE(24:0)	-0.600715	-0.646464	-0.554966	3.47521e-137	2.58346e-136	-0.121009	-0.174817	-0.0672006	1.0663e-05	3.20705e-05
CE	544	CE(24:1)	-0.662468	-0.711716	-0.613219	1.88704e-143	1.50201e-142	-0.220045	-0.28293	-0.15716	7.81971e-12	4.9693e-11
CE	545	CE(24:4)	-0.573256	-0.626616	-0.519897	2.45476e-94	9.21121e-94	-0.177167	-0.249092	-0.105242	1.42135e-06	5.00009e-06
CE	546	CE(24:5)	-0.843735	-0.891059	-0.796411	2.68856e-239	7.8466e-238	-0.31452	-0.375628	-0.253413	1.05613e-23	2.24926e-22
CE	547	CE(24:6)	-0.312334	-0.355723	-0.268945	2.40318e-44	4.75805e-44	0.142247	0.0886538	0.19584	2.04852e-07	7.99124e-07
COH	548	COH	-0.966126	-1.0139	-0.91835	1.34931e-298	7.59472e-297	-0.208852	-0.264499	-0.153205	2.20333e-13	1.73622e-12
DE	549	DE(18:1)	-0.593141	-0.632971	-0.553312	6.06242e-173	7.02528e-172	-0.0910789	-0.136405	-0.045753	8.31332e-05	0.000216917
DE	550	DE(18:2)	-1.12512	-1.1671	-1.08315	0	0	-0.532049	-0.582205	-0.481893	4.09466e-92	3.22659e-89
DE	551	DE(20:4)	-0.121742	-0.160456	-0.0830276	7.68146e-10	9.14349e-10	0.271035	0.221976	0.320094	5.06856e-27	1.42644e-25
DE	552	DE(20:5)	-0.345289	-0.385832	-0.304746	6.7166e-61	1.81256e-60	0.0805131	0.0317586	0.129268	0.00121702	0.00253036
DE	553	DE(22:6)	-0.428263	-0.467208	-0.389318	1.48988e-98	5.89963e-98	-0.0362265	-0.0854766	0.0130236	0.14945	0.197323
AC	554	AC(12:0)	0.028424	-0.0186124	0.0754603	0.236302	0.246304	0.221057	0.156064	0.286049	2.90634e-11	1.72195e-10
AC	555	AC(13:0)	-0.0457442	-0.0918186	0.000330146	0.0517166	0.0548489	0.0101441	-0.0528722	0.0731603	0.752386	0.797903
AC	556	AC(14:0)	-0.00603892	-0.0523012	0.0402234	0.798076	0.805229	0.257024	0.193844	0.320204	1.90062e-15	1.82645e-14
AC	557	AC(14:1)	0.101252	0.0527517	0.149753	4.34873e-05	4.87454e-05	0.190933	0.124118	0.257748	2.24657e-08	1.0116e-07
AC	558	AC(14:2)	0.0598825	0.014517	0.105248	0.00970418	0.0104609	0.108288	0.0460088	0.170567	0.00065974	0.00143612
AC	559	AC(15:0) (a)	-0.170429	-0.215901	-0.124956	2.37691e-13	2.96362e-13	0.0759824	0.0144276	0.137537	0.0155822	0.0260696
AC	560	AC(15:0) (b)	-0.0890719	-0.133587	-0.0445564	8.90809e-05	9.92867e-05	0.108029	0.0467661	0.169292	0.000552458	0.00123675
AC	561	AC(16:0)	-0.162423	-0.208534	-0.116311	5.69822e-12	6.96155e-12	0.199462	0.138453	0.26047	1.6115e-10	8.81849e-10
AC	562	AC(16:1)	0.0328306	-0.0137016	0.0793627	0.166767	0.17475	0.175193	0.110575	0.239811	1.11977e-07	4.59571e-07
AC	563	AC(17:0) (a)	-0.184067	-0.22837	-0.139763	4.82998e-16	6.23938e-16	0.104	0.0438268	0.164173	0.000710694	0.00153854
AC	564	AC(17:0) (b)	-0.235815	-0.27925	-0.192379	3.68245e-26	5.54832e-26	0.096838	0.038526	0.15515	0.00114177	0.00239924
AC	565	AC(18:0)	-0.360168	-0.404158	-0.316178	1.56375e-56	3.92432e-56	0.115317	0.0589978	0.171636	6.07803e-05	0.000162355
AC	566	AC(18:1)	-0.0199334	-0.0684044	0.0285376	0.42026	0.430084	0.119521	0.052224	0.186819	0.000503866	0.00113442
AC	567	AC(18:2)	-0.0770911	-0.120164	-0.0340185	0.000455511	0.000502017	-0.0199637	-0.0799825	0.0400552	0.514469	0.586688
DG	568	DG(14:0_16:0)	-0.241526	-0.284911	-0.198141	2.08342e-27	3.18166e-27	-0.0160772	-0.0661389	0.0339844	0.529083	0.600746
DG	569	DG(14:0_18:1)	-0.248711	-0.29245	-0.204971	1.65417e-28	2.59142e-28	0.00119224	-0.0465091	0.0488936	0.960931	0.972033
DG	570	DG(14:0_18:2)	-0.320416	-0.364394	-0.276439	2.29038e-45	4.64085e-45	-0.105786	-0.155579	-0.0559934	3.1795e-05	8.85317e-05
DG	571	DG(14:1_16:0)	-0.219165	-0.263069	-0.175261	2.10188e-22	3.05587e-22	-0.000570477	-0.0508502	0.0497092	0.982259	0.985049
DG	572	DG(16:0_16:0)	-0.248787	-0.288619	-0.208954	5.74636e-34	9.80115e-34	-0.0567217	-0.10371	-0.00973381	0.0180186	0.0295462
DG	573	DG(16:0_16:1)	-0.231211	-0.271895	-0.190526	1.76841e-28	2.76489e-28	0.0117564	-0.0324245	0.0559373	0.602008	0.664401
DG	574	DG(16:0_18:1)	-0.254583	-0.295014	-0.214151	1.73835e-34	2.99743e-34	0.0016963	-0.0406123	0.0440049	0.937367	0.955557
DG	575	DG(16:0_18:2)	-0.352065	-0.392282	-0.311848	3.81161e-64	1.06888e-63	-0.122824	-0.167951	-0.0776964	1.0005e-07	4.14946e-07
DG	576	DG(16:0_20:3)	-0.0830724	-0.12552	-0.0406245	0.000126712	0.00014103	0.146938	0.0996512	0.194225	1.2112e-09	6.07915e-09
DG	577	DG(16:0_20:4)	-0.11072	-0.151845	-0.0695955	1.36985e-07	1.58509e-07	0.0755149	0.0284762	0.122554	0.00166195	0.00335799
DG	578	DG(16:0_22:5)	-0.254822	-0.297342	-0.212303	1.92168e-31	3.16795e-31	0.0214834	-0.0289806	0.0719474	0.404093	0.478835
DG	579	DG(16:0_22:6)	-0.245178	-0.286197	-0.204159	2.74694e-31	4.51897e-31	-0.0329335	-0.0854658	0.0195989	0.21922	0.276836
DG	580	DG(16:1_16:1)	-0.163315	-0.205182	-0.121449	2.48148e-14	3.11867e-14	0.0606377	0.0126891	0.108586	0.0132197	0.0224506
DG	581	DG(16:1_18:1)	-0.182697	-0.224013	-0.141381	5.9279e-18	7.89051e-18	0.0785115	0.0353419	0.121681	0.000367849	0.00083776
DG	582	DG(18:0_18:1)	-0.16641	-0.20665	-0.126171	6.55914e-16	8.44543e-16	0.0807213	0.0386801	0.122762	0.000169625	0.000413823
DG	583	DG(18:0_18:2)	-0.28991	-0.329864	-0.249956	5.11778e-45	1.03141e-44	-0.0593967	-0.101792	-0.0170015	0.00605436	0.011095
DG	584	DG(18:0_20:4)	-0.0303835	-0.0726781	0.0119112	0.159188	0.167031	0.183912	0.131522	0.236301	6.70648e-12	4.29651e-11
DG	585	DG(18:0_22:6)	-0.121947	-0.168115	-0.0757795	2.34257e-07	2.69875e-07	0.083386	0.0218855	0.144886	0.00789799	0.0140488
DG	586	DG(18:1_18:1)	-0.193074	-0.234415	-0.151733	7.87983e-20	1.08935e-19	0.0939716	0.0507843	0.137159	2.03833e-05	5.84075e-05
DG	587	DG(18:1_18:2)	-0.283529	-0.323783	-0.243274	1.44904e-42	2.78499e-42	-0.0451007	-0.090961	0.000759596	0.0539701	0.0811612
DG	588	DG(18:1_18:3)	-0.240535	-0.282394	-0.198676	4.51549e-29	7.14499e-29	-0.0300098	-0.0765305	0.0165108	0.206157	0.264149
DG	589	DG(18:1_20:3)	0.133097	0.0913851	0.174809	4.33515e-10	5.16807e-10	0.347905	0.298167	0.397642	5.15812e-42	3.69509e-40
DG	590	DG(18:1_20:4)	0.00439296	-0.034177	0.042963	0.823361	0.829679	0.181971	0.138028	0.225915	6.00653e-16	6.31086e-15
DG	591	DG(18:1_20:5)	-0.0419969	-0.0855364	0.00154255	0.0587415	0.062132	0.151719	0.0965942	0.206843	7.19178e-08	3.03055e-07
DG	592	DG(18:1_22:5)	-0.0415086	-0.0832022	0.000184949	0.0510771	0.0542436	0.218095	0.167923	0.268267	2.09134e-17	2.38837e-16
DG	593	DG(18:1_22:6)	-0.128245	-0.169686	-0.0868054	1.41196e-09	1.67564e-09	0.0410342	-0.0136235	0.0956919	0.141228	0.187834
DG	594	DG(18:2_18:2)	-0.263454	-0.302812	-0.224095	1.11658e-38	2.03672e-38	-0.113327	-0.163947	-0.0627069	1.16779e-05	3.48567e-05
DG	595	DG(18:2_20:3)	0.0185424	-0.024118	0.0612029	0.394301	0.404569	0.200816	0.146841	0.254792	3.53299e-13	2.72941e-12
DG	596	DG(18:2_20:4)	-0.0733186	-0.112345	-0.0342924	0.000233652	0.000258592	0.0412211	-0.00855044	0.0909925	0.104592	0.14536
DG	597	DG(18:2_22:6)	-0.166464	-0.208108	-0.124819	5.71734e-15	7.25486e-15	-0.0145308	-0.0702396	0.041178	0.609209	0.671408
TG [SIM]	598	TG(48:0) [SIM]	-0.248871	-0.293331	-0.204411	1.09059e-27	1.67522e-27	-0.0354206	-0.0902628	0.0194216	0.205611	0.263879
TG [SIM]	599	TG(48:1) [SIM]	-0.25737	-0.300875	-0.213865	1.08557e-30	1.77844e-30	0.000585737	-0.0518975	0.053069	0.982549	0.985049
TG [SIM]	600	TG(48:2) [SIM]	-0.255504	-0.299036	-0.211973	3.04221e-30	4.92251e-30	0.0155627	-0.0340061	0.0651314	0.538342	0.608628
TG [SIM]	601	TG(48:3) [SIM]	-0.267755	-0.313085	-0.222425	1.32881e-30	2.17241e-30	-0.035232	-0.086922	0.0164581	0.181631	0.236181
TG [SIM]	602	TG(49:1) [SIM]	-0.263052	-0.304322	-0.221781	2.77719e-35	4.86317e-35	0.00521418	-0.0442774	0.0547058	0.836412	0.868732
TG [SIM]	603	TG(50:0) [SIM]	-0.188536	-0.232587	-0.144485	6.34219e-17	8.30174e-17	0.0232938	-0.0293576	0.0759451	0.38591	0.463563
TG [SIM]	604	TG(50:1) [SIM]	-0.323996	-0.364984	-0.283009	6.62723e-53	1.53596e-52	-0.0162182	-0.0636513	0.0312149	0.502789	0.576377
TG [SIM]	605	TG(50:2) [SIM]	-0.27632	-0.316665	-0.235974	2.21876e-40	4.14309e-40	0.0351587	-0.00990206	0.0802194	0.126256	0.171855
TG [SIM]	606	TG(50:3) [SIM]	-0.328345	-0.369983	-0.286707	1.15003e-52	2.64204e-52	-0.025761	-0.0695854	0.0180634	0.249322	0.312844
TG [SIM]	607	TG(50:4) [SIM]	-0.30062	-0.343499	-0.25774	3.4027e-42	6.50807e-42	-0.0633125	-0.110755	-0.0158699	0.0089332	0.0157129
TG [SIM]	608	TG(51:1) [SIM]	-0.185373	-0.226	-0.144745	5.25593e-19	7.16553e-19	0.0555164	0.00704532	0.103987	0.0248194	0.0398323
TG [SIM]	609	TG(51:2) [SIM]	-0.213343	-0.253121	-0.173565	1.41072e-25	2.12146e-25	0.0745619	0.0285584	0.120565	0.00149854	0.00306714
TG [SIM]	610	TG(52:1) [SIM]	-0.164697	-0.205152	-0.124243	1.81068e-15	2.32003e-15	0.0890695	0.0435605	0.134579	0.00012657	0.000320862
TG [SIM]	611	TG(52:2) [SIM]	-0.197774	-0.238508	-0.15704	2.72516e-21	3.86228e-21	0.0969058	0.0508854	0.142926	3.73265e-05	0.000102485
TG [SIM]	612	TG(52:3) [SIM]	-0.291389	-0.332484	-0.250293	4.20613e-43	8.16361e-43	-0.0399727	-0.0900246	0.0100793	0.117576	0.161976
TG [SIM]	613	TG(52:4) [SIM]	-0.273817	-0.31354	-0.234095	7.12734e-41	1.34042e-40	-0.0804547	-0.129434	-0.0314754	0.00129223	0.00267264
TG [SIM]	614	TG(52:5) [SIM]	-0.23161	-0.272416	-0.190804	2.05988e-28	3.21422e-28	-0.082827	-0.132793	-0.032861	0.00116574	0.00244309
TG [SIM]	615	TG(53:2) [SIM]	-0.033269	-0.0738107	0.00727271	0.107812	0.113577	0.149918	0.10035	0.199485	3.27287e-09	1.59199e-08
TG [SIM]	616	TG(54:0) [SIM]	-0.209772	-0.253667	-0.165876	1.11027e-20	1.55675e-20	0.0175454	-0.0329983	0.0680891	0.496294	0.57092
TG [SIM]	617	TG(54:1) [SIM]	-0.181845	-0.223822	-0.139868	2.68144e-17	3.5334e-17	0.062172	0.0146105	0.109733	0.0104337	0.0181495
TG [SIM]	618	TG(54:2) [SIM]	-0.144367	-0.184572	-0.104161	2.21955e-12	2.72431e-12	0.087645	0.0427684	0.132522	0.000130828	0.000330424
TG [SIM]	619	TG(54:3) [SIM]	-0.10527	-0.149918	-0.0606212	3.91288e-06	4.46216e-06	-0.00480689	-0.0623156	0.0527019	0.869874	0.8972
TG [SIM]	620	TG(54:4) [SIM]	-0.0785145	-0.121709	-0.0353197	0.000370577	0.000409558	0.0122454	-0.0447899	0.0692807	0.673913	0.726195
TG [SIM]	621	TG(54:5) [SIM]	-0.13622	-0.177243	-0.0951974	8.35102e-11	1.00775e-10	-0.0452352	-0.0982746	0.00780413	0.0946648	0.133684
TG [SIM]	622	TG(54:6) [SIM]	-0.187858	-0.229468	-0.146248	1.21155e-18	1.62918e-18	-0.0742445	-0.12752	-0.0209693	0.00632779	0.0115157
TG [SIM]	623	TG(54:7) [SIM]	-0.193712	-0.236349	-0.151074	7.39068e-19	1.00066e-18	-0.054467	-0.109414	0.000479898	0.0520872	0.0787806
TG [SIM]	624	TG(56:6) [SIM]	-0.0272597	-0.0711943	0.016675	0.224004	0.233795	0.130447	0.0710448	0.189849	1.70868e-05	4.98682e-05
TG [SIM]	625	TG(56:7) [SIM]	-0.117735	-0.160859	-0.0746108	9.13771e-08	1.06046e-07	0.0367444	-0.0214877	0.0949765	0.216236	0.273682
TG [SIM]	626	TG(56:8) [SIM]	-0.11367	-0.156421	-0.070919	1.95014e-07	2.24994e-07	-0.0124963	-0.0707914	0.0457988	0.674393	0.726195
TG [SIM]	627	TG(56:9) [SIM]	-0.0626314	-0.105741	-0.0195217	0.00442372	0.00479489	0.0130434	-0.0452333	0.0713201	0.66091	0.716365
TG [SIM]	628	TG(58:10) [SIM]	0.0191349	-0.0239676	0.0622373	0.384276	0.395313	0.0726411	0.0131892	0.132093	0.0166655	0.0276472
TG [SIM]	629	TG(58:8) [SIM]	0.0394255	-0.00523118	0.0840823	0.083621	0.0883288	0.113367	0.0517101	0.175024	0.000316684	0.000727543
TG [SIM]	630	TG(58:9) [SIM]	0.0133686	-0.0303232	0.0570603	0.548727	0.557932	0.0764843	0.0161146	0.136854	0.0130542	0.0222656
TG [NL]	631	TG(48:0) [NL-16:0]	-0.239143	-0.284917	-0.193369	2.29791e-24	3.41008e-24	-0.0506388	-0.109494	0.00821686	0.0917889	0.131032
TG [NL]	632	TG(48:0) [NL-18:0]	-0.205538	-0.251113	-0.159962	1.31696e-18	1.76791e-18	0.0296255	-0.0258186	0.0850696	0.295017	0.366678
TG [NL]	633	TG(48:1) [NL-16:1]	-0.229784	-0.270042	-0.189526	1.03918e-28	1.63448e-28	0.0397697	-0.00555078	0.0850902	0.0855055	0.122284
TG [NL]	634	TG(48:1) [NL-18:1]	-0.257876	-0.30222	-0.213532	1.00074e-29	1.59955e-29	0.0153558	-0.0380188	0.0687304	0.572855	0.637584
TG [NL]	635	TG(48:2) [NL-14:0]	-0.324445	-0.367603	-0.281287	4.00918e-48	8.51546e-48	-0.0252846	-0.0731881	0.022619	0.300938	0.372861
TG [NL]	636	TG(48:2) [NL-14:1]	-0.218973	-0.262202	-0.175745	5.13874e-23	7.58302e-23	0.033351	-0.0175725	0.0842746	0.199325	0.257488
TG [NL]	637	TG(48:2) [NL-16:0]	-0.303398	-0.346374	-0.260421	9.47196e-43	1.82939e-42	-0.0215034	-0.0703578	0.0273509	0.388343	0.464587
TG [NL]	638	TG(48:2) [NL-16:1]	-0.197036	-0.23729	-0.156783	1.30464e-21	1.8658e-21	0.0525421	0.00667245	0.0984117	0.024805	0.0398323
TG [NL]	639	TG(48:2) [NL-18:1]	-0.187161	-0.231608	-0.142715	1.95536e-16	2.53009e-16	0.0645972	0.0126753	0.116519	0.0147842	0.0248931
TG [NL]	640	TG(48:2) [NL-18:2]	-0.346972	-0.390962	-0.302983	1.09022e-52	2.51198e-52	-0.0644476	-0.115801	-0.0130946	0.013936	0.0235656
TG [NL]	641	TG(48:3) [NL-14:0]	-0.321653	-0.36553	-0.277777	6.77143e-46	1.37878e-45	-0.0477284	-0.0964365	0.000979653	0.0548423	0.0821592
TG [NL]	642	TG(48:3) [NL-16:1]	-0.251023	-0.293352	-0.208694	7.86536e-31	1.29123e-30	0.0186438	-0.0276105	0.0648981	0.429554	0.504778
TG [NL]	643	TG(48:3) [NL-18:2]	-0.282536	-0.327312	-0.23776	1.26658e-34	2.19355e-34	-0.0257346	-0.0766198	0.0251506	0.321614	0.39414
TG [NL]	644	TG(48:3) [NL-18:3]	-0.288965	-0.334663	-0.243267	9.21702e-35	1.60477e-34	-0.0435403	-0.0974578	0.0103771	0.113537	0.157236
TG [NL]	645	TG(49:1) [NL-15:0]	-0.304491	-0.345668	-0.263314	1.18926e-46	2.44684e-46	-0.00671368	-0.0568836	0.0434563	0.793113	0.833297
TG [NL]	646	TG(49:1) [NL-16:0]	-0.280964	-0.322312	-0.239617	8.67322e-40	1.61191e-39	0.00495586	-0.0449765	0.0548883	0.845767	0.876926
TG [NL]	647	TG(49:1) [NL-16:1]	-0.186923	-0.228029	-0.145817	6.8802e-19	9.33149e-19	0.0554282	0.00628624	0.10457	0.0271006	0.043142
TG [NL]	648	TG(49:1) [NL-17:1]	-0.251302	-0.292317	-0.210287	9.07481e-33	1.52798e-32	0.00840118	-0.0403024	0.0571048	0.735308	0.783003
TG [NL]	649	TG(49:1) [NL-18:1]	-0.285685	-0.327118	-0.244252	6.78787e-41	1.2827e-40	0.0115785	-0.0390774	0.0622345	0.654172	0.711999
TG [NL]	650	TG(50:0) [NL-18:0]	-0.199783	-0.24535	-0.154216	1.11835e-17	1.47862e-17	0.0217337	-0.0335424	0.0770099	0.440956	0.514014
TG [NL]	651	TG(50:1) [NL-14:0]	-0.183568	-0.228919	-0.138218	2.61323e-15	3.32133e-15	0.0581179	0.00214514	0.114091	0.0418924	0.0642241
TG [NL]	652	TG(50:1) [NL-16:0]	-0.315163	-0.355947	-0.274379	1.08637e-50	2.42509e-50	-0.0113511	-0.0588827	0.0361805	0.639755	0.698237
TG [NL]	653	TG(50:1) [NL-18:1]	-0.324254	-0.365629	-0.282879	4.73138e-52	1.07755e-51	-0.00233662	-0.0511155	0.0464422	0.925201	0.94683
TG [NL]	654	TG(50:2) [NL-14:0]	-0.199144	-0.243004	-0.155283	7.75548e-19	1.04825e-18	0.0793476	0.027944	0.130751	0.00249505	0.00491525
TG [NL]	655	TG(50:2) [NL-16:1]	-0.216578	-0.255839	-0.177318	6.01025e-27	9.16069e-27	0.0718398	0.0268323	0.116847	0.00176722	0.00355247
TG [NL]	656	TG(50:2) [NL-18:0]	-0.219175	-0.263828	-0.174523	1.01263e-21	1.45611e-21	0.0165857	-0.036686	0.0698575	0.541737	0.610714
TG [NL]	657	TG(50:2) [NL-18:1]	-0.207413	-0.248901	-0.165925	1.82512e-22	2.66332e-22	0.069384	0.020787	0.117981	0.00515591	0.00967347
TG [NL]	658	TG(50:2) [NL-18:2]	-0.423427	-0.46523	-0.381624	1.87142e-84	6.41166e-84	-0.0901519	-0.138925	-0.0413784	0.000294336	0.00068418
TG [NL]	659	TG(50:3) [NL-14:0]	-0.311684	-0.353595	-0.269774	3.73528e-47	7.72546e-47	-0.0575889	-0.10612	-0.00905754	0.0200695	0.0326077
TG [NL]	660	TG(50:3) [NL-14:1]	-0.156301	-0.200046	-0.112556	2.83988e-12	3.48029e-12	0.0659095	0.0168501	0.114969	0.00848509	0.0150591
TG [NL]	661	TG(50:3) [NL-16:1]	-0.276138	-0.317143	-0.235133	4.0502e-39	7.49191e-39	0.0194055	-0.0259269	0.0647379	0.401498	0.477196
TG [NL]	662	TG(50:3) [NL-18:1]	-0.26384	-0.306973	-0.220708	1.14385e-32	1.91777e-32	0.00911227	-0.0381316	0.0563562	0.705418	0.757315
TG [NL]	663	TG(50:3) [NL-18:2]	-0.331746	-0.373044	-0.290448	1.54995e-54	3.71233e-54	-0.022041	-0.0663998	0.0223178	0.330161	0.40336
TG [NL]	664	TG(50:3) [NL-18:3]	-0.324715	-0.367762	-0.281668	1.96264e-48	4.2026e-48	-0.0431076	-0.0920302	0.00581505	0.0842247	0.120671
TG [NL]	665	TG(50:4) [NL-14:0]	-0.294044	-0.335282	-0.252805	1.47016e-43	2.87465e-43	-0.0908229	-0.140074	-0.0415717	0.000304054	0.000702624
TG [NL]	666	TG(50:4) [NL-18:3]	-0.283335	-0.326881	-0.239789	1.13046e-36	2.01997e-36	-0.0246585	-0.0725187	0.0232017	0.312626	0.385524
TG [NL]	667	TG(50:4) [NL-20:4]	-0.148096	-0.193287	-0.102904	1.46096e-10	1.75227e-10	0.0507307	-0.004054	0.105515	0.0695903	0.101928
TG [NL]	668	TG(51:0) [NL-16:0]	-0.211009	-0.255159	-0.16686	1.09833e-20	1.54275e-20	0.0396084	-0.0137205	0.0929374	0.145531	0.193025
TG [NL]	669	TG(51:1) [NL-17:0]	-0.214126	-0.254825	-0.173426	1.10672e-24	1.64857e-24	0.0536901	0.00544682	0.101933	0.0292089	0.0461255
TG [NL]	670	TG(51:1) [NL-18:1]	-0.239573	-0.280226	-0.19892	1.80027e-30	2.92497e-30	0.0506618	0.00247062	0.0988529	0.0394046	0.0607648
TG [NL]	671	TG(51:2) [NL-15:0]	-0.247907	-0.288755	-0.207058	3.43786e-32	5.72734e-32	0.0410335	-0.00923528	0.0913023	0.109682	0.152164
TG [NL]	672	TG(51:2) [NL-16:0]	-0.245964	-0.285961	-0.205968	5.38871e-33	9.09273e-33	0.0428528	-0.00320029	0.0889059	0.0682431	0.100141
TG [NL]	673	TG(51:2) [NL-17:1]	-0.187536	-0.227267	-0.147804	3.22492e-20	4.474e-20	0.0939167	0.0470946	0.140739	8.5606e-05	0.0002219
TG [NL]	674	TG(51:2) [NL-18:1]	-0.236948	-0.277557	-0.19634	6.51807e-30	1.04821e-29	0.0595823	0.0112737	0.107891	0.0156677	0.0261572
TG [NL]	675	TG(52:1) [NL-18:0]	-0.201051	-0.24183	-0.160272	6.73271e-22	9.69903e-22	0.0701943	0.0237418	0.116647	0.0030735	0.00598004
TG [NL]	676	TG(52:1) [NL-18:1]	-0.234859	-0.275528	-0.19419	2.42358e-29	3.85036e-29	0.0627798	0.0166531	0.108906	0.00766398	0.0136944
TG [NL]	677	TG(52:2) [NL-16:0]	-0.238662	-0.280473	-0.196852	1.0303e-28	1.62376e-28	0.0809086	0.0320123	0.129805	0.00118976	0.00248025
TG [NL]	678	TG(52:2) [NL-18:2]	-0.324099	-0.364917	-0.283282	2.36049e-53	5.53591e-53	-0.0497418	-0.0965478	-0.00293586	0.037308	0.0579857
TG [NL]	679	TG(52:3) [NL-16:1]	-0.0247314	-0.0707536	0.0212908	0.292271	0.30264	0.174662	0.116091	0.233233	5.39645e-09	2.56169e-08
TG [NL]	680	TG(52:3) [NL-18:2]	-0.325856	-0.366289	-0.285423	7.15783e-55	1.71963e-54	-0.0522654	-0.10188	-0.00265086	0.0390015	0.0602611
TG [NL]	681	TG(52:4) [NL-16:0]	-0.333568	-0.372033	-0.295102	5.16622e-63	1.43344e-62	-0.104179	-0.151951	-0.0564076	1.95335e-05	5.63825e-05
TG [NL]	682	TG(52:4) [NL-16:1]	-0.152523	-0.196192	-0.108854	8.53765e-12	1.04143e-11	0.0408882	-0.0134518	0.0952283	0.140329	0.187741
TG [NL]	683	TG(52:4) [NL-18:1]	-0.266104	-0.308919	-0.22329	1.17348e-33	1.99289e-33	-0.00911394	-0.0592829	0.041055	0.721808	0.771757
TG [NL]	684	TG(52:4) [NL-18:2]	-0.263875	-0.303327	-0.224422	1.27593e-38	2.32201e-38	-0.0977848	-0.14847	-0.0470998	0.000157813	0.000389834
TG [NL]	685	TG(52:4) [NL-18:3]	-0.308254	-0.349791	-0.266718	5.74033e-47	1.18413e-46	-0.0408441	-0.0867846	0.00509638	0.0814712	0.116939
TG [NL]	686	TG(52:5) [NL-18:3]	-0.263326	-0.304111	-0.22254	3.82034e-36	6.81092e-36	-0.0800275	-0.128768	-0.0312875	0.00129842	0.00267843
TG [NL]	687	TG(52:5) [NL-20:4]	-0.0939561	-0.135377	-0.052535	8.94415e-06	1.0141e-05	0.102121	0.0543534	0.149888	2.83503e-05	7.92199e-05
TG [NL]	688	TG(52:5) [NL-20:5]	-0.158045	-0.200978	-0.115112	6.20272e-13	7.68513e-13	0.061223	0.0073449	0.115101	0.0259791	0.0415243
TG [NL]	689	TG(53:2) [NL-17:0]	-0.129135	-0.170393	-0.0878779	9.19137e-10	1.09243e-09	0.125533	0.0751028	0.175963	1.10019e-06	3.92285e-06
TG [NL]	690	TG(53:2) [NL-17:1]	-0.0735101	-0.114334	-0.0326858	0.000420498	0.000464079	0.129505	0.0811521	0.177858	1.58877e-07	6.35507e-07
TG [NL]	691	TG(53:2) [NL-18:1]	-0.0692571	-0.110263	-0.0282508	0.000938585	0.00103153	0.138734	0.0874432	0.190025	1.19845e-07	4.86793e-07
TG [NL]	692	TG(54:0) [NL-18:0]	-0.152507	-0.206965	-0.0980495	4.24557e-08	4.96366e-08	-0.0610088	-0.13686	0.0148427	0.114983	0.15868
TG [NL]	693	TG(54:1) [NL-18:1]	-0.183914	-0.225792	-0.142036	9.88493e-18	1.30913e-17	0.0626053	0.0141752	0.111035	0.0113179	0.0194727
TG [NL]	694	TG(54:2) [NL-18:0]	-0.184401	-0.224803	-0.143999	5.12934e-19	7.00507e-19	0.0593973	0.0142251	0.10457	0.0099886	0.0174138
TG [NL]	695	TG(54:2) [NL-20:1]	-0.00191459	-0.0437463	0.0399171	0.928524	0.932072	0.230789	0.180274	0.281304	4.73772e-19	6.32767e-18
TG [NL]	696	TG(54:3) [NL-18:1]	-0.104264	-0.152555	-0.0559723	2.36076e-05	2.65754e-05	0.0144414	-0.0497202	0.078603	0.659121	0.715614
TG [NL]	697	TG(54:3) [NL-18:2]	-0.280148	-0.319287	-0.241008	7.11573e-44	1.4018e-43	-0.0833693	-0.130991	-0.0357472	0.000605709	0.0013445
TG [NL]	698	TG(54:4) [NL-18:0]	-0.295703	-0.337676	-0.253729	1.39121e-42	2.68037e-42	-0.128236	-0.181894	-0.0745771	2.88738e-06	9.72332e-06
TG [NL]	699	TG(54:4) [NL-18:2]	-0.151258	-0.193049	-0.109467	1.4875e-12	1.82863e-12	-0.0413234	-0.0969914	0.0143447	0.145749	0.193025
TG [NL]	700	TG(54:4) [NL-20:3]	0.11682	0.0762128	0.157427	1.80977e-08	2.12533e-08	0.348274	0.30019	0.396358	7.27614e-45	6.37066e-43
TG [NL]	701	TG(54:5) [NL-18:1]	-0.206407	-0.248598	-0.164217	1.37139e-21	1.95771e-21	-0.0806711	-0.134579	-0.0267629	0.00337192	0.00651242
TG [NL]	702	TG(54:5) [NL-18:3]	-0.186758	-0.230852	-0.142665	1.31186e-16	1.70304e-16	-0.0532475	-0.109647	0.00315252	0.0643092	0.095255
TG [NL]	703	TG(54:5) [NL-20:4]	-0.0217684	-0.059937	0.0164002	0.263693	0.27413	0.135186	0.0899457	0.180426	5.02298e-09	2.41348e-08
TG [NL]	704	TG(54:6) [NL-18:2]	-0.172212	-0.214155	-0.130268	1.051e-15	1.34884e-15	-0.114907	-0.170337	-0.0594773	4.91737e-05	0.000133158
TG [NL]	705	TG(54:6) [NL-18:3]	-0.199897	-0.240819	-0.158974	1.57796e-21	2.24852e-21	-0.104754	-0.15873	-0.0507778	0.000144179	0.000359535
TG [NL]	706	TG(54:6) [NL-20:4]	-0.0956711	-0.134939	-0.0564036	1.84596e-06	2.11426e-06	0.0444333	-0.00374617	0.0926128	0.0707294	0.103213
TG [NL]	707	TG(54:6) [NL-20:5]	-0.0637287	-0.106124	-0.0213334	0.00323123	0.00351686	0.123735	0.0694319	0.178038	8.14473e-06	2.49729e-05
TG [NL]	708	TG(54:6) [NL-22:6]	-0.239154	-0.2785	-0.199807	2.784e-32	4.64787e-32	-0.0214674	-0.072714	0.0297793	0.411657	0.487066
TG [NL]	709	TG(54:7) [NL-20:5]	-0.0899661	-0.133255	-0.046677	4.70584e-05	5.26733e-05	0.0771442	0.0211494	0.133139	0.00695138	0.0125887
TG [NL]	710	TG(54:7) [NL-22:6]	-0.202428	-0.242895	-0.161962	1.72186e-22	2.5173e-22	0.017869	-0.0334502	0.0691882	0.494982	0.570393
TG [NL]	711	TG(56:6) [NL-20:4]	0.164444	0.123033	0.205854	8.54307e-15	1.08057e-14	0.173488	0.116992	0.229984	1.88422e-09	9.33813e-09
TG [NL]	712	TG(56:6) [NL-22:5]	-0.120906	-0.164563	-0.0772497	5.96501e-08	6.9636e-08	0.143941	0.0870489	0.200833	7.32502e-07	2.6847e-06
TG [NL]	713	TG(56:7) [NL-20:4]	-0.0222681	-0.0615308	0.0169947	0.266354	0.276531	0.0503352	-0.00235695	0.103027	0.0612203	0.0908504
TG [NL]	714	TG(56:7) [NL-20:5]	0.0164818	-0.0282607	0.0612243	0.470326	0.479452	0.146749	0.0860711	0.207427	2.19455e-06	7.55155e-06
TG [NL]	715	TG(56:7) [NL-22:5]	-0.181108	-0.225199	-0.137016	1.0223e-15	1.31414e-15	0.0312836	-0.02674	0.0893071	0.290682	0.36186
TG [NL]	716	TG(56:7) [NL-22:6]	-0.171175	-0.211161	-0.13119	6.24593e-17	8.18934e-17	0.0242662	-0.0287908	0.0773231	0.370068	0.446576
TG [NL]	717	TG(56:8) [NL-20:4]	0.0011011	-0.0396568	0.041859	0.957774	0.958991	0.0439677	-0.0113135	0.0992489	0.119089	0.163774
TG [NL]	718	TG(56:8) [NL-20:5]	-0.0441599	-0.0884031	8.31687e-05	0.0504842	0.0536863	0.0590154	-0.00118081	0.119212	0.0547195	0.0821314
TG [NL]	719	TG(56:8) [NL-22:6]	-0.187066	-0.228399	-0.145732	1.00039e-18	1.34754e-18	-0.0359435	-0.0914395	0.0195524	0.204341	0.263105
TG [NL]	720	TG(56:9) [NL-22:6]	-0.156555	-0.198631	-0.114479	3.51934e-13	4.36731e-13	-0.00745548	-0.0636635	0.0487525	0.794893	0.834056
TG [NL]	721	TG(58:10) [NL-22:6]	-0.0824641	-0.125237	-0.0396917	0.000159422	0.000176936	-0.00725339	-0.0660902	0.0515834	0.809078	0.84781
TG [NL]	722	TG(58:8) [NL-22:6]	-0.0609448	-0.105001	-0.016888	0.0067248	0.00726906	0.0642356	0.00358623	0.124885	0.0379552	0.0588753
TG [NL]	723	TG(58:9) [NL-22:6]	-0.0763387	-0.119783	-0.0328943	0.000577871	0.00063598	0.012883	-0.0470052	0.0727713	0.673312	0.726195
TG(O) [SIM]	724	TG(O-50:1) [SIM]	-0.495892	-0.543627	-0.448156	1.44723e-88	5.16027e-88	-0.11509	-0.176881	-0.0532985	0.000264318	0.000619888
TG(O) [SIM]	725	TG(O-50:2) [SIM]	-0.381971	-0.429647	-0.334296	2.88245e-54	6.88294e-54	-0.115029	-0.177327	-0.0527314	0.000298678	0.00069223
TG(O) [SIM]	726	TG(O-50:3) [SIM]	-0.395385	-0.440691	-0.350079	9.0378e-64	2.52546e-63	-0.127482	-0.183042	-0.0719212	7.04461e-06	2.18549e-05
TG(O) [SIM]	727	TG(O-52:1) [SIM]	-0.542943	-0.58711	-0.498775	2.24502e-121	1.1873e-120	-0.0875883	-0.139925	-0.0352517	0.00104463	0.00220098
TG(O) [SIM]	728	TG(O-52:2) [SIM]	-0.477702	-0.524252	-0.431151	1.50134e-86	5.25802e-86	-0.175296	-0.235608	-0.114984	1.29222e-08	5.90971e-08
TG(O) [SIM]	729	TG(O-54:2) [SIM]	-0.500176	-0.544664	-0.455688	9.87833e-103	4.07546e-102	-0.0852555	-0.138482	-0.0320286	0.0017029	0.00343193
TG(O) [SIM]	730	TG(O-54:3) [SIM]	-0.0731746	-0.12341	-0.0229395	0.0043213	0.00469033	-0.0695992	-0.138669	-0.000529691	0.0483202	0.0736486
TG(O) [SIM]	731	TG(O-54:4) [SIM]	-0.196456	-0.23858	-0.154332	8.8461e-20	1.21866e-19	0.0369822	-0.010731	0.0846953	0.12878	0.174663
TG(O) [NL]	732	TG(O-50:1) [NL-15:0]	-0.499954	-0.545175	-0.454733	1.49389e-99	5.97556e-99	-0.0956624	-0.150732	-0.0405928	0.00066751	0.00144903
TG(O) [NL]	733	TG(O-50:1) [NL-16:0]	-0.593544	-0.639593	-0.547495	1.50278e-132	1.02085e-131	-0.128005	-0.184437	-0.071572	8.94752e-06	2.72226e-05
TG(O) [NL]	734	TG(O-50:1) [NL-17:1]	-0.48956	-0.53631	-0.44281	6.57335e-90	2.37606e-89	-0.108272	-0.165249	-0.0512956	0.000197825	0.000472382
TG(O) [NL]	735	TG(O-50:1) [NL-18:1]	-0.55788	-0.60396	-0.5118	5.66151e-118	2.84157e-117	-0.159358	-0.217223	-0.101494	7.06116e-08	3.00767e-07
TG(O) [NL]	736	TG(O-50:2) [NL-16:1]	-0.185486	-0.231112	-0.139859	1.98661e-15	2.5372e-15	0.046106	-0.0128568	0.105069	0.125433	0.171301
TG(O) [NL]	737	TG(O-50:2) [NL-18:1]	-0.331233	-0.377552	-0.284915	8.45425e-44	1.6572e-43	-0.0474889	-0.106388	0.0114098	0.114099	0.157737
TG(O) [NL]	738	TG(O-50:2) [NL-18:2]	-0.546911	-0.591893	-0.50193	6.44832e-119	3.27824e-118	-0.156676	-0.211901	-0.101452	2.82863e-08	1.25222e-07
TG(O) [NL]	739	TG(O-50:3) [NL-18:2]	-0.343833	-0.388629	-0.299036	4.77947e-50	1.05496e-49	-0.0471776	-0.103235	0.0088795	0.0991019	0.139202
TG(O) [NL]	740	TG(O-52:0) [NL-16:0]	-0.208824	-0.25288	-0.164768	2.24994e-20	3.13242e-20	0.0407431	-0.0124988	0.093985	0.133709	0.180415
TG(O) [NL]	741	TG(O-52:1) [NL-16:0]	-0.537562	-0.581469	-0.493655	1.84099e-120	9.54409e-120	-0.0575764	-0.108702	-0.0064505	0.0273395	0.0434346
TG(O) [NL]	742	TG(O-52:1) [NL-18:1]	-0.545103	-0.589532	-0.500673	6.18105e-121	3.22561e-120	-0.104785	-0.158121	-0.0514488	0.000119296	0.000304225
TG(O) [NL]	743	TG(O-52:2) [NL-16:0]	-0.546258	-0.591514	-0.501002	2.5941e-117	1.29377e-116	-0.1652	-0.220923	-0.109476	6.6127e-09	3.04726e-08
TG(O) [NL]	744	TG(O-52:2) [NL-17:1]	-0.525825	-0.570941	-0.480709	6.88223e-110	3.08136e-109	-0.143112	-0.197679	-0.0885448	2.84649e-07	1.09953e-06
TG(O) [NL]	745	TG(O-52:2) [NL-18:1]	-0.562881	-0.607944	-0.517818	4.86097e-125	2.90185e-124	-0.187258	-0.243913	-0.130604	1.01766e-10	5.76916e-10
TG(O) [NL]	746	TG(O-54:2) [NL-17:1]	-0.412718	-0.455737	-0.369699	3.03616e-76	9.7256e-76	-0.049282	-0.0983771	-0.000186875	0.049186	0.0746885
TG(O) [NL]	747	TG(O-54:2) [NL-18:1]	-0.51489	-0.55805	-0.471731	8.85486e-115	4.20339e-114	-0.0859898	-0.136797	-0.0351827	0.000915644	0.00195007
TG(O) [NL]	748	TG(O-54:3) [NL-17:1]	-0.462256	-0.508021	-0.416491	5.23449e-84	1.78562e-83	-0.154124	-0.211191	-0.0970562	1.25242e-07	5.06106e-07
TG(O) [NL]	749	TG(O-54:3) [NL-18:1]	-0.484691	-0.530552	-0.43883	1.77849e-91	6.57958e-91	-0.218322	-0.276788	-0.159857	2.90046e-13	2.26293e-12
TG(O) [NL]	750	TG(O-54:4) [NL-17:1]	-0.352424	-0.397754	-0.307094	2.82966e-51	6.37077e-51	-0.070356	-0.124648	-0.0160641	0.0111178	0.0192123
TG(O) [NL]	751	TG(O-54:4) [NL-18:2]	-0.476727	-0.523264	-0.430191	2.87446e-86	1.00225e-85	-0.309117	-0.37048	-0.247754	8.79637e-23	1.65037e-21
Ubiquinone	752	Ubiquinone	-0.951631	-0.99216	-0.911103	0	0	-0.374863	-0.419752	-0.329974	1.11224e-58	1.75288e-56
Totals	753	Total AC	-0.036311	-0.0844624	0.0118404	0.139461	0.146723	0.179813	0.113452	0.246175	1.13916e-07	4.65108e-07
Totals	754	Total CE	-0.520023	-0.56331	-0.476735	2.80228e-116	1.36309e-115	0.0561253	0.00698497	0.105266	0.0252262	0.040403
Totals	755	Total Cer(d)	-0.756218	-0.79888	-0.713556	7.64358e-237	2.07695e-235	-0.0685673	-0.116937	-0.0201973	0.00548314	0.0102145
Totals	756	Total Cer(m)	-0.225308	-0.263996	-0.186621	8.32289e-30	1.33573e-29	0.235249	0.193086	0.277413	1.60476e-27	4.68353e-26
Totals	757	Total COH	-0.966126	-1.0139	-0.91835	1.34931e-298	7.59472e-297	-0.208852	-0.264499	-0.153205	2.20333e-13	1.73622e-12
Totals	758	Total DE	-0.915729	-0.957733	-0.873725	0	0	-0.303446	-0.352018	-0.254875	5.53686e-34	2.42391e-32
Totals	759	Total DG	-0.236889	-0.277119	-0.196659	1.99974e-30	3.24238e-30	0.0475697	0.0089109	0.0862285	0.015911	0.0265071
Totals	760	Total dhCer	-0.34359	-0.38528	-0.3019	3.07126e-57	7.80695e-57	0.138266	0.0849129	0.191619	3.92551e-07	1.48716e-06
Totals	761	Total GM1	-0.664808	-0.70592	-0.623696	7.13706e-201	1.1966e-199	-0.188045	-0.239857	-0.136233	1.29232e-12	9.25773e-12
Totals	762	Total GM3	-0.679489	-0.725092	-0.633886	4.11139e-173	4.83549e-172	-0.135907	-0.193192	-0.0786214	3.40562e-06	1.10437e-05
Totals	763	Total Hex2Cer	-0.747762	-0.790612	-0.704912	2.49818e-230	6.35021e-229	-0.256282	-0.310328	-0.202236	2.17293e-20	3.23069e-19
Totals	764	Total Hex3Cer	-0.718094	-0.760826	-0.675362	2.78954e-215	5.36136e-214	-0.229012	-0.281997	-0.176027	3.1587e-17	3.55579e-16
Totals	765	Total HexCer	-0.860349	-0.900679	-0.820018	0	0	-0.26818	-0.315924	-0.220435	7.24833e-28	2.28467e-26
Totals	766	Total LPC	-0.371531	-0.420926	-0.322136	3.57935e-48	7.64371e-48	-0.0660659	-0.126675	-0.00545718	0.0326895	0.0514158
Totals	767	Total LPC(O)	-0.392797	-0.441007	-0.344587	5.15019e-56	1.26428e-55	-0.132324	-0.197494	-0.0671548	6.99885e-05	0.000185693
Totals	768	Total LPC(P)	-0.376603	-0.425734	-0.327472	6.38146e-50	1.39296e-49	-0.134553	-0.19923	-0.0698751	4.62354e-05	0.000125633
Totals	769	Total LPE	-0.136443	-0.182081	-0.0908053	4.93447e-09	5.82962e-09	0.0193673	-0.0362721	0.0750068	0.495113	0.570393
Totals	770	Total LPE(P)	-0.290908	-0.339296	-0.24252	1.25381e-31	2.08e-31	-0.0343779	-0.0988129	0.0300571	0.295743	0.367001
Totals	771	Total LPI	-0.210578	-0.256782	-0.164374	5.75272e-19	7.82927e-19	0.0401906	-0.0210595	0.101441	0.19847	0.256805
Totals	772	Total PC	-0.578229	-0.622996	-0.533462	4.58044e-133	3.16613e-132	0.0649569	0.0187866	0.111127	0.00584561	0.0107374
Totals	773	Total PC(O)	-0.583627	-0.627427	-0.539827	5.83164e-141	4.50523e-140	-0.0855157	-0.139629	-0.0314019	0.00196338	0.00392676
Totals	774	Total PC(P)	-0.568315	-0.610823	-0.525806	7.76505e-142	6.11886e-141	-0.0946143	-0.146016	-0.0432127	0.000311921	0.000718695
Totals	775	Total PE	-0.112791	-0.150732	-0.0748501	6.01144e-09	7.09134e-09	0.0865148	0.0419734	0.131056	0.000142367	0.000356144
Totals	776	Total PE(O)	-0.347266	-0.395207	-0.299326	7.14437e-45	1.42887e-44	0.0609404	-0.000819848	0.122701	0.0531724	0.0802658
Totals	777	Total PE(P)	-0.380002	-0.4252	-0.334805	1.94992e-59	5.15616e-59	0.00707383	-0.0511578	0.0653054	0.811816	0.84955
Totals	778	Total PG	-0.296643	-0.339674	-0.253612	7.03836e-41	1.32685e-40	0.0237409	-0.0254186	0.0729005	0.343911	0.41886
Totals	779	Total PI	-0.562446	-0.60839	-0.516501	1.94755e-120	1.00305e-119	-0.0184031	-0.0702743	0.0334681	0.486851	0.563346
Totals	780	Total PS	-0.0585435	-0.11069	-0.00639727	0.0278209	0.0297461	0.0610073	-0.0114721	0.133487	0.0990538	0.139202
Totals	781	Total S1P	-0.258458	-0.310347	-0.20657	2.58277e-22	3.74812e-22	-0.0222357	-0.0925362	0.0480648	0.535327	0.606089
Totals	782	Total SHexCer	-0.596236	-0.642713	-0.54976	2.14135e-131	1.39453e-130	0.109056	0.054689	0.163422	8.55303e-05	0.0002219
Totals	783	Total SM	-0.774057	-0.816802	-0.731312	5.19769e-246	1.78077e-244	-0.116406	-0.1657	-0.0671118	3.77815e-06	1.21024e-05
Totals	784	Total TG [NL]	-0.311787	-0.351996	-0.271579	5.08168e-51	1.1376e-50	0.0135335	-0.0262754	0.0533424	0.505234	0.577536
Totals	785	Total TG [SIM]	-0.299155	-0.339102	-0.259209	8.87394e-48	1.85975e-47	0.00405441	-0.0345123	0.0426211	0.836761	0.868732
Totals	786	Total TG(O) [NL]	-0.563008	-0.607631	-0.518384	2.15322e-127	1.33601e-126	-0.138221	-0.191857	-0.0845855	4.55327e-07	1.71674e-06
Totals	787	Total TG(O) [SIM]	-0.456467	-0.501927	-0.411007	4.46483e-83	1.5165e-82	-0.113774	-0.170194	-0.0573537	7.84432e-05	0.000206044
Totals	788	Total Ubiquinone	-0.951631	-0.99216	-0.911103	0	0	-0.374863	-0.419752	-0.329974	1.11224e-58	1.75288e-56

## Sheet: Supplemental Table 4
Supplemental Table 4. Interaction of statins and baseline lipid concentrations with 12-month follow-up lipid concentrations in LIPID cohort.
Class	Lipid #	Lipid	Adjust baseline clinical lipidsa					Adjust baseline and follow-up clinical lipidsb
			Beta	95% CI (Lower CL )	95% CI (Upper CL)	p value	BHc	Beta	95% CI (Lower CL )	95% CI (Upper CL)	p value	BHc
S1P	1	S1P(d16:1)	0.0316562	-0.00754266	0.070855	0.113518	0.596349	0.0376007	0.000740716	0.0390525	0.0456212	0.152862
S1P	2	S1P(d18:1)	-0.0124596	-0.0666334	0.0417142	0.652164	0.903913	-0.0154562	-0.0681359	-0.149003	0.565274	0.72077
dhCer	3	dhCer(d18:0/16:0)	0.00382474	-0.0472444	0.0548939	0.883303	0.97385	0.00850205	-0.0403715	-0.0706262	0.733147	0.831251
dhCer	4	dhCer(d18:0/18:0)	-0.0296924	-0.0741953	0.0148106	0.191032	0.713428	-0.0329027	-0.0762378	-0.182329	0.136775	0.304045
dhCer	5	dhCer(d18:0/20:0)	0.0113227	-0.0226953	0.0453406	0.51419	0.851222	0.0127412	-0.0194528	-0.0253864	0.437966	0.6196
dhCer	6	dhCer(d18:0/22:0)	0.0366136	-0.00649108	0.0797184	0.0960068	0.581949	0.0424896	0.0025994	0.0475844	0.0368741	0.13706
dhCer	7	dhCer(d18:0/24:0)	0.0304759	-0.0136645	0.0746163	0.176039	0.693594	0.0404519	-0.000115333	0.0402258	0.050707	0.163759
dhCer	8	dhCer(d18:0/24:1)	0.0477759	0.00285803	0.0926937	0.0371468	0.361378	0.0430282	-7.74859e-05	0.0428764	0.0504653	0.163649
Cer(d)	9	Cer(d16:1/16:0)	0.0123641	-0.0284126	0.0531408	0.552338	0.868082	0.0415599	0.00642764	0.0541581	0.0204577	0.0921183
Cer(d)	10	Cer(d16:1/18:0)	-0.011106	-0.0501495	0.0279375	0.577194	0.87611	0.00751858	-0.0283098	-0.0479686	0.680866	0.796933
Cer(d)	11	Cer(d16:1/20:0)	0.00976905	-0.0301003	0.0496384	0.631069	0.897622	0.0325453	-0.00282899	0.0270005	0.0714094	0.204946
Cer(d)	12	Cer(d16:1/22:0)	0.0281242	-0.0141752	0.0704236	0.192576	0.713669	0.0575147	0.0207684	0.0982207	0.00216841	0.0251917
Cer(d)	13	Cer(d16:1/23:0)	0.0202369	-0.021609	0.0620827	0.343245	0.781725	0.0463746	0.00986156	0.0657032	0.0128298	0.0711965
Cer(d)	14	Cer(d16:1/24:0)	0.0166304	-0.0278295	0.0610903	0.463505	0.831971	0.043676	0.00553372	0.0545221	0.0248534	0.103419
Cer(d)	15	Cer(d16:1/24:1)	0.0128169	-0.0289223	0.054556	0.547295	0.868082	0.027737	-0.00948279	0.00915076	0.144179	0.315046
Cer(d)	16	Cer(d17:1/16:0)	-0.00185694	-0.0421103	0.0383964	0.927959	0.98143	0.0475499	0.0120769	0.0712207	0.00863341	0.0557633
Cer(d)	17	Cer(d17:1/18:0)	-0.0417907	-0.0806616	-0.00291981	0.0351482	0.350592	-0.0161339	-0.052121	-0.118291	0.379597	0.573973
Cer(d)	18	Cer(d17:1/20:0)	-0.0183051	-0.0563708	0.0197606	0.345968	0.783399	0.0161948	-0.0182362	-0.0195482	0.356628	0.549947
Cer(d)	19	Cer(d17:1/22:0)	0.00105989	-0.0391233	0.0412431	0.958771	0.987597	0.0428758	0.00749656	0.057569	0.0175723	0.0857109
Cer(d)	20	Cer(d17:1/23:0)	0.00189676	-0.0368381	0.0406316	0.923543	0.98143	0.0381449	0.0037641	0.0455225	0.0297084	0.117245
Cer(d)	21	Cer(d17:1/24:0)	0.00358045	-0.0388818	0.0460427	0.868739	0.969641	0.0492185	0.0126737	0.074059	0.00832332	0.0546565
Cer(d)	22	Cer(d17:1/24:1)	-0.0221929	-0.0627354	0.0183496	0.283367	0.771278	0.0106746	-0.0264486	-0.0411646	0.573058	0.729515
Cer(d)	23	Cer(d18:1/16:0)	0.00442005	-0.045265	0.0541051	0.861586	0.967969	0.0409099	-0.00345341	0.0341412	0.0707567	0.204235
Cer(d)	24	Cer(d18:1/17:0)	-0.0209318	-0.0649955	0.0231319	0.351863	0.783783	0.0165601	-0.02121	-0.0250116	0.390189	0.581227
Cer(d)	25	Cer(d18:1/18:0)	-0.0630184	-0.10544	-0.0205971	0.00361131	0.123727	-0.0484253	-0.0885871	-0.222056	0.0181522	0.0866907
Cer(d)	26	Cer(d18:1/19:0)	-0.0287494	-0.0711716	0.0136728	0.184145	0.700996	3.67738e-05	-0.0398898	-0.0781473	0.99856	0.999829
Cer(d)	27	Cer(d18:1/20:0)	-0.00375856	-0.0473943	0.0398771	0.865942	0.969264	0.0222174	-0.0180137	-0.0130895	0.279129	0.464037
Cer(d)	28	Cer(d18:1/21:0)	-0.00697707	-0.0475339	0.0335798	0.735994	0.929428	0.0319532	-0.00404017	0.0240345	0.0819222	0.217356
Cer(d)	29	Cer(d18:1/22:0)	0.0104189	-0.0346906	0.0555285	0.650784	0.903913	0.0521774	0.0133443	0.0783322	0.00847688	0.0552048
Cer(d)	30	Cer(d18:1/23:0)	0.018486	-0.0263052	0.0632772	0.418599	0.804279	0.0705001	0.0332664	0.135702	0.000208581	0.00875241
Cer(d)	31	Cer(d18:1/24:0)	0.0296862	-0.0171553	0.0765278	0.214234	0.733438	0.068243	0.0287735	0.124639	0.000707353	0.0150647
Cer(d)	32	Cer(d18:1/24:1)	-0.00109859	-0.0459057	0.0437086	0.961674	0.988004	0.0118285	-0.0296064	-0.0462	0.575828	0.73068
Cer(d)	33	Cer(d18:1/26:0)	0.00761677	-0.0406439	0.0558774	0.757077	0.932299	0.0713556	0.0311071	0.132326	0.000515553	0.0123108
Cer(d)	34	Cer(d18:2/16:0)	-0.00181956	-0.0458428	0.0422037	0.935437	0.98143	0.0722672	0.0356907	0.142221	0.000109103	0.00781572
Cer(d)	35	Cer(d18:2/18:0)	-0.0362204	-0.0777381	0.0052973	0.0873432	0.550635	-0.000177629	-0.038721	-0.0760708	0.992793	0.996587
Cer(d)	36	Cer(d18:2/20:0)	-0.00421852	-0.0463217	0.0378846	0.844319	0.966403	0.0382093	0.000725053	0.0396305	0.0457809	0.152862
Cer(d)	37	Cer(d18:2/21:0)	-0.0103639	-0.0484027	0.0276748	0.593354	0.87611	0.0300038	-0.00555997	0.0191062	0.0982769	0.242766
Cer(d)	38	Cer(d18:2/22:0)	0.00500783	-0.0387728	0.0487885	0.822616	0.960346	0.0610501	0.0224032	0.10496	0.00197121	0.0250534
Cer(d)	39	Cer(d18:2/23:0)	0.00399323	-0.039873	0.0478595	0.858398	0.967969	0.0579263	0.0191009	0.0953641	0.00346843	0.0318012
Cer(d)	40	Cer(d18:2/24:0)	-0.00463882	-0.0506015	0.0413239	0.843198	0.966403	0.0510707	0.0112678	0.0731555	0.0119396	0.068177
Cer(d)	41	Cer(d18:2/24:1)	-0.01203	-0.0559276	0.0318675	0.591199	0.87611	0.0242331	-0.01595	-0.00702888	0.237258	0.42203
Cer(d)	42	Cer(d18:2/26:0)	-0.038395	-0.0829499	0.00616003	0.0912793	0.566363	0.0287822	-0.00989307	0.00939179	0.144729	0.315046
Cer(d)	43	Cer(d19:1/18:0)	-0.0449396	-0.08556	-0.00431928	0.0301748	0.321321	-0.0330019	-0.0722313	-0.174575	0.0992401	0.243781
Cer(d)	44	Cer(d19:1/20:0)	-0.017438	-0.057184	0.0223079	0.389872	0.787367	-0.00130405	-0.0385886	-0.0769376	0.945349	0.979629
Cer(d)	45	Cer(d19:1/22:0)	-0.0130899	-0.0531987	0.0270188	0.522418	0.858	0.0110236	-0.025472	-0.0389016	0.553862	0.713862
Cer(d)	46	Cer(d19:1/23:0)	-0.0108004	-0.0504695	0.0288686	0.593617	0.87611	0.0195384	-0.016318	-0.012445	0.285565	0.472743
Cer(d)	47	Cer(d19:1/24:0)	-0.0206336	-0.0632912	0.022024	0.343146	0.781725	0.0093168	-0.0291111	-0.0477409	0.634665	0.769223
Cer(d)	48	Cer(d19:1/24:1)	-0.0294277	-0.0718119	0.0129566	0.173626	0.690996	-0.0110723	-0.0513116	-0.111643	0.589695	0.739935
Cer(d)	49	Cer(d20:1/22:0)	0.0196687	-0.0214189	0.0607564	0.348159	0.783783	0.0420581	0.00565984	0.0531514	0.0235696	0.100939
Cer(d)	50	Cer(d20:1/23:0)	0.0127365	-0.0294572	0.0549302	0.554119	0.868082	0.0402275	0.00306121	0.0462274	0.0339348	0.129809
Cer(d)	51	Cer(d20:1/24:0)	0.0226652	-0.0196589	0.0649892	0.29395	0.771278	0.0442677	0.00663475	0.0572718	0.0211769	0.0942793
Cer(d)	52	Cer(d20:1/24:1)	0.00438184	-0.0374118	0.0461754	0.837193	0.965566	0.0104202	-0.0290218	-0.0464625	0.604611	0.748931
Cer(m)	53	Cer(m18:0/20:0)	0.0358839	-0.00304522	0.0748131	0.070873	0.507709	0.036367	0.00404402	0.0442932	0.0274844	0.111638
Cer(m)	54	Cer(m18:0/22:0)	0.0225538	-0.0172738	0.0623813	0.267088	0.759802	0.0368316	0.00549087	0.0475937	0.0212982	0.0942864
Cer(m)	55	Cer(m18:0/23:0)	0.0271664	-0.0159145	0.0702473	0.216533	0.733438	0.0444091	0.00935062	0.0627363	0.0130698	0.0717222
Cer(m)	56	Cer(m18:0/24:0)	0.0186454	-0.0223351	0.0596259	0.372562	0.783783	0.0303958	-0.00247089	0.0255529	0.0699467	0.20264
Cer(m)	57	Cer(m18:0/24:1)	0.0285437	-0.010634	0.0677215	0.153356	0.64279	0.022076	-0.0110549	0.000408477	0.191613	0.37129
Cer(m)	58	Cer(m18:1/18:0)	0.0199207	-0.0199994	0.0598408	0.328088	0.781725	0.0308014	-0.00353171	0.0238793	0.0787443	0.211056
Cer(m)	59	Cer(m18:1/20:0)	0.0300559	-0.00802652	0.0681384	0.121952	0.60097	0.0453532	0.0149658	0.0746862	0.00345691	0.0318012
Cer(m)	60	Cer(m18:1/22:0)	0.0157885	-0.0238487	0.0554257	0.435006	0.812287	0.0372127	0.0061057	0.0491799	0.0190813	0.0885506
Cer(m)	61	Cer(m18:1/23:0)	0.0156207	-0.0263982	0.0576395	0.466258	0.831971	0.0392169	0.00545529	0.0499092	0.0228466	0.0987078
Cer(m)	62	Cer(m18:1/24:0)	0.0112352	-0.0289332	0.0514037	0.583567	0.87611	0.0292149	-0.00322606	0.0228919	0.0776104	0.209707
Cer(m)	63	Cer(m18:1/24:1)	0.0162918	-0.0219736	0.0545572	0.404048	0.792828	0.0219814	-0.00981166	0.00275051	0.17544	0.348229
HexCer	64	HexCer(d16:1/18:0)	0.0289752	-0.0107365	0.0686869	0.152753	0.64279	0.0310495	-0.00442151	0.0223833	0.0862827	0.222921
HexCer	65	HexCer(d16:1/20:0)	0.0383565	-0.00363573	0.0803487	0.0734666	0.512316	0.0461441	0.010018	0.0657794	0.0123285	0.0698292
HexCer	66	HexCer(d16:1/22:0)	0.00274565	-0.0400538	0.0455451	0.899945	0.976507	0.0197297	-0.0172662	-0.0141121	0.295955	0.482106
HexCer	67	HexCer(d16:1/24:0)	0.0229763	-0.0198681	0.0658207	0.293267	0.771278	0.0371535	0.00137577	0.0398501	0.0418671	0.146628
HexCer	68	HexCer(d18:1/16:0)	-0.0147176	-0.0605752	0.0311401	0.52935	0.858288	0.022619	-0.01928	-0.0151699	0.290063	0.47718
HexCer	69	HexCer(d18:1/18:0)	0.000497767	-0.0515581	0.0525536	0.985048	0.995163	0.0128782	-0.0367382	-0.0591286	0.610964	0.75225
HexCer	70	HexCer(d18:1/20:0)	0.0552457	0.00453047	0.105961	0.0328027	0.338301	0.0780436	0.0301804	0.137197	0.00140278	0.0208564
HexCer	71	HexCer(d18:1/22:0)	-0.0320953	-0.0759097	0.0117192	0.151136	0.640295	0.00281887	-0.0355237	-0.0668076	0.885431	0.940323
HexCer	72	HexCer(d18:1/24:0)	-0.0199658	-0.0635997	0.0236682	0.369846	0.783783	0.00354217	-0.033932	-0.0629645	0.853029	0.920804
HexCer	73	HexCer(d18:1/24:1)	-0.00248078	-0.0425237	0.0375621	0.903357	0.976507	0.0226843	-0.0148288	-0.00638008	0.235988	0.42203
HexCer	74	HexCer(d18:2/20:0)	0.0252108	-0.0183633	0.0687849	0.256848	0.752036	0.0675689	0.0297299	0.12584	0.000469422	0.0123108
HexCer	75	HexCer(d18:2/22:0)	-0.0320572	-0.0735356	0.00942125	0.129884	0.60097	0.0135277	-0.0231566	-0.0318592	0.469856	0.645028
HexCer	76	HexCer(d18:2/24:0)	-0.00781753	-0.0514035	0.0357684	0.725195	0.928695	0.0348348	-0.0025606	0.029816	0.067942	0.200518
Hex2Cer	77	Hex2Cer(d16:1/16:0)	-0.0115786	-0.0512363	0.028079	0.567178	0.87463	0.00762168	-0.028109	-0.047472	0.675903	0.794942
Hex2Cer	78	Hex2Cer(d18:1/16:0)	-0.0356146	-0.081348	0.0101187	0.126989	0.60097	-0.00555233	-0.0482795	-0.10018	0.798966	0.879309
Hex2Cer	79	Hex2Cer(d18:1/18:0)	0.0129143	-0.0411659	0.0669946	0.639772	0.903649	0.0379139	-0.0153848	0.00775965	0.163308	0.332523
Hex2Cer	80	Hex2Cer(d18:1/20:0)	-0.0322412	-0.0860816	0.0215991	0.240569	0.736801	-0.0162754	-0.0694288	-0.152356	0.548438	0.709637
Hex2Cer	81	Hex2Cer(d18:1/22:0)	0.0496284	-0.00102924	0.100286	0.0548929	0.456237	0.0715164	0.0236354	0.117842	0.00343246	0.0318012
Hex2Cer	82	Hex2Cer(d18:1/24:0)	0.0560959	0.00612545	0.106066	0.0278346	0.315998	0.0878252	0.0419983	0.170142	0.000174465	0.00875241
Hex2Cer	83	Hex2Cer(d18:1/24:1)	0.0248394	-0.01885	0.0685288	0.265185	0.759802	0.0539729	0.0129314	0.0793184	0.00997889	0.0600257
Hex2Cer	84	Hex2Cer(d18:2/16:0)	-0.023229	-0.0652917	0.0188337	0.279126	0.766791	0.0203559	-0.0185899	-0.0160802	0.305678	0.49259
Hex2Cer	85	Hex2Cer(d18:2/24:1)	0.0163829	-0.0259481	0.0587139	0.448154	0.823182	0.0629016	0.0244654	0.110854	0.00134713	0.0204142
Hex3Cer	86	Hex3Cer(d18:1/16:0)	0.0155171	-0.0299152	0.0609495	0.503256	0.845151	0.0613149	0.019741	0.100007	0.00386076	0.0323006
Hex3Cer	87	Hex3Cer(d18:1/18:0)	-0.00809642	-0.0594912	0.0432984	0.757512	0.932299	0.0252005	-0.0247651	-0.023339	0.322936	0.508947
Hex3Cer	88	Hex3Cer(d18:1/20:0)	-0.011877	-0.0656326	0.0418786	0.664996	0.911334	0.0072649	-0.0459633	-0.0828232	0.789086	0.875716
Hex3Cer	89	Hex3Cer(d18:1/22:0)	-0.00815964	-0.0592561	0.0429368	0.754298	0.932299	0.0148052	-0.0343662	-0.0525525	0.555121	0.713862
Hex3Cer	90	Hex3Cer(d18:1/24:0)	0.0459925	-0.00889903	0.100884	0.100603	0.591605	0.0553958	0.00172941	0.0587855	0.0431103	0.148995
Hex3Cer	91	Hex3Cer(d18:1/24:1)	0.0146266	-0.035228	0.0644811	0.565294	0.87463	0.040936	-0.00699444	0.0272269	0.0941979	0.23715
GM3	92	GM3(d18:1/16:0)	0.00173913	-0.044768	0.0482462	0.941575	0.98143	0.0504407	0.00825945	0.0666292	0.0191286	0.0885506
GM3	93	GM3(d18:1/18:0)	0.00876732	-0.0362579	0.0537926	0.702736	0.92794	0.037947	-0.00331507	0.0314494	0.071523	0.204946
GM3	94	GM3(d18:1/20:0)	0.0161662	-0.036604	0.0689364	0.548235	0.868082	0.0193903	-0.031954	-0.0432395	0.459215	0.634844
GM3	95	GM3(d18:1/22:0)	0.0103794	-0.0401984	0.0609572	0.687537	0.927704	0.0209341	-0.026499	-0.0310039	0.387066	0.578773
GM3	96	GM3(d18:1/24:0)	0.0315975	-0.0209358	0.0841307	0.238498	0.736801	0.0389058	-0.0121449	0.0151018	0.135313	0.302058
GM3	97	GM3(d18:1/24:1)	-0.02254	-0.0724359	0.0273558	0.375977	0.783783	-0.0144182	-0.0633364	-0.138558	0.5635	0.720622
GM1	98	GM1(d18:1/16:0)	-0.0186802	-0.0612984	0.023938	0.390328	0.787367	0.0219327	-0.0172158	-0.0118102	0.272224	0.45544
SHexCer	99	SHexCer(d18:1/16:0(OH))	0.0323296	-0.0156407	0.0802998	0.186582	0.703476	0.0935343	0.0528308	0.197083	6.8233e-06	0.00179225
SHexCer	100	SHexCer(d18:1/16:0)	0.025661	-0.0245935	0.0759155	0.316964	0.781725	0.0754957	0.0312896	0.136823	0.000822087	0.0159273
SHexCer	101	SHexCer(d18:1/24:1(OH))	0.062088	0.0144168	0.109759	0.0107174	0.175945	0.0927028	0.0501824	0.19106	1.96321e-05	0.00293843
SM	102	SM(34:3)	-0.0203849	-0.0545268	0.0137569	0.241957	0.736801	0.0133626	-0.018793	-0.0234716	0.415398	0.602824
SM	103	SM(35:2) (b)	-0.035045	-0.0778523	0.00776227	0.108647	0.596349	0.0338476	-0.0036132	0.0267658	0.0766302	0.209707
SM	104	SM(37:1)	-0.0137973	-0.0513062	0.0237115	0.470961	0.831971	0.023304	-0.0111475	0.00145494	0.184967	0.362571
SM	105	SM(37:2)	0.0023768	-0.0360021	0.0407557	0.903393	0.976507	0.0455718	0.00939499	0.063986	0.0135825	0.0733084
SM	106	SM(38:3) (a)	-0.0594559	-0.098884	-0.0200277	0.00313542	0.112305	-0.0386249	-0.0768957	-0.189341	0.0479687	0.158156
SM	107	SM(38:3) (b)	-0.0351939	-0.077088	0.00670018	0.0997173	0.591605	-0.00966235	-0.0487223	-0.105158	0.627805	0.764621
SM	108	SM(40:3) (a)	-0.0320145	-0.0704845	0.00645547	0.102933	0.596349	-0.00118757	-0.036643	-0.0730078	0.94766	0.979629
SM	109	SM(40:3) (b)	-0.0135344	-0.0501972	0.0231285	0.469378	0.831971	0.0237763	-0.00883035	0.00646877	0.153009	0.32499
SM	110	SM(41:0)	0.0114374	-0.0307086	0.0535834	0.594821	0.87611	0.0299468	-0.0083451	0.0135904	0.125377	0.289207
SM	111	SM(41:1) (a)	0.00795395	-0.0325671	0.048475	0.700453	0.92794	0.0329132	-0.00440093	0.0242874	0.0839016	0.218618
SM	112	SM(43:1)	0.00110576	-0.042891	0.0451025	0.960714	0.988004	0.0391059	-3.41144e-05	0.039039	0.050252	0.163649
SM	113	SM(43:2) (b)	0.003437	-0.0400859	0.0469599	0.877	0.971978	0.0483438	0.00853858	0.0650794	0.0173298	0.0857109
SM	114	SM(43:2) (c)	-0.0269665	-0.0711027	0.0171697	0.231158	0.733438	0.0357194	-0.00384211	0.0281888	0.0768472	0.209707
SM	115	SM(44:1)	0.0158637	-0.0293824	0.0611097	0.491993	0.842805	0.0476356	0.00696553	0.061288	0.0217354	0.0946271
SM	116	SM(44:2)	0.00690822	-0.0371777	0.0509941	0.758757	0.932299	0.040188	-0.000691053	0.0388336	0.0540535	0.168356
SM	117	SM(44:3)	0.00283836	-0.0351686	0.0408453	0.883633	0.97385	0.0316533	-0.00425114	0.0233211	0.0840626	0.218618
SM	118	SM(d16:1/19:0)	-0.0265481	-0.0665067	0.0134106	0.192908	0.713669	0.0178396	-0.0181809	-0.017795	0.331738	0.521519
SM	119	SM(d16:1/23:0) & SM(d17:1/22:0)	0.0147311	-0.0265659	0.0560281	0.484489	0.837411	0.0444033	0.00715047	0.0584182	0.01952	0.089429
SM	120	SM(d16:1/24:1)	0.0333387	-0.00778451	0.0744619	0.112129	0.596349	0.0510215	0.0139699	0.0784026	0.00697853	0.0486644
SM	121	SM(d17:1/14:0)	0.0102262	-0.0241523	0.0446048	0.559905	0.873259	0.0525531	0.0229314	0.0974987	0.000510814	0.0123108
SM	122	SM(d17:1/16:0)	-0.00693692	-0.0443466	0.0304728	0.716288	0.92794	0.0396766	0.00689174	0.0531845	0.0177295	0.0857109
SM	123	SM(d17:1/24:1)	-0.00563982	-0.0461296	0.03485	0.784858	0.941352	0.0389884	0.00200095	0.0429102	0.0388774	0.141831
SM	124	SM(d18:0/14:0)	-0.0039993	-0.0459326	0.037934	0.851722	0.967969	0.0254189	-0.0108985	0.00405783	0.170181	0.341228
SM	125	SM(d18:0/16:0)	0.00664665	-0.0380959	0.0513892	0.770938	0.936344	0.0394908	-0.000410127	0.038687	0.0524543	0.166256
SM	126	SM(d18:0/22:0)	0.019287	-0.0201034	0.0586774	0.337259	0.781725	0.0244803	-0.0120945	0.000775053	0.189625	0.368949
SM	127	SM(d18:1/14:0) & SM(d16:1/16:0)	0.0254515	-0.0137696	0.0646727	0.203472	0.726332	0.0592764	0.0274566	0.113091	0.00026368	0.00944454
SM	128	SM(d18:1/16:0)	0.00539552	-0.0417788	0.0525698	0.822632	0.960346	0.0661777	0.0248382	0.114861	0.00171317	0.0235798
SM	129	SM(d18:1/17:0) & SM(d17:1/18:0)	-0.0231274	-0.0623017	0.0160469	0.247276	0.743717	0.0209772	-0.0151125	-0.00864325	0.254652	0.436231
SM	130	SM(d18:1/18:0) & SM(d16:1/20:0)	-0.0269533	-0.0704942	0.0165877	0.225072	0.733438	-0.00109379	-0.0417255	-0.0828757	0.957923	0.981591
SM	131	SM(d18:1/20:0) & SM(d16:1/22:0)	0.0440333	-0.00513845	0.093205	0.0792905	0.520674	0.0619916	0.0181113	0.0974898	0.00564418	0.0408038
SM	132	SM(d18:1/22:0) & SM(d16:1/24:0)	0.00296064	-0.0428412	0.0487625	0.899187	0.976507	0.0497391	0.0101436	0.0696206	0.013846	0.0742219
SM	133	SM(d18:1/23:0) & SM(d17:1/24:0)	0.0082548	-0.0369714	0.053481	0.72055	0.92794	0.0529953	0.012723	0.0779323	0.00993131	0.0600257
SM	134	SM(d18:1/24:0)	0.0248279	-0.0210603	0.070716	0.288986	0.771278	0.0553905	0.0145552	0.0839187	0.00787147	0.0521237
SM	135	SM(d18:1/24:1)	0.000545567	-0.0437669	0.0448581	0.980749	0.994118	0.0307845	-0.0108517	0.00951521	0.147355	0.319
SM	136	SM(d18:2/14:0)	0.00532706	-0.0301702	0.0408243	0.768666	0.936344	0.049091	0.0194666	0.0872455	0.0011702	0.0188187
SM	137	SM(d18:2/16:0)	-0.00772013	-0.0473426	0.0319023	0.702559	0.92794	0.0581958	0.0255098	0.108195	0.000487813	0.0123108
SM	138	SM(d18:2/17:0)	-0.0436022	-0.0783171	-0.00888733	0.0138589	0.210015	0.00682524	-0.0249073	-0.0419931	0.673358	0.794197
SM	139	SM(d18:2/18:0)	-0.0296273	-0.0680045	0.00874989	0.130312	0.60097	0.0136112	-0.0217675	-0.029053	0.450843	0.632143
SM	140	SM(d18:2/18:1)	-0.0460434	-0.0806191	-0.0114676	0.00907976	0.174508	-0.0245445	-0.0580901	-0.138401	0.151611	0.323765
SM	141	SM(d18:2/20:0)	0.00503601	-0.0474531	0.0575251	0.850845	0.967969	0.0279081	-0.0218861	-0.0149887	0.272032	0.45544
SM	142	SM(d18:2/22:0)	-0.0362384	-0.0767041	0.00422719	0.0792783	0.520674	0.0295856	-0.00518248	0.0194279	0.0954098	0.239436
SM	143	SM(d18:2/23:0)	-0.00956614	-0.0506689	0.0315366	0.648292	0.903913	0.0486423	0.0122749	0.072701	0.00878004	0.0557957
SM	144	SM(d18:2/24:0)	-0.00769555	-0.0518314	0.0364403	0.732556	0.929428	0.0471705	0.00849712	0.0638249	0.0168562	0.0847417
SM	145	SM(d19:1/24:1)	-0.0264224	-0.068614	0.0157692	0.219714	0.733438	0.00263597	-0.0374333	-0.0707334	0.897411	0.947936
PC	146	PC(14:0_16:0)	0.0280052	-0.0206779	0.0766882	0.259586	0.752036	0.0323306	-0.0124722	0.0078852	0.157314	0.327081
PC	147	PC(14:0_20:4)	0.00803128	-0.0359486	0.0520112	0.720418	0.92794	0.0251012	-0.0131146	-0.000603375	0.198021	0.378739
PC	148	PC(14:0_22:6)	0.01368	-0.0303402	0.0577003	0.542485	0.868082	0.0189779	-0.0212451	-0.0226625	0.355135	0.54994
PC	149	PC(15:0_20:3)	0.0341362	-0.0117202	0.0799925	0.144614	0.622707	0.0648568	0.0233558	0.110634	0.0022028	0.0251917
PC	150	PC(15:0_20:4)	-0.0563866	-0.0974606	-0.0153126	0.00715425	0.161182	-0.0367621	-0.0764892	-0.186681	0.0697823	0.20264
PC	151	PC(15:0_22:6)	-0.0124746	-0.0534311	0.0284818	0.550547	0.868082	0.00675709	-0.0333086	-0.0585278	0.740995	0.836539
PC	152	PC(15-MHDA_18:1)	0.0381719	-0.00255079	0.0788946	0.066236	0.492251	0.055351	0.0172603	0.0891813	0.0044156	0.0351464
PC	153	PC(15-MHDA_18:2)	0.00921304	-0.0307136	0.0491397	0.651095	0.903913	0.0359528	-0.00172025	0.0325811	0.0614733	0.185598
PC	154	PC(15-MHDA_20:4)	-0.0178458	-0.059275	0.0235834	0.398554	0.792828	0.000211006	-0.0400239	-0.0782358	0.991799	0.996587
PC	155	PC(15-MHDA_22:6)	0.0109071	-0.0297374	0.0515517	0.59893	0.878877	0.0266862	-0.0135035	0.000219341	0.193165	0.372804
PC	156	PC(16:0_16:0)	0.070612	0.0213313	0.119893	0.00499851	0.145882	0.0658764	0.0205898	0.106232	0.00437453	0.0351464
PC	157	PC(16:0_18:0)	0.0286502	-0.0225194	0.0798198	0.272512	0.761489	0.0656856	0.0213896	0.107609	0.00367188	0.0319729
PC	158	PC(16:0_18:1)	0.0623408	0.0148287	0.109853	0.0101484	0.174512	0.0596783	0.0179776	0.0949144	0.00505175	0.0379122
PC	159	PC(16:0_18:2)	0.0564495	0.00669129	0.106208	0.0262222	0.308404	0.0545174	0.00992076	0.0739621	0.0166115	0.0844508
PC	160	PC(16:0_18:3) (a)	0.0364607	-0.00889284	0.0818143	0.115162	0.60097	0.0442725	0.00564672	0.0553401	0.0247139	0.103419
PC	161	PC(16:0_18:3) (b)	0.0424666	-0.00433398	0.0892671	0.0753843	0.519888	0.0621132	0.0221906	0.105607	0.00230479	0.0254481
PC	162	PC(16:0_20:3) (a)	0.0216814	-0.0250268	0.0683897	0.362967	0.783783	0.039653	0.000843335	0.0413059	0.0452757	0.152467
PC	163	PC(16:0_20:3) (b)	0.00918248	-0.0331798	0.0515448	0.670964	0.913159	0.021414	-0.0148084	-0.00761042	0.246628	0.428087
PC	164	PC(16:0_20:4)	-0.0524349	-0.0914088	-0.013461	0.00839161	0.169554	-0.0466907	-0.0835652	-0.210478	0.0131066	0.0717222
PC	165	PC(16:0_20:5)	0.00832752	-0.036032	0.0526871	0.712929	0.92794	0.00666291	-0.0346653	-0.061281	0.752023	0.844151
PC	166	PC(16:0_22:6)	-0.00542961	-0.0464064	0.0355472	0.795099	0.946432	-0.00424498	-0.0445388	-0.0915411	0.836419	0.909101
PC	167	PC(16:1_18:2)	-0.0214595	-0.0634916	0.0205727	0.317032	0.781725	-0.0174427	-0.0549554	-0.125155	0.362147	0.55628
PC	168	PC(16:1_20:4)	-0.0242755	-0.0633456	0.0147946	0.223354	0.733438	-0.0175589	-0.0512219	-0.117954	0.306664	0.493166
PC	169	PC(16:1_22:6)	0.00169325	-0.0422651	0.0456516	0.939821	0.98143	-0.00040553	-0.0406886	-0.0801551	0.984258	0.99308
PC	170	PC(17:0_18:1)	0.0419032	-0.00064242	0.0844488	0.0536138	0.456237	0.0632322	0.0239904	0.110253	0.00159681	0.0233016
PC	171	PC(17:0_18:2)	0.000147897	-0.040699	0.0409948	0.994338	0.997344	0.0309478	-0.0074794	0.0162881	0.114513	0.271795
PC	172	PC(17:0_20:4)	-0.0328113	-0.0738485	0.00822584	0.11715	0.60097	-0.0171089	-0.0574172	-0.129647	0.405491	0.595022
PC	173	PC(17:0_22:6)	0.00516654	-0.0347366	0.0450697	0.79968	0.949404	0.0205018	-0.0190526	-0.0168413	0.309724	0.495056
PC	174	PC(17:1_18:2)	0.0287946	-0.0146904	0.0722796	0.194396	0.715813	0.043837	0.00376905	0.0512244	0.0320519	0.123204
PC	175	PC(18:0_18:1)	0.0252318	-0.0239504	0.074414	0.31469	0.781725	0.0416396	-0.000356787	0.0409403	0.0520308	0.165993
PC	176	PC(18:0_18:2)	0.0338468	-0.0150191	0.0827127	0.174657	0.691607	0.0626057	0.0200432	0.10189	0.00395624	0.0324741
PC	177	PC(18:0_20:3)	-0.0212103	-0.0647075	0.022287	0.33925	0.781725	0.0070557	-0.0303784	-0.052486	0.711825	0.816402
PC	178	PC(18:0_20:4)	-0.0617416	-0.0982178	-0.0252654	0.00091449	0.0513957	-0.0491162	-0.0839873	-0.213731	0.00578955	0.0411006
PC	179	PC(18:0_22:4)	0.00331325	-0.039188	0.0458145	0.878566	0.972346	0.0214282	-0.0153696	-0.00869618	0.253778	0.43568
PC	180	PC(18:0_22:5) (n3) & PC(20:1_20:4)	-0.0100861	-0.0553194	0.0351473	0.662103	0.90895	0.0155327	-0.0238779	-0.031268	0.439864	0.620822
PC	181	PC(18:0_22:5) (n6)	-0.00330704	-0.0441242	0.0375102	0.873833	0.97013	0.00870345	-0.0278739	-0.0459294	0.640968	0.769943
PC	182	PC(18:0_22:6)	-0.0172262	-0.0572561	0.0228038	0.399017	0.792828	-0.0140611	-0.0528985	-0.117742	0.477975	0.652613
PC	183	PC(18:1_18:1)	0.0904014	0.0425701	0.138233	0.000214196	0.0503223	0.0754034	0.0329977	0.140079	0.000496105	0.0123108
PC	184	PC(18:1_18:2)	0.0337287	-0.00960806	0.0770655	0.12721	0.60097	0.0310388	-0.0086703	0.0140451	0.125576	0.289207
PC	185	PC(18:1_20:3)	-0.0154993	-0.0604208	0.0294222	0.498907	0.845151	-0.00214721	-0.0414793	-0.0834466	0.914793	0.958586
PC	186	PC(18:1_22:6) (a)	-0.0224099	-0.0623015	0.0174817	0.27092	0.760162	-0.0174919	-0.0566396	-0.128506	0.381199	0.57435
PC	187	PC(18:1_22:6) (b)	-0.000232939	-0.0381014	0.0376355	0.990381	0.996947	0.00889861	-0.0288268	-0.0476018	0.643871	0.771079
PC	188	PC(18:2_18:2)	0.0182903	-0.0294003	0.0659809	0.452268	0.825008	0.0261345	-0.0168824	-0.00695502	0.233798	0.420622
PC	189	PC(18:2_20:5)	0.0162301	-0.0315452	0.0640055	0.50554	0.845786	0.0146877	-0.0292795	-0.0427001	0.512654	0.673285
PC	190	PC(20:0_20:4)	-0.00964231	-0.0534524	0.0341678	0.666209	0.911411	0.006573	-0.033083	-0.0582696	0.745292	0.838986
PC	191	PC(28:0)	0.0112104	-0.0389223	0.0613431	0.661199	0.90895	0.0155896	-0.0320162	-0.0471622	0.521003	0.680846
PC	192	PC(29:0)	0.0117272	-0.0346448	0.0580991	0.620148	0.890122	0.0240318	-0.019935	-0.0150408	0.28408	0.471273
PC	193	PC(31:0) (a)	0.0145898	-0.0306587	0.0598383	0.527431	0.858	0.031683	-0.0111254	0.00987709	0.14695	0.318999
PC	194	PC(31:0) (b)	0.0197152	-0.023363	0.0627933	0.369755	0.783783	0.0349194	-0.00688343	0.0214279	0.10164	0.247199
PC	195	PC(31:1)	-0.03151	-0.0698652	0.0068451	0.107417	0.596349	0.012389	-0.0223019	-0.0313228	0.483983	0.652753
PC	196	PC(32:1)	0.0146525	-0.0277642	0.0570693	0.498396	0.845151	0.0122747	-0.0247751	-0.0362845	0.516141	0.675613
PC	197	PC(32:2)	-0.020519	-0.0635448	0.0225068	0.349976	0.783783	0.0131757	-0.0234135	-0.0327147	0.48035	0.652613
PC	198	PC(32:3)	-0.0100837	-0.0456538	0.0254864	0.578485	0.87611	0.0142487	-0.0195383	-0.0240463	0.408518	0.596133
PC	199	PC(33:0) (a)	0.021168	-0.0240165	0.0663525	0.358549	0.783783	0.0450635	0.00277877	0.0505099	0.0367765	0.13706
PC	200	PC(33:0) (b)	0.016493	-0.0281611	0.0611471	0.469144	0.831971	0.0492558	0.00743768	0.0638337	0.0210068	0.0940532
PC	201	PC(33:1)	0.0179246	-0.0249536	0.0608029	0.412626	0.80086	0.0292603	-0.0104433	0.00879149	0.148673	0.319222
PC	202	PC(33:2)	-0.0209724	-0.0625907	0.020646	0.323355	0.781725	0.0105322	-0.0284235	-0.0451779	0.596197	0.744999
PC	203	PC(33:3)	0.0301474	-0.0144407	0.0747355	0.18516	0.701473	0.0518744	0.00992139	0.0713204	0.0154067	0.0804008
PC	204	PC(34:5)	0.0178396	-0.0276161	0.0632952	0.441797	0.819889	0.0244427	-0.0177286	-0.0103054	0.256001	0.43759
PC	205	PC(35:0)	0.0349788	-0.0106518	0.0806094	0.13304	0.605986	0.0660678	0.0242815	0.113659	0.00195311	0.0250534
PC	206	PC(35:5)	0.00542077	-0.0379699	0.0488114	0.806574	0.951193	0.0169586	-0.0248938	-0.0318331	0.42712	0.610836
PC	207	PC(36:0)	-0.0199529	-0.0695621	0.0296563	0.43055	0.805875	0.0213747	-0.0226135	-0.0229477	0.34094	0.534117
PC	208	PC(36:6) (a)	0.0156705	-0.0275703	0.0589113	0.477548	0.831971	0.0143672	-0.0254788	-0.0355712	0.479777	0.652613
PC	209	PC(37:5)	0.00640951	-0.0377617	0.0505807	0.77611	0.936344	0.0159851	-0.0262003	-0.0353676	0.457704	0.634844
PC	210	PC(38:2)	-0.0104722	-0.0560848	0.0351404	0.652733	0.903913	0.0442693	0.00558678	0.0552194	0.0249361	0.103419
PC	211	PC(38:4) (b)	0.000270984	-0.0449093	0.0454513	0.990621	0.996947	0.0269338	-0.0105052	0.00634365	0.158592	0.327149
PC	212	PC(38:5) (a)	-0.00187186	-0.0456988	0.0419551	0.933289	0.98143	0.013437	-0.0255101	-0.0365627	0.498936	0.66441
PC	213	PC(38:5) (b)	-0.0186871	-0.0622931	0.024919	0.40098	0.792828	-0.0075948	-0.0461864	-0.0981201	0.699716	0.807509
PC	214	PC(38:6) (a)	-0.0274398	-0.0722445	0.017365	0.230056	0.733438	-0.0139602	-0.0531054	-0.118047	0.484595	0.652753
PC	215	PC(38:7) (c)	-0.013456	-0.0548875	0.0279755	0.524439	0.858	-0.00313316	-0.0420912	-0.085632	0.874754	0.932755
PC	216	PC(39:5) (a)	0.0249784	-0.0165163	0.0664731	0.238116	0.736801	0.0565914	0.0170608	0.0900305	0.00503719	0.0379122
PC	217	PC(39:5) (b)	0.0249167	-0.0175963	0.0674296	0.250716	0.748349	0.0554795	0.0145916	0.0840791	0.00785181	0.0521237
PC	218	PC(39:7)	-0.0141235	-0.0568403	0.0285933	0.516992	0.854066	-0.0103619	-0.0527159	-0.113685	0.631597	0.766869
PC	219	PC(40:10)	-0.000607444	-0.0458578	0.044643	0.97901	0.994118	0.00583779	-0.0354623	-0.0636684	0.781756	0.87132
PC	220	PC(40:7) (a)	-0.0245627	-0.0696259	0.0205005	0.285418	0.771278	0.00655833	-0.0299631	-0.0521694	0.724878	0.827832
PC	221	PC(40:8)	-0.00951749	-0.0541189	0.0350839	0.675786	0.914982	-0.0131885	-0.054258	-0.119534	0.52911	0.689155
PC	222	PC(44:12)	-0.0254448	-0.0680132	0.0171237	0.241428	0.736801	-0.0250018	-0.067294	-0.156898	0.246639	0.428087
PC(O)	223	PC(O-16:0/16:0)	-0.0265804	-0.0721906	0.0190298	0.253411	0.750708	-0.00307366	-0.045852	-0.0929435	0.888012	0.940529
PC(O)	224	PC(O-16:0/20:3)	0.00720621	-0.0388966	0.053309	0.759342	0.932299	0.0140662	-0.0281312	-0.041071	0.513559	0.673352
PC(O)	225	PC(O-16:0/20:4)	0.0335371	-0.0119653	0.0790396	0.148634	0.6331	0.0376871	-0.00421299	0.0294297	0.0779749	0.209707
PC(O)	226	PC(O-16:0/22:6)	-0.0162961	-0.0589503	0.0263582	0.454003	0.825008	-0.00187687	-0.041573	-0.0833599	0.926169	0.967933
PC(O)	227	PC(O-18:0/18:1)	-0.00449362	-0.0457001	0.0367129	0.830758	0.963759	0.0168189	-0.0207452	-0.0238416	0.380221	0.573973
PC(O)	228	PC(O-18:0/18:2)	0.0225288	-0.0195341	0.0645917	0.293874	0.771278	0.0270328	-0.0115287	0.00443657	0.169498	0.340725
PC(O)	229	PC(O-18:0/20:4)	-0.00157179	-0.0422787	0.0391351	0.939677	0.98143	0.0151133	-0.0220834	-0.0281702	0.425859	0.610836
PC(O)	230	PC(O-18:0/22:6)	-0.0184694	-0.0601516	0.0232128	0.385175	0.787367	0.0131721	-0.0251013	-0.0360265	0.499994	0.66441
PC(O)	231	PC(O-18:1/18:1)	0.0130247	-0.0283097	0.0543591	0.536862	0.865128	0.0256737	-0.0126543	0.000871233	0.189281	0.368949
PC(O)	232	PC(O-18:1/18:2)	-0.00968217	-0.0519988	0.0326345	0.653846	0.903913	-0.00810039	-0.0482363	-0.102643	0.692435	0.804777
PC(O)	233	PC(O-32:1)	-0.0374588	-0.0795821	0.00466454	0.081403	0.525203	-0.0227519	-0.0629824	-0.146197	0.26772	0.45197
PC(O)	234	PC(O-32:2)	0.00335906	-0.0467446	0.0534627	0.895462	0.976507	1.23227e-06	-0.0488627	-0.0957696	0.999961	0.999961
PC(O)	235	PC(O-34:1)	0.0223666	-0.022877	0.0676103	0.33262	0.781725	0.0379576	-0.00501189	0.0281343	0.0834448	0.218618
PC(O)	236	PC(O-34:2)	-0.00762283	-0.0526474	0.0374017	0.740027	0.931488	-0.0146867	-0.057274	-0.126944	0.499117	0.66441
PC(O)	237	PC(O-34:3)	-0.00501755	-0.0548894	0.0448543	0.843685	0.966403	-0.0019412	-0.0497047	-0.0993624	0.936512	0.976153
PC(O)	238	PC(O-34:4)	-0.00584786	-0.0567116	0.0450158	0.821721	0.960346	-0.000653287	-0.049742	-0.0981477	0.979191	0.992158
PC(O)	239	PC(O-35:4)	-0.00237487	-0.0473933	0.0426435	0.917652	0.98143	0.00133859	-0.0419305	-0.0808452	0.951652	0.980159
PC(O)	240	PC(O-36:0)	0.0244166	-0.0264656	0.0752989	0.346989	0.783459	0.049734	0.00166385	0.0529951	0.04263	0.147984
PC(O)	241	PC(O-36:5)	0.0273244	-0.0195034	0.0741522	0.252813	0.750708	0.0267055	-0.0180993	-0.00876919	0.242767	0.42745
PC(O)	242	PC(O-38:5)	0.017901	-0.0257246	0.0615265	0.42129	0.804279	0.028246	-0.0138593	0.00108173	0.188622	0.368818
PC(O)	243	PC(O-40:5)	-0.0060646	-0.0479337	0.0358045	0.7765	0.936344	0.0172891	-0.0216623	-0.0251689	0.384357	0.578003
PC(O)	244	PC(O-40:7) (b)	-0.0247368	-0.0650647	0.015591	0.229324	0.733438	-0.0035071	-0.0427253	-0.0872486	0.860872	0.921694
PC(P)	245	PC(P-15:0/20:4) (a)	-0.0129355	-0.0590127	0.0331417	0.582179	0.87611	-0.00786613	-0.0525896	-0.110942	0.73031	0.829228
PC(P)	246	PC(P-15:0/20:4) (b)	-0.0051844	-0.0512145	0.0408457	0.825291	0.961516	-0.00129901	-0.0461398	-0.091733	0.954723	0.980159
PC(P)	247	PC(P-16:0/14:0)	-0.000812221	-0.0443814	0.042757	0.970854	0.992765	0.0164772	-0.0237682	-0.0301085	0.422326	0.608396
PC(P)	248	PC(P-16:0/16:0)	0.000921113	-0.0439481	0.0457904	0.967906	0.991821	0.0246647	-0.0166997	-0.00806673	0.242579	0.42745
PC(P)	249	PC(P-16:0/16:1)	0.0370269	-0.00123636	0.0752902	0.0579299	0.465626	0.0392763	0.00386509	0.0468519	0.0297576	0.117245
PC(P)	250	PC(P-16:0/18:0)	-0.00537513	-0.0483212	0.0375709	0.806224	0.951193	0.0409631	0.00387411	0.0485563	0.030456	0.118809
PC(P)	251	PC(P-16:0/18:1)	0.0186186	-0.0227171	0.0599543	0.377371	0.784471	0.0287913	-0.00821894	0.0126822	0.127388	0.291808
PC(P)	252	PC(P-16:0/18:2)	0.0367417	-0.00994612	0.0834295	0.123028	0.60097	0.0279026	-0.0152375	-0.00196284	0.204961	0.384492
PC(P)	253	PC(P-16:0/18:3)	0.042107	-0.00726484	0.0914788	0.0946675	0.578279	0.0454878	-0.000984639	0.0435579	0.0551087	0.170297
PC(P)	254	PC(P-16:0/20:4)	-0.00139742	-0.0442625	0.0414677	0.949055	0.984647	0.00432559	-0.0356813	-0.0656097	0.83218	0.906907
PC(P)	255	PC(P-16:0/20:5)	0.0312444	-0.0143403	0.0768291	0.1792	0.700996	0.0305331	-0.0129252	0.00519968	0.168555	0.339696
PC(P)	256	PC(P-16:0/22:6)	-0.0142636	-0.0543257	0.0257985	0.485314	0.837411	-0.00407462	-0.0419884	-0.0863719	0.833175	0.906907
PC(P)	257	PC(P-17:0/20:4) (a)	0.00403386	-0.0358977	0.0439654	0.843055	0.966403	0.021976	-0.0154467	-0.00829952	0.249794	0.43261
PC(P)	258	PC(P-17:0/20:4) (b)	-0.0175208	-0.0584421	0.0234005	0.401402	0.792828	-0.0052445	-0.0439422	-0.0913713	0.790536	0.875716
PC(P)	259	PC(P-18:0/18:2)	0.0286405	-0.0153991	0.0726801	0.20249	0.726332	0.0333403	-0.00697932	0.0196608	0.105141	0.253366
PC(P)	260	PC(P-18:0/20:4)	-0.0256484	-0.0667595	0.0154627	0.221461	0.733438	-0.00638219	-0.0445979	-0.093794	0.743433	0.838091
PC(P)	261	PC(P-18:0/22:5)	-0.00539236	-0.048074	0.0372893	0.804435	0.951193	0.0345893	-0.00346804	0.0277919	0.0749099	0.209228
PC(P)	262	PC(P-18:0/22:6)	-0.058383	-0.106947	-0.00981853	0.0184986	0.251326	-0.0499597	-0.098049	-0.242136	0.0417807	0.146628
PC(P)	263	PC(P-18:1/18:1)	0.0470465	0.0047558	0.0893372	0.029274	0.315998	0.0501919	0.0123588	0.0744152	0.00934283	0.0579697
PC(P)	264	PC(P-18:1/22:6)	0.000578602	-0.0394246	0.0405818	0.977385	0.994118	0.0215639	-0.016073	-0.00993905	0.261502	0.445062
PC(P)	265	PC(P-20:0/20:4)	-0.0118222	-0.0528923	0.0292479	0.572648	0.87611	0.0135965	-0.0242898	-0.0340115	0.48184	0.652753
PC(P)	266	PC(P-35:2) (a)	0.0233754	-0.0214539	0.0682046	0.306828	0.777874	0.0272518	-0.0143908	-0.000954123	0.199669	0.379736
PC(P)	267	PC(P-35:2) (b)	0.0071728	-0.0380698	0.0524154	0.756011	0.932299	0.010281	-0.0324668	-0.0533539	0.637385	0.769943
PC(P)	268	PC(P-36:3)	0.0332608	-0.0142338	0.0807553	0.169938	0.686724	0.0474713	0.00571047	0.0586639	0.0259244	0.106398
PC(P)	269	PC(P-38:5) (a)	0.0123322	-0.0309105	0.0555748	0.576212	0.87611	0.0335698	-0.00603871	0.0217339	0.096741	0.240479
PC(P)	270	PC(P-38:5) (b)	0.00648232	-0.0377851	0.0507497	0.774114	0.936344	0.0216769	-0.0190353	-0.0156323	0.296728	0.482106
LPC	271	LPC(14:0) [sn1]	0.00363785	-0.0446416	0.0519173	0.882597	0.97385	0.0245604	-0.019088	-0.0128521	0.270139	0.454849
LPC	272	LPC(14:0) [sn2]	0.00846321	-0.0397273	0.0566537	0.730699	0.928695	0.0304603	-0.0128327	0.00530817	0.167949	0.339343
LPC	273	LPC(15:0) [sn1]	0.0164201	-0.0293209	0.0621611	0.481714	0.836103	0.0367931	-0.00748078	0.0221307	0.103414	0.249969
LPC	274	LPC(15:0) [sn2]	0.021641	-0.0242638	0.0675458	0.355527	0.783783	0.0427874	-0.00129171	0.0402556	0.0571556	0.175248
LPC	275	LPC(15-MHDA) [sn1] & LPC(17:0) [sn2]	0.0267758	-0.0195138	0.0730655	0.256956	0.752036	0.0419703	-0.00307074	0.0359516	0.0678542	0.200518
LPC	276	LPC(15-MHDA) [sn1] [104_sn1]	0.0296976	-0.0156715	0.0750666	0.199562	0.726332	0.0430667	-0.000996631	0.0411134	0.0554649	0.170728
LPC	277	LPC(15-MHDA) [sn2]	0.0310947	-0.0145631	0.0767525	0.181992	0.700996	0.0462486	0.00222472	0.050609	0.039542	0.142985
LPC	278	LPC(16:0) [sn1]	0.0205214	-0.0294652	0.070508	0.421058	0.804279	0.034167	-0.0101766	0.0142209	0.131058	0.295602
LPC	279	LPC(16:0) [sn2]	0.0248135	-0.024654	0.0742811	0.325577	0.781725	0.0368331	-0.00748031	0.0221717	0.103346	0.249969
LPC	280	LPC(16:1) [sn1]	-0.00830999	-0.0549861	0.0383661	0.727142	0.928695	-0.00400389	-0.0454516	-0.0930891	0.849836	0.918615
LPC	281	LPC(16:1) [sn2]	-0.00847708	-0.0525339	0.0355798	0.706095	0.92794	-0.010731	-0.0493277	-0.107413	0.58582	0.736246
LPC	282	LPC(17:0) [sn1]	0.023518	-0.0230262	0.0700622	0.322049	0.781725	0.0400691	-0.00521475	0.0298482	0.0829285	0.218618
LPC	283	LPC(17:1) (a) [sn1] [104_sn1]	0.0132469	-0.0350341	0.0615279	0.590762	0.87611	0.0205973	-0.0246103	-0.027639	0.371897	0.565744
LPC	284	LPC(17:1) [sn1] (a) & LPC(17:1) [sn2] (b)	0.00970539	-0.0382453	0.0576561	0.691598	0.92794	0.0195279	-0.0253821	-0.0302209	0.394114	0.582866
LPC	285	LPC(17:1) [sn1] (b)	0.0157963	-0.0288082	0.0604008	0.487641	0.838999	0.031889	-0.00956822	0.0131353	0.131711	0.295694
LPC	286	LPC(17:1) [sn2] (a)	0.00638708	-0.0414933	0.0542675	0.793751	0.946432	0.014071	-0.030686	-0.0460736	0.537793	0.698668
LPC	287	LPC(18:0) [sn1]	0.0240519	-0.024127	0.0722307	0.327889	0.781725	0.0424599	-0.00163016	0.0392648	0.0591473	0.179549
LPC	288	LPC(18:0) [sn2]	0.0220786	-0.0263864	0.0705435	0.371958	0.783783	0.0452647	0.00120812	0.0476326	0.0440902	0.149755
LPC	289	LPC(18:1) [sn1]	0.028534	-0.0205705	0.0776385	0.254787	0.751955	0.0207313	-0.0241704	-0.0266428	0.365542	0.557151
LPC	290	LPC(18:1) [sn2]	0.0295794	-0.0193745	0.0785333	0.236355	0.736801	0.0185286	-0.0256872	-0.0318184	0.411494	0.599367
LPC	291	LPC(18:2) [sn1]	0.00445627	-0.0402145	0.0491271	0.84499	0.966403	-0.0025438	-0.04505	-0.0908418	0.90663	0.954208
LPC	292	LPC(18:2) [sn2]	0.00830593	-0.0364488	0.0530607	0.716059	0.92794	0.000586238	-0.0417937	-0.0813294	0.978371	0.992158
LPC	293	LPC(18:3) (a) [sn1] [104_sn1]	-0.00346744	-0.0529392	0.0460043	0.89074	0.976221	-0.00491927	-0.0522078	-0.107247	0.838446	0.910049
LPC	294	LPC(18:3) [sn1] (a) & LPC(18:3) [sn2] (b)	0.00165274	-0.0479434	0.0512489	0.947926	0.984647	0.00422726	-0.0427764	-0.0796145	0.860087	0.921694
LPC	295	LPC(18:3) [sn1] (b)	0.00739543	-0.0421257	0.0569165	0.76976	0.936344	0.0130738	-0.033647	-0.0528744	0.583399	0.73555
LPC	296	LPC(18:3) [sn2] (a)	0.00742751	-0.0420558	0.0569108	0.768618	0.936344	0.00620185	-0.0408091	-0.073784	0.795978	0.879309
LPC	297	LPC(19:0) (a) [sn1] [104_sn1]	0.0168564	-0.0317078	0.0654205	0.496342	0.845151	0.0247716	-0.0215505	-0.0174674	0.294622	0.481665
LPC	298	LPC(19:0) [sn1] (a) & LPC(19:0) [sn2] (b)	0.0278727	-0.0215279	0.0772732	0.268838	0.760162	0.0400746	-0.00707895	0.0261998	0.0958258	0.239602
LPC	299	LPC(19:0) [sn1] (b)	0.0301554	-0.0189707	0.0792816	0.228987	0.733438	0.0455258	-0.00157603	0.0424368	0.0582278	0.177843
LPC	300	LPC(19:0) [sn2] (a)	0.0239272	-0.0244512	0.0723055	0.3324	0.781725	0.0333638	-0.0128186	0.00823938	0.156846	0.327055
LPC	301	LPC(19:1) (a)	0.0212534	-0.0261045	0.0686113	0.379111	0.784471	0.0211998	-0.0241615	-0.0261567	0.359704	0.553607
LPC	302	LPC(19:1) (b)	0.0253957	-0.0222619	0.0730533	0.296333	0.771278	0.0241612	-0.021659	-0.0182904	0.301412	0.488709
LPC	303	LPC(19:1) (c)	0.036273	-0.0115096	0.0840556	0.136845	0.60923	0.0449058	-0.000844321	0.0432509	0.0544335	0.168872
LPC	304	LPC(20:0) [sn1]	-0.0121186	-0.0635405	0.0393033	0.644164	0.903913	-0.00932279	-0.0589603	-0.124885	0.712798	0.816402
LPC	305	LPC(20:0) [sn2]	-0.0127146	-0.0638068	0.0383775	0.625742	0.89305	-0.00926951	-0.0585645	-0.124056	0.71247	0.816402
LPC	306	LPC(20:1) [sn1]	0.020833	-0.029153	0.0708189	0.414035	0.801621	0.0117575	-0.0374607	-0.0616654	0.63965	0.769943
LPC	307	LPC(20:1) [sn2]	0.0230881	-0.0266889	0.072865	0.363338	0.783783	0.0133617	-0.0355313	-0.0562796	0.592233	0.741939
LPC	308	LPC(20:2) [sn1]	0.00867923	-0.0368781	0.0542366	0.708864	0.92794	-0.000805011	-0.0433518	-0.0857745	0.970419	0.988371
LPC	309	LPC(20:2) [sn2]	0.00890172	-0.0365082	0.0543116	0.700832	0.92794	0.000910784	-0.0410923	-0.07963	0.966102	0.987497
LPC	310	LPC(20:3) [sn1]	-0.0667203	-0.110418	-0.0230225	0.00277944	0.104295	-0.0521353	-0.0915601	-0.231593	0.00957271	0.0584751
LPC	311	LPC(20:3) [sn2]	-0.07555	-0.119134	-0.0319663	0.000685282	0.0513957	-0.0589652	-0.0980669	-0.251176	0.00313463	0.031267
LPC	312	LPC(20:4) [sn1]	-0.046538	-0.0856146	-0.00746144	0.0196224	0.257708	-0.0413652	-0.0787611	-0.195737	0.0302029	0.118407
LPC	313	LPC(20:4) [sn2]	-0.0572377	-0.096212	-0.0182635	0.00401331	0.13177	-0.0520682	-0.0887773	-0.226072	0.00545536	0.039804
LPC	314	LPC(20:5) [sn1]	-0.0270219	-0.0710152	0.0169714	0.22869	0.733438	-0.0263701	-0.0686196	-0.160865	0.221261	0.401737
LPC	315	LPC(20:5) [sn2]	-0.028006	-0.0719527	0.0159406	0.211704	0.733438	-0.0273556	-0.0693921	-0.163364	0.202196	0.380264
LPC	316	LPC(22:0) [sn1]	0.00207631	-0.044357	0.0485096	0.930164	0.98143	0.0170647	-0.02769	-0.0372078	0.454897	0.634844
LPC	317	LPC(22:0) [sn2]	0.00677071	-0.0395031	0.0530445	0.77429	0.936344	0.0213869	-0.0232471	-0.0241774	0.347696	0.541471
LPC	318	LPC(22:1) [sn1]	0.0363059	-0.0128984	0.0855102	0.148183	0.6331	0.0312425	-0.0176835	-0.00341716	0.210778	0.390672
LPC	319	LPC(22:1) [sn2]	0.0303751	-0.018687	0.0794372	0.225009	0.733438	0.0241171	-0.0246287	-0.0241552	0.332237	0.521519
LPC	320	LPC(22:4) [sn1]	-0.0105195	-0.0536037	0.0325647	0.632276	0.897718	-0.00650451	-0.0462149	-0.0970856	0.748189	0.841046
LPC	321	LPC(22:4) [sn2]	-0.0155144	-0.0583923	0.0273635	0.478245	0.831971	-0.00832014	-0.0471168	-0.100669	0.674261	0.794197
LPC	322	LPC(22:5) (n3) [sn1] [104_sn1]	-0.031611	-0.0757605	0.0125385	0.160573	0.655605	-0.0264728	-0.0679678	-0.15969	0.211201	0.390672
LPC	323	LPC(22:5) [sn1] (n3) & LPC(22:5) [sn2] (n6)	-0.0331322	-0.0768925	0.0106281	0.13788	0.610389	-0.0291245	-0.0697247	-0.165785	0.159787	0.328042
LPC	324	LPC(22:5) [sn1] (n6)	-0.00188144	-0.0440974	0.0403346	0.930396	0.98143	-0.00178718	-0.0416029	-0.0833288	0.929898	0.970543
LPC	325	LPC(22:5) [sn2] (n3)	-0.0332612	-0.0770109	0.0104886	0.13626	0.60923	-0.0261831	-0.0667493	-0.157012	0.205908	0.384492
LPC	326	LPC(22:6) [sn1]	-0.0395609	-0.0807544	0.00163272	0.0598519	0.471633	-0.043917	-0.0845461	-0.209627	0.0341733	0.13009
LPC	327	LPC(22:6) [sn2]	-0.0381309	-0.0787784	0.00251673	0.0660274	0.492251	-0.0417179	-0.0817124	-0.201874	0.0409616	0.145395
LPC	328	LPC(24:0) [sn1]	0.0200929	-0.0264921	0.0666778	0.397939	0.792828	0.0324937	-0.0111573	0.0106254	0.144623	0.315046
LPC	329	LPC(24:0) [sn2]	0.0182709	-0.0286315	0.0651733	0.44519	0.819889	0.031743	-0.0119213	0.0083772	0.154256	0.325881
LPC	330	LPC(26:0) [sn1]	0.0201974	-0.0273042	0.0676991	0.40467	0.792828	0.0268326	-0.0182533	-0.00894386	0.243476	0.42745
LPC	331	LPC(26:0) [sn2]	0.0258659	-0.0210374	0.0727692	0.2798	0.766791	0.0316925	-0.0120888	0.00799847	0.156018	0.326973
LPC(O)	332	LPC(O-16:0)	0.0046077	-0.0423831	0.0515985	0.847602	0.966586	0.00343042	-0.0423064	-0.0794902	0.883133	0.939262
LPC(O)	333	LPC(O-18:0)	0.0124449	-0.034289	0.0591788	0.601739	0.881133	0.0186702	-0.0268115	-0.0338803	0.421101	0.607743
LPC(O)	334	LPC(O-18:1)	0.0182269	-0.029673	0.0661267	0.455811	0.825008	0.0191121	-0.0282271	-0.036213	0.428805	0.611027
LPC(O)	335	LPC(O-20:0)	-0.0140296	-0.0574121	0.0293529	0.526208	0.858	-0.00238035	-0.0445209	-0.0896413	0.911849	0.95693
LPC(O)	336	LPC(O-20:1)	0.0283435	-0.0186915	0.0753785	0.237618	0.736801	0.0290831	-0.0161675	-0.00260532	0.207832	0.387167
LPC(O)	337	LPC(O-22:0)	-0.0205166	-0.0629213	0.0218881	0.34302	0.781725	-0.0041839	-0.0452067	-0.092789	0.841567	0.91218
LPC(O)	338	LPC(O-22:1)	-0.0102341	-0.0513178	0.0308496	0.625401	0.89305	-0.00581092	-0.0465425	-0.0970342	0.77978	0.870349
LPC(O)	339	LPC(O-24:0)	-0.0224175	-0.0627242	0.0178892	0.275722	0.765031	-0.00306864	-0.0411717	-0.0837653	0.874582	0.932755
LPC(O)	340	LPC(O-24:1)	-0.0241048	-0.060999	0.0127895	0.200408	0.726332	-0.0143169	-0.0501869	-0.112683	0.434074	0.615199
LPC(O)	341	LPC(O-24:2)	-0.0157054	-0.0531015	0.0216907	0.410462	0.798628	-0.0128779	-0.0500304	-0.110938	0.496929	0.66441
LPC(P)	342	LPC(P-16:0)	0.00334658	-0.0455921	0.0522853	0.893384	0.976507	0.00433939	-0.0424136	-0.0787912	0.855655	0.921694
LPC(P)	343	LPC(P-17:0) (a)	0.0192144	-0.0271413	0.0655702	0.41659	0.804279	0.0281255	-0.0165515	-0.00431546	0.217307	0.399156
LPC(P)	344	LPC(P-17:0) (b)	0.0144278	-0.032554	0.0614096	0.547266	0.868082	0.022858	-0.0222827	-0.0208161	0.321008	0.508947
LPC(P)	345	LPC(P-18:0)	0.01215	-0.0340633	0.0583634	0.606362	0.883204	0.0222069	-0.021724	-0.020372	0.321844	0.508947
LPC(P)	346	LPC(P-18:1)	0.0370974	-0.0107509	0.0849456	0.128672	0.60097	0.0370076	-0.00938464	0.0186137	0.117996	0.277554
LPC(P)	347	LPC(P-20:0)	-0.0174679	-0.062257	0.0273211	0.44466	0.819889	-0.0074835	-0.0508554	-0.10716	0.735239	0.832426
PE	348	PE(15-MHDA_18:1)	0.0364992	-0.00819032	0.0811887	0.109488	0.596349	0.0594044	0.0182693	0.0952122	0.00466641	0.0367713
PE	349	PE(15-MHDA_18:2)	-0.00743172	-0.0493509	0.0344874	0.728244	0.928695	0.0147624	-0.0239975	-0.0322728	0.455401	0.634844
PE	350	PE(15-MHDA_20:4)	0.00709377	-0.0317631	0.0459506	0.720493	0.92794	0.0297774	-0.00571748	0.0185711	0.100181	0.245163
PE	351	PE(15-MHDA_22:6)	0.0110465	-0.0269345	0.0490275	0.568669	0.875217	0.0235231	-0.0119295	0.000141232	0.193499	0.372804
PE	352	PE(16:0_16:0)	0.0245835	-0.0252274	0.0743943	0.333425	0.781725	0.024558	-0.0226535	-0.019843	0.308	0.494306
PE	353	PE(16:0_16:1)	0.0128785	-0.0306229	0.0563799	0.561768	0.873259	0.0155999	-0.0232135	-0.0298985	0.430872	0.612865
PE	354	PE(16:0_18:1)	0.0214359	-0.0202808	0.0631526	0.313919	0.781725	0.0381035	0.00197669	0.0419778	0.0387633	0.141831
PE	355	PE(16:0_18:2)	-0.00177846	-0.0421193	0.0385624	0.931145	0.98143	0.0182707	-0.0165744	-0.0142152	0.304138	0.492116
PE	356	PE(16:0_18:3) (a)	0.0173695	-0.0256613	0.0604003	0.428888	0.805415	0.0322036	-0.0060844	0.0202781	0.0993068	0.243781
PE	357	PE(16:0_18:3) (b)	0.00887556	-0.0352113	0.0529624	0.693165	0.92794	0.0343782	-0.00467248	0.0252201	0.084503	0.219041
PE	358	PE(16:0_20:3)	0.00257599	-0.0369748	0.0421268	0.898425	0.976507	0.0245752	-0.0098899	0.00519104	0.162305	0.331337
PE	359	PE(16:0_20:4)	0.0177495	-0.0227759	0.0582748	0.390686	0.787367	0.0317001	-0.00464588	0.0225942	0.0874276	0.22514
PE	360	PE(16:0_20:5)	0.0497837	0.00627371	0.0932937	0.0249659	0.298078	0.0510829	0.0110546	0.0727499	0.0124062	0.0698292
PE	361	PE(16:0_22:6)	0.00594855	-0.0310826	0.0429797	0.752891	0.932299	0.00986757	-0.0248979	-0.0389324	0.578023	0.731111
PE	362	PE(16:1_18:2)	0.0215073	-0.0189165	0.0619312	0.297088	0.771278	0.0269226	-0.00777373	0.0116861	0.128359	0.292733
PE	363	PE(16:1_20:4)	0.0254718	-0.0156155	0.0665591	0.224391	0.733438	0.0325357	-0.00356105	0.0255561	0.0773502	0.209707
PE	364	PE(17:0_18:1)	0.0359109	-0.00967223	0.081494	0.122626	0.60097	0.0620449	0.0203538	0.101938	0.0035514	0.0318012
PE	365	PE(17:0_18:2)	-0.0116617	-0.0542091	0.0308858	0.591147	0.87611	0.0136624	-0.0253683	-0.0360595	0.492693	0.660275
PE	366	PE(17:0_20:4)	-0.00278125	-0.0418984	0.0363359	0.889173	0.975862	0.021101	-0.0144865	-0.00729251	0.245231	0.428085
PE	367	PE(17:0_22:6)	0.00594641	-0.0302677	0.0421606	0.747592	0.931488	0.0154512	-0.0189468	-0.0216845	0.37868	0.573846
PE	368	PE(18:0_18:1)	0.00741884	-0.0356643	0.050502	0.735748	0.929428	0.0400308	0.00360055	0.0470878	0.0313108	0.121541
PE	369	PE(18:0_18:2)	0.00358509	-0.0369336	0.0441038	0.862328	0.967969	0.034121	0.000988979	0.0360594	0.0435926	0.14948
PE	370	PE(18:0_20:3) (a)	-0.0214637	-0.0612989	0.0183715	0.290987	0.771278	0.00946723	-0.0238662	-0.0373106	0.577778	0.731111
PE	371	PE(18:0_20:3) (b)	0.00385845	-0.0371579	0.0448748	0.853723	0.967969	0.0247471	-0.0107046	0.00376608	0.171318	0.342037
PE	372	PE(18:0_20:4)	0.00356025	-0.0361263	0.0432468	0.860435	0.967969	0.0299468	-0.00495809	0.0202289	0.0927115	0.234909
PE	373	PE(18:0_22:4)	-0.00231907	-0.0469767	0.0423385	0.918933	0.98143	0.025618	-0.0136098	-0.00105728	0.200608	0.379999
PE	374	PE(18:0_22:5) (n3)	-0.0128251	-0.056684	0.0310337	0.566576	0.87463	0.00378181	-0.0378359	-0.0703766	0.858647	0.921694
PE	375	PE(18:0_22:5) (n6)	-0.0047898	-0.0448429	0.0352633	0.814693	0.955324	0.0106813	-0.0270581	-0.0423526	0.579102	0.731302
PE	376	PE(18:0_22:6)	0.00175897	-0.034642	0.03816	0.924548	0.98143	0.0120593	-0.0210255	-0.0291506	0.475005	0.650471
PE	377	PE(18:1_18:1)	0.0253323	-0.0189818	0.0696465	0.262581	0.757925	0.0443829	0.00483653	0.0538625	0.0278737	0.112638
PE	378	PE(18:1_18:2)	0.0140704	-0.0271002	0.0552409	0.502987	0.845151	0.032358	-0.00430374	0.0239227	0.0837079	0.218618
PE	379	PE(18:1_22:6) (a)	0.0177205	-0.0213291	0.05677	0.373812	0.783783	0.0156781	-0.021915	-0.0272753	0.413732	0.601514
PE	380	PE(18:1_22:6) (b)	0.00926626	-0.0280749	0.0466074	0.626722	0.89305	0.0136507	-0.0223639	-0.0301824	0.457574	0.634844
PE	381	PE(20:0_20:4)	0.0114106	-0.0363901	0.0592114	0.639894	0.903649	0.036248	-0.00643618	0.0236331	0.0960841	0.239602
PE	382	PE(36:0)	0.0417642	-0.0131961	0.0967246	0.136446	0.60923	0.0363442	-0.0182192	0.000634519	0.19177	0.37129
PE	383	PE(38:5) (a)	0.0255757	-0.0142784	0.0654297	0.208524	0.733438	0.041799	0.00615135	0.0538556	0.021591	0.0945205
PE	384	PE(38:5) (b)	0.0326799	-0.00771625	0.0730761	0.112891	0.596349	0.0517599	0.0167928	0.0846737	0.00373287	0.0319729
PE(O)	385	PE(O-16:0/18:2)	0.00682693	-0.0432245	0.0568784	0.789218	0.945143	0.0062802	-0.041679	-0.0754107	0.797452	0.879309
PE(O)	386	PE(O-16:0/20:3)	0.0492781	-0.000612807	0.0991689	0.0529338	0.456237	0.0476551	0.000821024	0.0492643	0.0461676	0.153406
PE(O)	387	PE(O-16:0/20:4)	0.0524228	0.00422886	0.100617	0.0330574	0.338301	0.0486139	0.0028296	0.0541599	0.037473	0.138633
PE(O)	388	PE(O-16:0/22:4)	0.0549863	0.00930142	0.100671	0.0183602	0.251326	0.0541232	0.0127029	0.079021	0.0104636	0.0619947
PE(O)	389	PE(O-16:0/22:6)	0.0299359	-0.0171108	0.0769825	0.212401	0.733438	0.0276672	-0.0165973	-0.0048636	0.220603	0.401737
PE(O)	390	PE(O-18:0/20:4)	0.0377383	-0.0117088	0.0871854	0.134748	0.60923	0.0401152	-0.00646538	0.027443	0.0914835	0.233204
PE(O)	391	PE(O-18:0/22:5)	0.0367795	-0.0106925	0.0842515	0.128944	0.60097	0.0530149	0.00968315	0.0719938	0.0165221	0.0844508
PE(O)	392	PE(O-18:0/22:6)	0.0210472	-0.0223808	0.0644753	0.342206	0.781725	0.0300413	-0.0123445	0.00584606	0.164845	0.333927
PE(O)	393	PE(O-18:1/18:2)	0.0593761	0.00838819	0.110364	0.0225053	0.277097	0.0525809	0.00382244	0.0600729	0.0345947	0.130434
PE(O)	394	PE(O-18:1/22:6)	0.0411765	-0.00450815	0.0868612	0.077359	0.520674	0.0371107	-0.00719683	0.023005	0.100728	0.24574
PE(O)	395	PE(O-18:2/18:2)	0.0655005	0.0161192	0.114882	0.00935586	0.174512	0.0551451	0.00817393	0.071166	0.0214286	0.0943336
PE(O)	396	PE(O-18:2/22:5)	0.0821864	0.0332225	0.13115	0.00100933	0.0513957	0.0831837	0.0361216	0.153982	0.000536005	0.0124227
PE(O)	397	PE(O-34:1)	0.036204	-0.0156662	0.0880743	0.171366	0.688961	0.0289996	-0.0199423	-0.0100873	0.245551	0.428085
PE(O)	398	PE(O-36:2)	0.0160872	-0.0342256	0.0663999	0.530887	0.859013	0.0210485	-0.0266444	-0.0311745	0.387073	0.578773
PE(O)	399	PE(O-36:5)	0.0362112	-0.0145544	0.0869768	0.162154	0.658647	0.0333763	-0.0157878	0.00243226	0.183383	0.360533
PE(O)	400	PE(O-36:6)	0.0465504	-0.00286834	0.0959691	0.0649173	0.492251	0.0444375	-0.00333477	0.0379014	0.0683363	0.200929
PE(O)	401	PE(O-38:5) (a)	0.0452189	-0.00397234	0.0944102	0.0716497	0.508648	0.0427507	-0.00299152	0.0368874	0.0670389	0.200101
PE(O)	402	PE(O-38:5) (b)	0.0255973	-0.0227296	0.0739241	0.29925	0.771278	0.0265706	-0.0174448	-0.00762122	0.236793	0.42203
PE(P)	403	PE(P-15:0/20:4)	0.017039	-0.0278053	0.0618834	0.456476	0.825008	0.0278018	-0.0143075	-0.000240865	0.195709	0.375227
PE(P)	404	PE(P-15:0/22:6) (a)	0.0221986	-0.0212452	0.0656423	0.316631	0.781725	0.0321132	-0.0095905	0.0133158	0.131295	0.295602
PE(P)	405	PE(P-15:0/22:6) (b)	0.0140443	-0.0295813	0.0576698	0.528084	0.858	0.0165318	-0.024879	-0.0322311	0.433982	0.615199
PE(P)	406	PE(P-16:0/18:1)	0.0791754	0.0318699	0.126481	0.00104357	0.0513957	0.0705099	0.026437	0.122327	0.00172449	0.0235798
PE(P)	407	PE(P-16:0/18:2)	0.0321136	-0.0141192	0.0783464	0.17344	0.690996	0.0302515	-0.0136722	0.00345405	0.177107	0.350654
PE(P)	408	PE(P-16:0/18:3)	0.0825343	0.0343248	0.130744	0.000798174	0.0513957	0.086489	0.0420826	0.168971	0.000136497	0.00823495
PE(P)	409	PE(P-16:0/20:3) (a)	0.0483004	0.0031374	0.0934635	0.0361189	0.355771	0.0506105	0.00843691	0.0671468	0.0187067	0.087774
PE(P)	410	PE(P-16:0/20:3) (b)	0.0717803	0.025855	0.117706	0.00219985	0.0912358	0.0687326	0.0256075	0.118923	0.00179542	0.0235798
PE(P)	411	PE(P-16:0/20:4)	0.0742137	0.0274009	0.121026	0.0018991	0.0880289	0.0678659	0.0226435	0.112247	0.0032825	0.031544
PE(P)	412	PE(P-16:0/20:5)	0.0594305	0.0138588	0.105002	0.0106163	0.175945	0.053856	0.0103847	0.07421	0.0152087	0.0798963
PE(P)	413	PE(P-16:0/22:4)	0.0578803	0.0138948	0.101866	0.00993282	0.174512	0.0580033	0.0176259	0.0925501	0.00488792	0.0373949
PE(P)	414	PE(P-16:0/22:5) (n3)	0.0611736	0.0146666	0.107681	0.00996291	0.174512	0.0630947	0.0204072	0.103093	0.00378403	0.0320625
PE(P)	415	PE(P-16:0/22:5) (n6)	0.0361689	-0.0105576	0.0828954	0.129293	0.60097	0.0344246	-0.0072949	0.0201266	0.105881	0.253838
PE(P)	416	PE(P-16:0/22:6)	0.0352208	-0.00975958	0.0802011	0.124914	0.60097	0.0339074	-0.00932394	0.0156324	0.12429	0.289207
PE(P)	417	PE(P-17:0/20:4) (a)	0.0158656	-0.0279862	0.0597174	0.478278	0.831971	0.0199619	-0.0218309	-0.0228267	0.349229	0.542786
PE(P)	418	PE(P-17:0/20:4) (b)	0.00908848	-0.035048	0.053225	0.686525	0.927704	0.0112038	-0.0309749	-0.0495069	0.602648	0.748931
PE(P)	419	PE(P-17:0/22:6) (a)	0.00228489	-0.0395669	0.0441367	0.914789	0.98143	0.0133464	-0.0263208	-0.0382424	0.509631	0.671554
PE(P)	420	PE(P-17:0/22:6) (b)	-0.00705619	-0.0497312	0.0356189	0.745891	0.931488	-0.000219883	-0.0408175	-0.0802222	0.991531	0.996587
PE(P)	421	PE(P-18:0/18:1)	0.0524241	0.00799979	0.0968485	0.0207662	0.262	0.0534138	0.0123014	0.0775245	0.0109123	0.0641706
PE(P)	422	PE(P-18:0/18:2)	0.0268672	-0.0185531	0.0722874	0.246354	0.743717	0.0306297	-0.0112926	0.00849615	0.152197	0.324139
PE(P)	423	PE(P-18:0/18:3)	0.0421566	-0.00280716	0.0871204	0.0661763	0.492251	0.040413	-0.00205512	0.036385	0.0622194	0.187133
PE(P)	424	PE(P-18:0/20:3) (a)	0.0219988	-0.0223992	0.0663968	0.331515	0.781725	0.0287499	-0.012449	0.00434982	0.171453	0.342037
PE(P)	425	PE(P-18:0/20:3) (b)	0.0464608	0.00146587	0.0914557	0.0430388	0.413593	0.047741	0.00661792	0.0607121	0.0229232	0.0987078
PE(P)	426	PE(P-18:0/20:4)	0.0255403	-0.0194417	0.0705224	0.26582	0.759802	0.0278522	-0.014898	-0.00134789	0.201676	0.380193
PE(P)	427	PE(P-18:0/20:5)	0.0231919	-0.0209396	0.0673233	0.303053	0.773553	0.0247076	-0.0168353	-0.00828948	0.243788	0.42745
PE(P)	428	PE(P-18:0/22:4)	0.0620751	0.0178309	0.106319	0.00598299	0.147483	0.065161	0.0235735	0.111365	0.00214496	0.0251917
PE(P)	429	PE(P-18:0/22:5) (n3)	0.0365755	-0.00814722	0.0812982	0.109011	0.596349	0.0464609	0.00545302	0.0571488	0.0264212	0.107875
PE(P)	430	PE(P-18:0/22:5) (n6)	0.0274025	-0.0185137	0.0733186	0.242172	0.736801	0.0291897	-0.0138159	0.00211058	0.183469	0.360533
PE(P)	431	PE(P-18:0/22:6)	-0.00351067	-0.0469347	0.0399134	0.874102	0.97013	0.0056253	-0.0353071	-0.0635766	0.787663	0.875716
PE(P)	432	PE(P-18:1/18:1)	0.0870969	0.0404472	0.133747	0.000255443	0.0503223	0.0786486	0.0359361	0.149083	0.000310371	0.0101905
PE(P)	433	PE(P-18:1/18:1) (a)	0.0919136	0.0451041	0.138723	0.000120298	0.0473976	0.0817321	0.0384467	0.157088	0.000217176	0.00875241
PE(P)	434	PE(P-18:1/18:1) (b)	0.0252942	-0.0197225	0.0703109	0.270822	0.760162	0.0212643	-0.0207844	-0.0194731	0.321644	0.508947
PE(P)	435	PE(P-18:1/18:2) (a)	0.0442589	-0.00102694	0.0895447	0.0554796	0.456237	0.0398989	-0.0031128	0.0337978	0.0691013	0.201673
PE(P)	436	PE(P-18:1/18:2) (b)	0.00901637	-0.0329732	0.0510059	0.67387	0.914982	0.0139998	-0.0257292	-0.0364294	0.489805	0.657524
PE(P)	437	PE(P-18:1/18:3)	0.0629633	0.0158806	0.110046	0.00879168	0.173196	0.0627971	0.0186492	0.0993494	0.00532451	0.0392123
PE(P)	438	PE(P-18:1/20:3) (a)	0.0410707	-0.00474106	0.0868825	0.0789525	0.520674	0.0427878	-0.000194522	0.0424066	0.051098	0.164348
PE(P)	439	PE(P-18:1/20:3) (b)	0.058586	0.0126391	0.104533	0.0124811	0.200716	0.0554843	0.0126017	0.0801837	0.011244	0.0648187
PE(P)	440	PE(P-18:1/20:4) (a)	0.0800377	0.0341479	0.125927	0.000634773	0.0513957	0.0742706	0.0299288	0.132931	0.00103455	0.0180525
PE(P)	441	PE(P-18:1/20:4) (b)	0.0299138	-0.0142076	0.0740352	0.183956	0.700996	0.0360952	-0.00615683	0.0240278	0.0941162	0.23715
PE(P)	442	PE(P-18:1/20:5) (a)	0.0541621	0.00832208	0.100002	0.0206082	0.262	0.048851	0.00508378	0.0588152	0.0287408	0.114963
PE(P)	443	PE(P-18:1/20:5) (b)	0.0381508	-0.0070881	0.0833897	0.0984139	0.591605	0.0389688	-0.00399751	0.0311337	0.0755236	0.209228
PE(P)	444	PE(P-18:1/22:4)	0.0424849	-0.00306264	0.0880324	0.0675785	0.492251	0.0614537	0.0206332	0.101895	0.00318543	0.0313765
PE(P)	445	PE(P-18:1/22:5) (a)	0.079409	0.0335436	0.125274	0.000695616	0.0513957	0.0847416	0.042185	0.167424	9.63182e-05	0.00758987
PE(P)	446	PE(P-18:1/22:5) (b)	0.0571157	0.0104187	0.103813	0.0165532	0.232927	0.0592152	0.0160039	0.0905829	0.00725732	0.0501646
PE(P)	447	PE(P-18:1/22:6) (a)	0.0187809	-0.0238757	0.0614375	0.388206	0.787367	0.0210829	-0.0206734	-0.0194371	0.322414	0.508947
PE(P)	448	PE(P-18:1/22:6) (b)	0.0043887	-0.0370625	0.0458399	0.835614	0.965566	0.0107923	-0.0293401	-0.0467144	0.598164	0.745812
PE(P)	449	PE(P-19:0/20:4) (a)	-0.0192819	-0.0643916	0.0258277	0.402187	0.792828	-0.0178585	-0.0611982	-0.137807	0.419341	0.606314
PE(P)	450	PE(P-19:0/20:4) (b)	0.00281956	-0.0417447	0.0473838	0.901314	0.976507	0.00573994	-0.0367629	-0.0663154	0.791256	0.875716
PE(P)	451	PE(P-20:0/18:1)	0.0699728	0.0219268	0.118019	0.00432859	0.136437	0.0694686	0.0248798	0.118233	0.00227281	0.0254481
PE(P)	452	PE(P-20:0/18:2)	0.0338445	-0.0132701	0.0809591	0.159208	0.655605	0.0363542	-0.00787663	0.020916	0.107252	0.256104
PE(P)	453	PE(P-20:0/20:4)	0.0418698	-0.00504017	0.0887798	0.080282	0.522829	0.0423595	-0.0030417	0.0363978	0.0675066	0.200518
PE(P)	454	PE(P-20:0/22:6)	0.0113951	-0.0310133	0.0538036	0.598459	0.878877	0.0246901	-0.0162288	-0.00711839	0.237006	0.42203
PE(P)	455	PE(P-20:1/20:4)	0.03708	-0.00956268	0.0837226	0.119259	0.60097	0.032838	-0.012621	0.0081008	0.156887	0.327055
PE(P)	456	PE(P-20:1/22:6)	0.00994953	-0.0328527	0.0527518	0.648691	0.903913	0.0142169	-0.0277221	-0.0401185	0.506453	0.670681
LPE	457	LPE(16:0) [sn1]	0.0169578	-0.0275571	0.0614726	0.455308	0.825008	0.0281606	-0.01122	0.00616937	0.161106	0.329744
LPE	458	LPE(16:0) [sn2]	0.0174389	-0.0272821	0.06216	0.444724	0.819889	0.0286625	-0.0108496	0.00739733	0.155146	0.326013
LPE	459	LPE(17:0) [sn1]	-0.0341255	-0.0783878	0.0101368	0.13082	0.60097	-0.0071184	-0.0474831	-0.100185	0.72962	0.829228
LPE	460	LPE(17:0) [sn2]	-0.00138533	-0.0462276	0.043457	0.951719	0.984647	0.0242406	-0.0170967	-0.00926898	0.250462	0.432816
LPE	461	LPE(18:0) [sn1]	0.0214366	-0.0251884	0.0680616	0.367557	0.783783	0.0415958	-0.000446387	0.0407208	0.0525351	0.166256
LPE	462	LPE(18:0) [sn2]	0.0220208	-0.0242168	0.0682585	0.35063	0.783783	0.0433351	0.00197322	0.0472026	0.0400762	0.143546
LPE	463	LPE(18:1) [sn1]	0.0114523	-0.0357429	0.0586475	0.634374	0.899077	0.0256016	-0.0174731	-0.00864564	0.244102	0.42745
LPE	464	LPE(18:1) [sn2]	0.0128349	-0.034453	0.0601228	0.594762	0.87611	0.0248575	-0.0183897	-0.0111863	0.259982	0.443432
LPE	465	LPE(18:2) [sn1]	-0.0263819	-0.0722239	0.01946	0.259385	0.752036	-0.02023	-0.0631773	-0.144057	0.355926	0.54994
LPE	466	LPE(18:2) [sn2]	-0.025119	-0.0707103	0.0204724	0.280248	0.766791	-0.0187681	-0.0614509	-0.139212	0.388821	0.580285
LPE	467	LPE(20:4) [sn1]	-0.018939	-0.0618316	0.0239535	0.386845	0.787367	-0.0124383	-0.0530329	-0.116383	0.548168	0.709637
LPE	468	LPE(20:4) [sn2]	-0.0175029	-0.0603337	0.0253278	0.423194	0.804279	-0.00952791	-0.0497448	-0.107028	0.642418	0.77051
LPE	469	LPE(22:6) [sn1]	-0.00539251	-0.0490592	0.0382742	0.808755	0.951193	-0.0144991	-0.057414	-0.12703	0.507874	0.670681
LPE	470	LPE(22:6) [sn2]	-0.00354511	-0.0464775	0.0393872	0.871434	0.969901	-0.0124093	-0.054499	-0.119227	0.563379	0.720622
LPE(P)	471	LPE(P-16:0)	0.0268611	-0.0213906	0.0751127	0.27528	0.765031	0.022481	-0.0240943	-0.0247439	0.344168	0.538103
LPE(P)	472	LPE(P-18:0)	0.0235822	-0.0234668	0.0706311	0.325949	0.781725	0.0253762	-0.0192796	-0.0124117	0.265421	0.449789
LPE(P)	473	LPE(P-18:1)	0.044315	-0.003128	0.0917581	0.0671945	0.492251	0.0392346	-0.00710474	0.0253093	0.0970798	0.240563
LPE(P)	474	LPE(P-20:0)	-0.00925997	-0.0575541	0.0390342	0.707072	0.92794	-0.00426951	-0.0504647	-0.10318	0.856258	0.921694
PI	475	PI(15-MHDA_18:1) & PI(17:0_18:1)	0.0388388	-0.00610354	0.0837811	0.0903633	0.565129	0.0408182	-0.000604736	0.0396329	0.0534925	0.167748
PI	476	PI(15-MHDA_18:2) & PI(17:0_18:2)	0.0380145	-0.00728699	0.0833159	0.10009	0.591605	0.0541611	0.0129329	0.0795096	0.0100577	0.0600411
PI	477	PI(15-MHDA_20:4) & PI(17:0_20:4)	-0.0300464	-0.0774946	0.0174018	0.214604	0.733438	0.0092666	-0.0330197	-0.055452	0.667569	0.789621
PI	478	PI(16:0/16:0)	-0.00428055	-0.0524681	0.043907	0.861787	0.967969	-0.0144208	-0.0588054	-0.129679	0.524274	0.683986
PI	479	PI(16:0_16:1)	0.0112932	-0.029481	0.0520674	0.587251	0.87611	0.00109535	-0.0350021	-0.0675088	0.952576	0.980159
PI	480	PI(16:0_20:3) (a)	0.0108618	-0.036877	0.0586007	0.655652	0.904823	0.0195449	-0.0227712	-0.0250865	0.365359	0.557151
PI	481	PI(16:0_20:3) (b)	0.0430473	-0.00447243	0.090567	0.0758719	0.519888	0.0583126	0.0194935	0.0965199	0.00325254	0.031544
PI	482	PI(16:0_20:4)	-0.0109652	-0.0587765	0.0368461	0.653081	0.903913	0.00642977	-0.034399	-0.0609923	0.757591	0.849191
PI	483	PI(18:0_18:1)	0.0704345	0.0205277	0.120341	0.00569267	0.147483	0.0738771	0.028782	0.13029	0.00133135	0.0204142
PI	484	PI(18:0_20:2)	0.0388987	-0.0111021	0.0888995	0.127372	0.60097	0.0352105	-0.00987254	0.0158603	0.125886	0.289207
PI	485	PI(18:0_20:3) (a)	-0.01838	-0.0636593	0.0268993	0.426294	0.805415	0.00220352	-0.0368729	-0.0700673	0.911998	0.95693
PI	486	PI(18:0_20:3) (b)	0.0188311	-0.0246394	0.0623015	0.395891	0.792828	0.0304143	-0.00744972	0.0158128	0.115466	0.273234
PI	487	PI(18:0_20:4)	-0.0365701	-0.0815044	0.00836414	0.11074	0.596349	-0.00075968	-0.0405718	-0.0802803	0.970168	0.988371
PI	488	PI(18:0_22:4)	-0.0177723	-0.0667749	0.0312302	0.477207	0.831971	-0.00677252	-0.0509187	-0.106573	0.763666	0.853573
PI	489	PI(18:0_22:5) (n3)	0.0347329	-0.00978731	0.0792531	0.1263	0.60097	0.0383697	-0.000593382	0.0372067	0.0536453	0.167748
PI	490	PI(18:0_22:5) (n6)	0.0370188	-0.0084917	0.0825294	0.110935	0.596349	0.0352732	-0.00459537	0.0262663	0.0829654	0.218618
PI	491	PI(18:0_22:6)	0.0214456	-0.0193867	0.062278	0.303335	0.773553	0.0128875	-0.0252793	-0.0366599	0.508118	0.670681
PI	492	PI(18:1_18:2)	0.0178157	-0.0279314	0.0635628	0.44532	0.819889	0.0188656	-0.0245736	-0.0292987	0.394685	0.582866
PI	493	PI(20:0_20:4)	-0.0305095	-0.0791396	0.0181205	0.218881	0.733438	0.00341706	-0.0388395	-0.0727083	0.874073	0.932755
PI	494	PI(34:0)	-0.0365696	-0.0871254	0.0139863	0.156322	0.649728	-0.045188	-0.0928848	-0.227242	0.063384	0.189911
PI	495	PI(34:1)	0.0192075	-0.0252697	0.0636846	0.397356	0.792828	0.0081996	-0.0307022	-0.0519767	0.679534	0.796933
PI	496	PI(36:2)	0.0361339	-0.00769358	0.0799614	0.106172	0.596349	0.0364336	-0.00338705	0.029795	0.0729881	0.20664
PI	497	PI(37:6)	0.0221852	-0.0220535	0.0664238	0.325696	0.781725	0.0320079	-0.00930124	0.0137774	0.128906	0.292733
PI	498	PI(38:5) (a)	0.0766546	0.0270778	0.126231	0.00245403	0.0966886	0.0809095	0.0378456	0.155087	0.000233427	0.00875906
PI	499	PI(38:5) (b)	0.0591034	0.0108166	0.10739	0.0164742	0.232927	0.0737639	0.0308482	0.134227	0.000760552	0.015401
PI	500	PI(38:6)	0.0248739	-0.0194179	0.0691657	0.271073	0.760162	0.0138602	-0.027057	-0.0391714	0.506768	0.670681
PI	501	PI(39:6)	0.0304784	-0.0116911	0.0726478	0.15666	0.649728	0.0314849	-0.00824124	0.015332	0.120393	0.28235
LPI	502	LPI(18:0) [sn1]	0.017043	-0.0291426	0.0632286	0.469554	0.831971	0.0192525	-0.0259518	-0.0316131	0.403891	0.59378
LPI	503	LPI(18:0) [sn2]	0.019639	-0.0266279	0.0659059	0.405469	0.792828	0.0206313	-0.0247782	-0.027934	0.373238	0.566689
LPI	504	LPI(18:1) [sn1]	0.056887	0.00743148	0.106343	0.024207	0.293463	0.0488026	0.00140611	0.0515586	0.0436299	0.14948
LPI	505	LPI(18:1) [sn2]	0.0690285	0.0198222	0.118235	0.00598916	0.147483	0.0567901	0.0105148	0.0773992	0.0161932	0.0835522
LPI	506	LPI(18:2) [sn1]	0.0304735	-0.0150597	0.0760068	0.189666	0.7117	0.0251159	-0.0193073	-0.0127265	0.267855	0.45197
LPI	507	LPI(18:2) [sn2]	0.0304973	-0.0144931	0.0754877	0.184038	0.700996	0.0254068	-0.0180632	-0.00999699	0.252034	0.434579
LPI	508	LPI(20:4) [sn1]	-0.0241235	-0.0684678	0.0202207	0.286362	0.771278	-0.0227886	-0.0655379	-0.151243	0.296155	0.482106
LPI	509	LPI(20:4) [sn2]	-0.0383766	-0.0823664	0.00561317	0.087347	0.550635	-0.0362335	-0.0778214	-0.188763	0.0877641	0.225271
PS	510	PS(36:1)	0.0206626	-0.0335152	0.0748404	0.454788	0.825008	0.0193354	-0.0346886	-0.0486544	0.48303	0.652753
PS	511	PS(36:2)	0.0154787	-0.0387486	0.069706	0.575871	0.87611	0.0146142	-0.0394941	-0.0627942	0.596566	0.744999
PS	512	PS(38:3)	0.0148898	-0.0394838	0.0692635	0.591477	0.87611	0.0125634	-0.0416255	-0.0690225	0.649549	0.775522
PS	513	PS(38:4)	0.0100794	-0.0444856	0.0646445	0.717324	0.92794	0.00963574	-0.044791	-0.0781546	0.728606	0.829228
PS	514	PS(40:5)	0.023719	-0.0291531	0.0765911	0.379293	0.784471	0.0216702	-0.0306507	-0.0384053	0.416952	0.603967
PS	515	PS(40:6)	0.00348379	-0.0454655	0.0524331	0.889064	0.975862	0.00170147	-0.0467087	-0.0898475	0.945081	0.979629
PG	516	PG(34:1)	0.00758507	-0.0383245	0.0534946	0.746083	0.931488	0.0223257	-0.018052	-0.0130562	0.278539	0.464036
PG	517	PG(34:2)	0.0105781	-0.0317623	0.0529185	0.624384	0.89305	0.0435731	0.00934067	0.0618808	0.012635	0.0706126
PG	518	PG(36:1)	-0.00276064	-0.0483074	0.0427861	0.90544	0.977379	0.0252159	-0.0153379	-0.00484629	0.223013	0.403061
PG	519	PG(36:2)	0.0242504	-0.0216249	0.0701256	0.300212	0.771278	0.0556725	0.0161652	0.0873563	0.0057665	0.0411006
CE	520	CE(14:0)	-0.00822694	-0.0514831	0.0350292	0.709332	0.92794	0.00774673	-0.0297366	-0.0505371	0.68544	0.799004
CE	521	CE(15:0)	-0.00599599	-0.049025	0.0370331	0.784772	0.941352	0.00805192	-0.032071	-0.0548072	0.694089	0.805511
CE	522	CE(16:0)	-0.0191071	-0.0688968	0.0306826	0.45199	0.825008	-0.0001465	-0.0445555	-0.0874753	0.994841	0.997373
CE	523	CE(16:1)	0.0173138	-0.0209634	0.055591	0.375358	0.783783	0.0128758	-0.0202591	-0.026832	0.446317	0.626912
CE	524	CE(16:2)	-0.00625433	-0.0495564	0.0370477	0.777118	0.936344	0.0339533	-4.5249e-05	0.0338646	0.0503577	0.163649
CE	525	CE(17:0)	-0.00714777	-0.0533815	0.039086	0.76189	0.9337	0.0275672	-0.0144535	-0.000761774	0.198561	0.378853
CE	526	CE(17:1)	-0.0070445	-0.0479531	0.0338641	0.735744	0.929428	-0.00229146	-0.0401902	-0.0810642	0.905671	0.954208
CE	527	CE(18:0)	-0.0668135	-0.113428	-0.0201989	0.0049844	0.145882	0.00810172	-0.0306049	-0.0518839	0.681641	0.796933
CE	528	CE(18:1)	0.0475854	-0.000377035	0.0955479	0.0518807	0.456237	0.0680078	0.0244846	0.115998	0.00220587	0.0251917
CE	529	CE(18:2)	0.0246096	-0.020628	0.0698471	0.286361	0.771278	0.0459357	0.00798329	0.061583	0.0177165	0.0857109
CE	530	CE(18:3)	0.0235703	-0.0210154	0.0681559	0.30018	0.771278	0.0595386	0.0238041	0.106195	0.00109965	0.0180525
CE	531	CE(20:0)	-0.0578203	-0.104038	-0.0116027	0.0142389	0.211703	0.000816561	-0.0369429	-0.0715915	0.966193	0.987497
CE	532	CE(20:1)	4.70426e-05	-0.0534771	0.0535712	0.998626	0.998626	0.0236605	-0.0274499	-0.0301413	0.36427	0.557151
CE	533	CE(20:2)	-0.0131185	-0.0640743	0.0378373	0.613863	0.887567	0.0102414	-0.0366138	-0.0615216	0.668372	0.789621
CE	534	CE(20:3)	-0.0378489	-0.0791594	0.00346154	0.0725929	0.510743	-0.0234355	-0.0600692	-0.141171	0.209953	0.390196
CE	535	CE(20:4)	-0.0389386	-0.0796394	0.00176215	0.0608322	0.474611	-0.0129235	-0.0484167	-0.10782	0.475472	0.650471
CE	536	CE(20:5)	-0.00702955	-0.0494667	0.0354076	0.745447	0.931488	0.00723851	-0.0305199	-0.0525804	0.707123	0.814639
CE	537	CE(22:0)	-0.0524412	-0.103986	-0.000896345	0.0461977	0.4386	-0.0183557	-0.0649841	-0.145725	0.440405	0.620822
CE	538	CE(22:1)	0.0353812	-0.0191355	0.0898979	0.20342	0.726332	0.0395512	-0.0132774	0.0135274	0.142333	0.312419
CE	539	CE(22:4)	0.0210636	-0.0244054	0.0665325	0.363936	0.783783	0.0324639	-0.0089897	0.014844	0.12486	0.289207
CE	540	CE(22:5) (n3)	-0.0229178	-0.0662231	0.0203874	0.299663	0.771278	-0.00855523	-0.0495693	-0.105711	0.682673	0.796958
CE	541	CE(22:5) (n6)	0.00128786	-0.0422052	0.0447809	0.953721	0.984647	0.0299938	-0.00636632	0.0175158	0.105981	0.253838
CE	542	CE(22:6)	-0.0143527	-0.0562752	0.0275699	0.502233	0.845151	0.00044537	-0.0370966	-0.072264	0.98145	0.992651
CE	543	CE(24:0)	-0.0812091	-0.128043	-0.0343749	0.000682719	0.0513957	-0.0342774	-0.0741112	-0.179535	0.0917426	0.233204
CE	544	CE(24:1)	0.00445484	-0.046784	0.0556937	0.864697	0.969247	0.0192112	-0.0281478	-0.0359584	0.426608	0.610836
CE	545	CE(24:4)	-0.0259204	-0.0821906	0.0303498	0.366646	0.783783	-0.0203749	-0.0750644	-0.167501	0.465298	0.639886
CE	546	CE(24:5)	-0.0854347	-0.136272	-0.0345978	0.000995007	0.0513957	-0.0813407	-0.129001	-0.334183	0.000828702	0.0159273
CE	547	CE(24:6)	-0.0164899	-0.0608258	0.027846	0.466046	0.831971	0.00715441	-0.0321601	-0.0558794	0.721348	0.824996
COH	548	COH	0.0151475	-0.0377651	0.0680602	0.574756	0.87611	0.0811799	0.0358552	0.151456	0.000451244	0.0123108
DE	549	DE(18:1)	0.0311855	-0.0102882	0.0726592	0.140601	0.617698	0.0460643	0.0121351	0.0698491	0.00781586	0.0521237
DE	550	DE(18:2)	0.0218152	-0.024637	0.0682674	0.357373	0.783783	0.0412961	0.000680625	0.0426302	0.0463333	0.153406
DE	551	DE(20:4)	-0.0375497	-0.0764412	0.00134175	0.0584987	0.465626	-0.0267611	-0.0620253	-0.148331	0.136975	0.304045
DE	552	DE(20:5)	-0.00602047	-0.0469589	0.0349179	0.773174	0.936344	0.00824278	-0.0270267	-0.0447296	0.646923	0.773559
DE	553	DE(22:6)	-0.014446	-0.0539693	0.0250774	0.473785	0.831971	-0.00943013	-0.045413	-0.0984396	0.607511	0.750343
AC	554	AC(12:0)	0.0190332	-0.0275804	0.0656467	0.423573	0.804279	0.0257441	-0.0203244	-0.0140916	0.273442	0.456509
AC	555	AC(13:0)	0.0224337	-0.0228097	0.0676771	0.331171	0.781725	0.034414	-0.00997532	0.0148624	0.12869	0.292733
AC	556	AC(14:0)	-0.00994177	-0.0564126	0.036529	0.675005	0.914982	-0.0119929	-0.0573825	-0.124463	0.604568	0.748931
AC	557	AC(14:1)	0.0284135	-0.0194959	0.076323	0.245124	0.742916	0.0408185	-0.00643856	0.0281989	0.0905263	0.231606
AC	558	AC(14:2)	-0.00140616	-0.0465639	0.0437516	0.951336	0.984647	0.0107282	-0.0336288	-0.0551842	0.635487	0.769223
AC	559	AC(15:0) (a)	0.00416838	-0.0414696	0.0498064	0.857931	0.967969	0.0118355	-0.0324893	-0.0518436	0.60075	0.747854
AC	560	AC(15:0) (b)	-0.0136568	-0.0585114	0.0311979	0.550698	0.868082	-0.00869551	-0.0529102	-0.112399	0.69991	0.807509
AC	561	AC(16:0)	-0.00848195	-0.055167	0.0382031	0.72178	0.92794	-0.0138825	-0.058083	-0.127725	0.538187	0.698668
AC	562	AC(16:1)	-0.0155633	-0.061835	0.0307085	0.509776	0.847475	-0.017378	-0.0633926	-0.141628	0.459203	0.634844
AC	563	AC(17:0) (a)	0.0162344	-0.0279653	0.0604341	0.47162	0.831971	0.0231371	-0.0199445	-0.0159542	0.292566	0.479927
AC	564	AC(17:0) (b)	-0.00471345	-0.0481736	0.0387467	0.831671	0.963759	0.00946217	-0.0324741	-0.054187	0.658335	0.783638
AC	565	AC(18:0)	-0.0196731	-0.0643152	0.024969	0.387771	0.787367	0.00298284	-0.0381637	-0.071818	0.887018	0.940529
AC	566	AC(18:1)	0.00114039	-0.0472746	0.0495554	0.963179	0.988262	0.00360509	-0.044505	-0.0836247	0.88324	0.939262
AC	567	AC(18:2)	-0.0261491	-0.0692316	0.0169334	0.234248	0.736801	-0.0258937	-0.0688959	-0.16093	0.237972	0.422347
DG	568	DG(14:0_16:0)	-0.0426268	-0.0853161	6.24906e-05	0.0503883	0.456237	-0.00116208	-0.0364576	-0.0726191	0.948549	0.979629
DG	569	DG(14:0_18:1)	0.0114387	-0.0322953	0.0551726	0.608226	0.883219	0.0601904	0.0259761	0.111104	0.000569325	0.0128179
DG	570	DG(14:0_18:2)	-0.0129982	-0.0569137	0.0309173	0.561856	0.873259	0.0436297	0.00785028	0.0590163	0.0168838	0.0847417
DG	571	DG(14:1_16:0)	-0.00424135	-0.0473943	0.0389116	0.847248	0.966586	0.0261276	-0.00926381	0.00797049	0.147971	0.319222
DG	572	DG(16:0_16:0)	-0.0688858	-0.108148	-0.0296233	0.00058911	0.0513957	-0.0346997	-0.0678834	-0.167751	0.0404622	0.144272
DG	573	DG(16:0_16:1)	0.00520897	-0.0353383	0.0457563	0.801211	0.949404	0.0324069	0.000878722	0.0341292	0.0439978	0.149755
DG	574	DG(16:0_18:1)	0.00751762	-0.0333239	0.0483592	0.718284	0.92794	0.0488815	0.0182276	0.0846077	0.0017855	0.0235798
DG	575	DG(16:0_18:2)	-0.00956607	-0.0501952	0.031063	0.644475	0.903913	0.0347715	0.00197085	0.0386344	0.0377822	0.139123
DG	576	DG(16:0_20:3)	-0.0211047	-0.0633574	0.0211479	0.327629	0.781725	0.0304757	-0.00327125	0.0240641	0.0767875	0.209707
DG	577	DG(16:0_20:4)	-0.00646334	-0.0478529	0.0349262	0.759563	0.932299	0.0439911	0.0100529	0.0636947	0.0110974	0.0647762
DG	578	DG(16:0_22:5)	-0.0330773	-0.0754565	0.00930191	0.126131	0.60097	-0.00063402	-0.0367385	-0.0726416	0.972544	0.988858
DG	579	DG(16:0_22:6)	0.0109886	-0.0303861	0.0523632	0.602704	0.881133	0.0203931	-0.0176095	-0.0141215	0.29295	0.479927
DG	580	DG(16:1_16:1)	-0.0200947	-0.0612648	0.0210755	0.338789	0.781725	-0.00044107	-0.034194	-0.0674612	0.979567	0.992158
DG	581	DG(16:1_18:1)	-0.00751494	-0.0486229	0.033593	0.720129	0.92794	0.0231436	-0.00762726	0.00819415	0.1405	0.309257
DG	582	DG(18:0_18:1)	-0.0169407	-0.0571266	0.0232451	0.408698	0.797163	0.0344642	0.00437259	0.0430345	0.0248246	0.103419
DG	583	DG(18:0_18:2)	-0.00765495	-0.0475858	0.0322759	0.707125	0.92794	0.0468989	0.0164479	0.0791367	0.00255175	0.0268104
DG	584	DG(18:0_20:4)	-0.0195764	-0.0620321	0.0228792	0.366166	0.783783	0.0129886	-0.0246817	-0.0353875	0.499198	0.66441
DG	585	DG(18:0_22:6)	-0.00882531	-0.0549763	0.0373257	0.707822	0.92794	-0.00129036	-0.0453493	-0.0901751	0.954227	0.980159
DG	586	DG(18:1_18:1)	-0.014182	-0.0555546	0.0271907	0.501704	0.845151	0.0195115	-0.0114688	-0.00296729	0.217107	0.399156
DG	587	DG(18:1_18:2)	-0.0399162	-0.0801876	0.000355216	0.0521077	0.456237	-0.00323939	-0.0362051	-0.0742014	0.84728	0.917111
DG	588	DG(18:1_18:3)	-0.0191182	-0.0607595	0.0225231	0.368234	0.783783	0.0298931	-0.00332879	0.0233686	0.0778594	0.209707
DG	589	DG(18:1_20:3)	-0.046004	-0.0873051	-0.00470288	0.0290693	0.315998	-0.00662874	-0.041895	-0.088743	0.712586	0.816402
DG	590	DG(18:1_20:4)	-0.0378061	-0.076563	0.000950753	0.0559443	0.456237	0.0081357	-0.023505	-0.0379341	0.614305	0.754007
DG	591	DG(18:1_20:5)	-0.0045355	-0.0480488	0.0389777	0.83813	0.965566	0.0160842	-0.0233315	-0.0296454	0.423859	0.609491
DG	592	DG(18:1_22:5)	-0.0395415	-0.0809915	0.0019085	0.0615769	0.475712	-0.013955	-0.0496763	-0.111321	0.443891	0.624617
DG	593	DG(18:1_22:6)	0.0189988	-0.0224307	0.0604283	0.368792	0.783783	0.0212213	-0.0179294	-0.0139204	0.288106	0.475948
DG	594	DG(18:2_18:2)	-0.0435953	-0.0825249	-0.00466571	0.0282167	0.315998	-0.0222214	-0.0581931	-0.13628	0.226035	0.407587
DG	595	DG(18:2_20:3)	-0.0825339	-0.124388	-0.0406802	0.000112494	0.0473976	-0.046565	-0.0845189	-0.212222	0.0162227	0.0835522
DG	596	DG(18:2_20:4)	-0.0437588	-0.0826318	-0.00488572	0.027406	0.315998	-0.0108186	-0.0463751	-0.101714	0.550962	0.711735
DG	597	DG(18:2_22:6)	0.0138382	-0.0277139	0.0553904	0.513951	0.851222	0.0188003	-0.021064	-0.0224852	0.355349	0.54994
TG [SIM]	598	TG(48:0) [SIM]	-0.0595975	-0.103677	-0.0155177	0.008075	0.168135	-0.0404232	-0.0793318	-0.195913	0.0417736	0.146628
TG [SIM]	599	TG(48:1) [SIM]	-0.00261484	-0.0463773	0.0411477	0.906777	0.977483	0.0220377	-0.0157458	-0.00882402	0.253013	0.435315
TG [SIM]	600	TG(48:2) [SIM]	0.0198994	-0.0237854	0.0635842	0.371995	0.783783	0.0546634	0.0190372	0.0919763	0.00264868	0.0271584
TG [SIM]	601	TG(48:3) [SIM]	0.0115131	-0.0336223	0.0566484	0.617129	0.888931	0.0577968	0.0208871	0.0987355	0.00215828	0.0251917
TG [SIM]	602	TG(49:1) [SIM]	0.00733479	-0.0341398	0.0488094	0.728887	0.928695	0.0353362	-0.000298924	0.0347503	0.0520054	0.165993
TG [SIM]	603	TG(50:0) [SIM]	-0.0612435	-0.104876	-0.0176115	0.00596069	0.147483	-0.0338362	-0.0711624	-0.173314	0.0756725	0.209228
TG [SIM]	604	TG(50:1) [SIM]	-0.000132144	-0.041845	0.0415807	0.995046	0.997344	0.0251417	-0.00942098	0.00667663	0.154003	0.325881
TG [SIM]	605	TG(50:2) [SIM]	0.0306009	-0.0102345	0.0714363	0.141959	0.618033	0.0522952	0.0196403	0.0907901	0.00170616	0.0235798
TG [SIM]	606	TG(50:3) [SIM]	0.00667905	-0.0353956	0.0487537	0.755711	0.932299	0.0500072	0.0182177	0.085714	0.002059	0.0251917
TG [SIM]	607	TG(50:4) [SIM]	0.00128129	-0.0414707	0.0440333	0.95316	0.984647	0.0497934	0.0158335	0.080827	0.0040726	0.0330847
TG [SIM]	608	TG(51:1) [SIM]	-0.00171011	-0.042455	0.0390348	0.934441	0.98143	0.0315798	-0.00325507	0.0251998	0.0756541	0.209228
TG [SIM]	609	TG(51:2) [SIM]	0.0201133	-0.019835	0.0600615	0.323775	0.781725	0.0513967	0.0182433	0.0871535	0.0023898	0.0254481
TG [SIM]	610	TG(52:1) [SIM]	-0.0138557	-0.0544615	0.0267502	0.503656	0.845151	0.0198084	-0.0128921	-0.00546009	0.235176	0.42203
TG [SIM]	611	TG(52:2) [SIM]	0.0180682	-0.0230245	0.0591609	0.38884	0.787367	0.0403941	0.00712782	0.0543646	0.0173522	0.0857109
TG [SIM]	612	TG(52:3) [SIM]	-0.0261193	-0.0675379	0.0152992	0.216512	0.733438	-0.00390245	-0.0401249	-0.0825473	0.83277	0.906907
TG [SIM]	613	TG(52:4) [SIM]	-0.0398136	-0.0795016	-0.000125498	0.0493316	0.456237	-0.0131949	-0.0483258	-0.107914	0.461667	0.637117
TG [SIM]	614	TG(52:5) [SIM]	-0.022362	-0.0628796	0.0181556	0.279422	0.766791	0.00791813	-0.027659	-0.0462935	0.662694	0.786451
TG [SIM]	615	TG(53:2) [SIM]	-0.000166404	-0.0404726	0.0401398	0.993544	0.997344	0.0256342	-0.00969785	0.00662644	0.155082	0.326013
TG [SIM]	616	TG(54:0) [SIM]	-0.0513078	-0.0942073	-0.00840836	0.0191092	0.255221	-0.00460327	-0.0400057	-0.0830144	0.798847	0.879309
TG [SIM]	617	TG(54:1) [SIM]	-0.0368536	-0.0783747	0.00466758	0.0819796	0.525203	0.00668406	-0.0270204	-0.0462759	0.697518	0.807114
TG [SIM]	618	TG(54:2) [SIM]	-0.0104653	-0.0506673	0.0297366	0.609917	0.883482	0.0231408	-0.00899876	0.00550327	0.158243	0.327149
TG [SIM]	619	TG(54:3) [SIM]	-0.02781	-0.0723253	0.0167053	0.220834	0.733438	-0.0175615	-0.0586245	-0.132465	0.401936	0.59201
TG [SIM]	620	TG(54:4) [SIM]	-0.0398101	-0.0825696	0.00294938	0.0680905	0.492251	-0.028706	-0.0691484	-0.164237	0.164226	0.33353
TG [SIM]	621	TG(54:5) [SIM]	-0.0312644	-0.0718533	0.00932446	0.131176	0.60097	-0.014058	-0.0516613	-0.115314	0.463748	0.638869
TG [SIM]	622	TG(54:6) [SIM]	-0.0130835	-0.0542509	0.0280839	0.533372	0.861264	0.00672158	-0.0310562	-0.0541486	0.727306	0.829228
TG [SIM]	623	TG(54:7) [SIM]	0.00523883	-0.0371003	0.047578	0.808387	0.951193	0.0211435	-0.0179587	-0.0140556	0.289279	0.476887
TG [SIM]	624	TG(56:6) [SIM]	-0.0228758	-0.0667628	0.0210112	0.307003	0.777874	-0.0121529	-0.0546622	-0.119291	0.575271	0.73068
TG [SIM]	625	TG(56:7) [SIM]	0.00357947	-0.0395283	0.0466873	0.870723	0.969901	0.0102736	-0.0314461	-0.0513607	0.629361	0.765333
TG [SIM]	626	TG(56:8) [SIM]	0.00470847	-0.0377814	0.0471983	0.828065	0.962412	0.00913905	-0.0323741	-0.0543143	0.666131	0.78934
TG [SIM]	627	TG(56:9) [SIM]	0.0036519	-0.0391512	0.046455	0.8672	0.969296	0.00948408	-0.0319379	-0.0531142	0.65362	0.779202
TG [SIM]	628	TG(58:10) [SIM]	0.00200175	-0.0409151	0.0449186	0.927163	0.98143	0.00386286	-0.0384975	-0.0715923	0.858155	0.921694
TG [SIM]	629	TG(58:8) [SIM]	0.0102443	-0.0343832	0.0548718	0.652787	0.903913	0.0105007	-0.033599	-0.0553534	0.640735	0.769943
TG [SIM]	630	TG(58:9) [SIM]	0.0013315	-0.0422169	0.0448799	0.952216	0.984647	0.00290226	-0.0401688	-0.0758285	0.894934	0.946588
TG [NL]	631	TG(48:0) [NL-16:0]	-0.0767661	-0.121873	-0.0316589	0.000857286	0.0513957	-0.0643626	-0.10586	-0.271847	0.00237814	0.0254481
TG [NL]	632	TG(48:0) [NL-18:0]	-0.0404894	-0.0855483	0.00456956	0.0782612	0.520674	-0.00993802	-0.0491806	-0.106332	0.619661	0.756524
TG [NL]	633	TG(48:1) [NL-16:1]	0.0112265	-0.0289484	0.0514015	0.583919	0.87611	0.0325318	0.000163238	0.0328518	0.0489074	0.160579
TG [NL]	634	TG(48:1) [NL-18:1]	0.0228315	-0.0219078	0.0675707	0.317247	0.781725	0.0550908	0.0165226	0.0874751	0.00513539	0.0381763
TG [NL]	635	TG(48:2) [NL-14:0]	0.0205834	-0.0229361	0.064103	0.353961	0.783783	0.0659024	0.0312506	0.127154	0.000195459	0.00875241
TG [NL]	636	TG(48:2) [NL-14:1]	0.0249083	-0.0183459	0.0681625	0.259086	0.752036	0.0537342	0.0172661	0.0875757	0.00389411	0.0323006
TG [NL]	637	TG(48:2) [NL-16:0]	0.0234188	-0.0200111	0.0668487	0.290612	0.771278	0.0601401	0.0247632	0.108676	0.0008687	0.0162985
TG [NL]	638	TG(48:2) [NL-16:1]	0.0145591	-0.025512	0.0546302	0.476418	0.831971	0.0343093	0.00163646	0.0375168	0.0396262	0.142985
TG [NL]	639	TG(48:2) [NL-18:1]	0.0476967	0.00337536	0.0920181	0.0349717	0.350592	0.078079	0.0410036	0.158446	3.72507e-05	0.0032615
TG [NL]	640	TG(48:2) [NL-18:2]	0.00900955	-0.0354142	0.0534333	0.691012	0.92794	0.0562521	0.0190396	0.0935697	0.00306286	0.0309427
TG [NL]	641	TG(48:3) [NL-14:0]	0.0148293	-0.0291214	0.05878	0.508439	0.84704	0.0646172	0.0295995	0.122632	0.000301319	0.0101905
TG [NL]	642	TG(48:3) [NL-16:1]	0.00743673	-0.0347283	0.0496017	0.729591	0.928695	0.0441989	0.0111658	0.0660838	0.00875518	0.0557957
TG [NL]	643	TG(48:3) [NL-18:2]	0.0280959	-0.0165327	0.0727245	0.217293	0.733438	0.0709138	0.0345252	0.138583	0.000135291	0.00823495
TG [NL]	644	TG(48:3) [NL-18:3]	0.0224187	-0.0231921	0.0680295	0.335402	0.781725	0.0703691	0.0318021	0.132701	0.000351957	0.0110937
TG [NL]	645	TG(49:1) [NL-15:0]	0.0190895	-0.0225492	0.0607283	0.368924	0.783783	0.0482015	0.0118091	0.0713474	0.00945925	0.0582335
TG [NL]	646	TG(49:1) [NL-16:0]	0.0204078	-0.0214794	0.062295	0.33966	0.781725	0.0482068	0.0119519	0.0716325	0.00918448	0.0574395
TG [NL]	647	TG(49:1) [NL-16:1]	-0.00545412	-0.0462147	0.0353065	0.793128	0.946432	0.0176735	-0.0172023	-0.0160429	0.32064	0.508947
TG [NL]	648	TG(49:1) [NL-17:1]	-0.0124791	-0.053552	0.0285938	0.551534	0.868082	0.012388	-0.0225299	-0.0317707	0.486864	0.654691
TG [NL]	649	TG(49:1) [NL-18:1]	0.0284318	-0.0134232	0.0702869	0.183114	0.700996	0.0563027	0.0196009	0.0947205	0.0026538	0.0271584
TG [NL]	650	TG(50:0) [NL-18:0]	-0.0711812	-0.11637	-0.0259921	0.00203057	0.0888937	-0.0471022	-0.0863329	-0.216315	0.0186485	0.087774
TG [NL]	651	TG(50:1) [NL-14:0]	0.000629774	-0.0448005	0.0460601	0.978325	0.994118	0.0302878	-0.00986173	0.0109588	0.139318	0.307514
TG [NL]	652	TG(50:1) [NL-16:0]	0.00679614	-0.0347073	0.0482996	0.748264	0.931488	0.0309293	-0.00370197	0.0236735	0.0800971	0.213232
TG [NL]	653	TG(50:1) [NL-18:1]	0.0172629	-0.024986	0.0595118	0.423253	0.804279	0.0424561	0.00678134	0.0557475	0.0197105	0.0897798
TG [NL]	654	TG(50:2) [NL-14:0]	0.0426754	-0.00111184	0.0864627	0.0561611	0.456237	0.078419	0.0416364	0.160026	2.98318e-05	0.00293843
TG [NL]	655	TG(50:2) [NL-16:1]	0.0251829	-0.014222	0.0645877	0.210412	0.733438	0.0408019	0.00847931	0.0574213	0.0133878	0.0727556
TG [NL]	656	TG(50:2) [NL-18:0]	0.00625734	-0.0383118	0.0508265	0.783192	0.941352	0.0461782	0.00808805	0.0620308	0.0175306	0.0857109
TG [NL]	657	TG(50:2) [NL-18:1]	0.0465053	0.00490376	0.0881068	0.0284958	0.315998	0.0676253	0.0327469	0.131809	0.000146306	0.00823495
TG [NL]	658	TG(50:2) [NL-18:2]	0.00292909	-0.0400681	0.0459263	0.893787	0.976507	0.0402367	0.00423178	0.048531	0.0285443	0.11476
TG [NL]	659	TG(50:3) [NL-14:0]	-0.00203015	-0.0438737	0.0398134	0.924243	0.98143	0.0417944	0.00696531	0.0554464	0.0187132	0.087774
TG [NL]	660	TG(50:3) [NL-14:1]	0.0192074	-0.0241309	0.0625457	0.385072	0.787367	0.0545746	0.0197807	0.0933447	0.00212164	0.0251917
TG [NL]	661	TG(50:3) [NL-16:1]	0.0104935	-0.0307691	0.0517561	0.61819	0.888931	0.039063	0.00637267	0.0515535	0.0192159	0.0885506
TG [NL]	662	TG(50:3) [NL-18:1]	0.0158902	-0.027206	0.0589864	0.46991	0.831971	0.0572815	0.0234078	0.103161	0.000924926	0.0169498
TG [NL]	663	TG(50:3) [NL-18:2]	0.0020296	-0.0397353	0.0437945	0.924122	0.98143	0.0479842	0.0157641	0.0788819	0.00352787	0.0318012
TG [NL]	664	TG(50:3) [NL-18:3]	0.0178106	-0.0255159	0.0611371	0.420447	0.804279	0.0640643	0.0287886	0.12049	0.000374961	0.0113642
TG [NL]	665	TG(50:4) [NL-14:0]	-0.0127089	-0.0535029	0.028085	0.54148	0.868082	0.0266891	-0.0082988	0.0104235	0.13495	0.302058
TG [NL]	666	TG(50:4) [NL-18:3]	0.0265018	-0.0169297	0.0699334	0.231759	0.733438	0.0757149	0.0414961	0.157047	1.47424e-05	0.00290425
TG [NL]	667	TG(50:4) [NL-20:4]	-0.00032071	-0.0454797	0.0448383	0.988895	0.996947	0.0418791	0.00266923	0.0471108	0.0363618	0.136443
TG [NL]	668	TG(51:0) [NL-16:0]	-0.0360996	-0.0797991	0.00759988	0.105483	0.596349	-0.000705907	-0.0385156	-0.0761965	0.970811	0.988371
TG [NL]	669	TG(51:1) [NL-17:0]	0.0015793	-0.0393019	0.0424605	0.939647	0.98143	0.0364505	0.00171895	0.0398197	0.0397381	0.142985
TG [NL]	670	TG(51:1) [NL-18:1]	0.0197444	-0.0212441	0.0607329	0.345142	0.783399	0.0516907	0.0168595	0.0847354	0.00364539	0.0319729
TG [NL]	671	TG(51:2) [NL-15:0]	0.0142071	-0.0268247	0.0552389	0.497396	0.845151	0.037601	0.00131493	0.0401783	0.0423058	0.147509
TG [NL]	672	TG(51:2) [NL-16:0]	0.0247872	-0.0156516	0.065226	0.229655	0.733438	0.0557618	0.0223503	0.0995685	0.00107855	0.0180525
TG [NL]	673	TG(51:2) [NL-17:1]	0.03089	-0.00899998	0.0707799	0.129133	0.60097	0.0554211	0.0217359	0.0980235	0.00126917	0.0200021
TG [NL]	674	TG(51:2) [NL-18:1]	0.0219285	-0.0188183	0.0626753	0.291567	0.771278	0.0474888	0.0126988	0.0723784	0.00748804	0.0512094
TG [NL]	675	TG(52:1) [NL-18:0]	0.000719118	-0.0403251	0.0417633	0.972607	0.992765	0.034229	0.000755297	0.0357094	0.0451004	0.152467
TG [NL]	676	TG(52:1) [NL-18:1]	0.021255	-0.0198937	0.0624037	0.311387	0.781725	0.0481361	0.0146866	0.0769219	0.00481285	0.0371816
TG [NL]	677	TG(52:2) [NL-16:0]	0.0207288	-0.0217407	0.0631983	0.338792	0.781725	0.0429695	0.00738275	0.0574397	0.0179898	0.0864388
TG [NL]	678	TG(52:2) [NL-18:2]	-0.0132999	-0.0542888	0.027689	0.524824	0.858	0.0306779	-0.00305097	0.024698	0.0746955	0.209228
TG [NL]	679	TG(52:3) [NL-16:1]	-0.0124772	-0.0582532	0.0332988	0.593199	0.87611	-0.00205482	-0.0437372	-0.0877796	0.92303	0.965933
TG [NL]	680	TG(52:3) [NL-18:2]	-0.032823	-0.0738019	0.00815587	0.1165	0.60097	-0.00758407	-0.0436994	-0.0932349	0.680657	0.796933
TG [NL]	681	TG(52:4) [NL-16:0]	-0.0276383	-0.0661682	0.0108915	0.159801	0.655605	-0.00098307	-0.0353429	-0.0702551	0.955282	0.980159
TG [NL]	682	TG(52:4) [NL-16:1]	-0.0514392	-0.0950906	-0.00778783	0.0209467	0.262	-0.0279428	-0.0669023	-0.159071	0.159858	0.328042
TG [NL]	683	TG(52:4) [NL-18:1]	-0.00778494	-0.050837	0.0352671	0.72304	0.92794	0.0251753	-0.0110202	0.00357574	0.172865	0.343984
TG [NL]	684	TG(52:4) [NL-18:2]	-0.0538142	-0.0931778	-0.0144505	0.00739722	0.161917	-0.0349485	-0.0712523	-0.174603	0.0592421	0.179549
TG [NL]	685	TG(52:4) [NL-18:3]	0.00833974	-0.0333489	0.0500284	0.695006	0.92794	0.0553668	0.0223091	0.0990927	0.00103527	0.0180525
TG [NL]	686	TG(52:5) [NL-18:3]	-0.0276146	-0.068135	0.0129058	0.181696	0.700996	0.00777417	-0.0269567	-0.0450609	0.660878	0.785478
TG [NL]	687	TG(52:5) [NL-20:4]	0.012571	-0.02906	0.054202	0.55398	0.868082	0.0533708	0.0189953	0.0906017	0.00235412	0.0254481
TG [NL]	688	TG(52:5) [NL-20:5]	-0.0022423	-0.0452254	0.0407408	0.918565	0.98143	0.0179026	-0.0206877	-0.0226453	0.363251	0.556891
TG [NL]	689	TG(53:2) [NL-17:0]	-0.0122904	-0.0535424	0.0289615	0.559278	0.873259	0.022565	-0.0136427	-0.00417469	0.221958	0.402076
TG [NL]	690	TG(53:2) [NL-17:1]	-0.000387814	-0.0409786	0.0402029	0.98506	0.995163	0.0319688	-0.00247032	0.027127	0.0689095	0.201673
TG [NL]	691	TG(53:2) [NL-18:1]	0.00456906	-0.0361832	0.0453213	0.826074	0.961516	0.0292274	-0.00732712	0.0148662	0.117148	0.276386
TG [NL]	692	TG(54:0) [NL-18:0]	0.0794486	0.0234904	0.135407	0.00541004	0.147483	0.0831654	0.0273703	0.136811	0.00349952	0.0318012
TG [NL]	693	TG(54:1) [NL-18:1]	-0.0324998	-0.073935	0.00893538	0.124276	0.60097	0.00820261	-0.0261294	-0.0430111	0.639603	0.769943
TG [NL]	694	TG(54:2) [NL-18:0]	-0.0190337	-0.0593055	0.0212382	0.354307	0.783783	0.0193139	-0.0129451	-0.00605849	0.24066	0.426158
TG [NL]	695	TG(54:2) [NL-20:1]	0.0275044	-0.0145497	0.0695585	0.199943	0.726332	0.0392514	0.00288905	0.0449139	0.0344181	0.130391
TG [NL]	696	TG(54:3) [NL-18:1]	-0.0127355	-0.0611412	0.0356702	0.606105	0.883204	-0.00518228	-0.0512264	-0.105586	0.825414	0.905339
TG [NL]	697	TG(54:3) [NL-18:2]	-0.029083	-0.0678091	0.00964303	0.141099	0.617698	0.000377239	-0.0334713	-0.0652266	0.982573	0.992651
TG [NL]	698	TG(54:4) [NL-18:0]	-0.0134769	-0.0548976	0.0279439	0.523688	0.858	0.0145188	-0.0235414	-0.0316222	0.454688	0.634844
TG [NL]	699	TG(54:4) [NL-18:2]	-0.0346585	-0.0762433	0.00692639	0.102419	0.596349	-0.0259083	-0.065629	-0.154541	0.201156	0.380122
TG [NL]	700	TG(54:4) [NL-20:3]	-0.0261074	-0.0664227	0.014208	0.20441	0.726332	0.0138346	-0.0203654	-0.0260816	0.427898	0.61084
TG [NL]	701	TG(54:5) [NL-18:1]	-0.0312173	-0.0731108	0.0106762	0.144213	0.622707	-0.0113198	-0.0497062	-0.108744	0.563297	0.720622
TG [NL]	702	TG(54:5) [NL-18:3]	-0.02364	-0.0676089	0.020329	0.292028	0.771278	-0.00681403	-0.0470893	-0.099109	0.740201	0.836539
TG [NL]	703	TG(54:5) [NL-20:4]	-0.0174698	-0.055989	0.0210495	0.374087	0.783783	0.0205635	-0.0121407	-0.00323231	0.217861	0.399243
TG [NL]	704	TG(54:6) [NL-18:2]	-0.0496551	-0.0902363	-0.00907397	0.0165101	0.232927	-0.0349861	-0.0734275	-0.178904	0.0745128	0.209228
TG [NL]	705	TG(54:6) [NL-18:3]	-0.0394353	-0.0798203	0.000949702	0.0556895	0.456237	-0.0262215	-0.0643926	-0.152431	0.178231	0.351994
TG [NL]	706	TG(54:6) [NL-20:4]	-0.025504	-0.0649065	0.0138985	0.204627	0.726332	0.0104292	-0.0242265	-0.0370548	0.555327	0.713862
TG [NL]	707	TG(54:6) [NL-20:5]	0.00274773	-0.0396757	0.0451712	0.898987	0.976507	0.0201877	-0.0186786	-0.0164224	0.308704	0.494428
TG [NL]	708	TG(54:6) [NL-22:6]	0.00866182	-0.0310063	0.0483299	0.668684	0.911632	0.0103148	-0.0266629	-0.0419445	0.584586	0.735868
TG [NL]	709	TG(54:7) [NL-20:5]	-0.00174291	-0.0447662	0.0412804	0.936717	0.98143	0.0176358	-0.0222066	-0.0258891	0.38567	0.578773
TG [NL]	710	TG(54:7) [NL-22:6]	0.017312	-0.0233469	0.0579709	0.404016	0.792828	0.0234108	-0.0135275	-0.00310311	0.214218	0.395324
TG [NL]	711	TG(56:6) [NL-20:4]	-0.0571524	-0.0987408	-0.0155639	0.00709444	0.161182	-0.0468709	-0.0874733	-0.218318	0.0237036	0.100965
TG [NL]	712	TG(56:6) [NL-22:5]	-0.00884561	-0.0527231	0.0350319	0.692763	0.92794	0.0044021	-0.0365776	-0.06729	0.83325	0.906907
TG [NL]	713	TG(56:7) [NL-20:4]	-0.0513492	-0.0905044	-0.012194	0.0101872	0.174512	-0.0345604	-0.0722125	-0.176097	0.0720706	0.205767
TG [NL]	714	TG(56:7) [NL-20:5]	-0.00548387	-0.050319	0.0393512	0.810548	0.951881	0.0016336	-0.0418527	-0.0803976	0.941308	0.978563
TG [NL]	715	TG(56:7) [NL-22:5]	-0.0272114	-0.0714454	0.0170226	0.227978	0.733438	-0.0122859	-0.0540496	-0.118223	0.564243	0.720622
TG [NL]	716	TG(56:7) [NL-22:6]	0.0196613	-0.0205227	0.0598454	0.337609	0.781725	0.0199603	-0.0182288	-0.0157682	0.305681	0.49259
TG [NL]	717	TG(56:8) [NL-20:4]	-0.0335212	-0.074108	0.00706564	0.105556	0.596349	-0.0199516	-0.0593662	-0.136309	0.321174	0.508947
TG [NL]	718	TG(56:8) [NL-20:5]	-0.00392717	-0.0478905	0.0400361	0.861021	0.967969	0.00480145	-0.0380212	-0.06972	0.826064	0.905339
TG [NL]	719	TG(56:8) [NL-22:6]	0.0145522	-0.0267855	0.0558898	0.490238	0.841628	0.016831	-0.0229584	-0.0281674	0.407097	0.596133
TG [NL]	720	TG(56:9) [NL-22:6]	0.0135122	-0.0284339	0.0554583	0.527821	0.858	0.0169542	-0.0231945	-0.028507	0.407893	0.596133
TG [NL]	721	TG(58:10) [NL-22:6]	0.0101058	-0.0323838	0.0525955	0.641114	0.903752	0.0106466	-0.0312149	-0.0505347	0.618166	0.75651
TG [NL]	722	TG(58:8) [NL-22:6]	0.0135226	-0.0306931	0.0577383	0.548912	0.868082	0.011021	-0.0325646	-0.0528056	0.620196	0.756524
TG [NL]	723	TG(58:9) [NL-22:6]	0.0146295	-0.0286722	0.0579313	0.507881	0.84704	0.0143444	-0.0284227	-0.0413641	0.510955	0.672175
TG(O) [SIM]	724	TG(O-50:1) [SIM]	-0.00838734	-0.0573845	0.0406098	0.737252	0.929528	0.00624087	-0.0393009	-0.0707888	0.788255	0.875716
TG(O) [SIM]	725	TG(O-50:2) [SIM]	-0.000798754	-0.0492675	0.04767	0.974234	0.993139	0.00906794	-0.036395	-0.0622662	0.69586	0.806379
TG(O) [SIM]	726	TG(O-50:3) [SIM]	-0.0223812	-0.0682715	0.023509	0.339162	0.781725	-0.00437337	-0.0447475	-0.0920786	0.831875	0.906907
TG(O) [SIM]	727	TG(O-52:1) [SIM]	-0.00755931	-0.0524634	0.0373448	0.741449	0.931488	0.0289563	-0.0093426	0.0106448	0.138436	0.306426
TG(O) [SIM]	728	TG(O-52:2) [SIM]	0.00225316	-0.0451019	0.0496082	0.925703	0.98143	0.0191532	-0.0249012	-0.0296533	0.394182	0.582866
TG(O) [SIM]	729	TG(O-54:2) [SIM]	0.00985048	-0.0352613	0.0549623	0.668684	0.911632	0.0355084	-0.00332473	0.0289919	0.0731632	0.20664
TG(O) [SIM]	730	TG(O-54:3) [SIM]	-0.0130017	-0.0637646	0.0377612	0.615686	0.888572	-0.0061149	-0.0560513	-0.115975	0.810333	0.890575
TG(O) [SIM]	731	TG(O-54:4) [SIM]	-0.0426275	-0.0847197	-0.000535241	0.0472082	0.442858	-0.00134746	-0.0354991	-0.0709257	0.938362	0.976789
TG(O) [NL]	732	TG(O-50:1) [NL-15:0]	-0.00832632	-0.0543154	0.0376628	0.722711	0.92794	0.0229532	-0.0172813	-0.0109183	0.263557	0.447593
TG(O) [NL]	733	TG(O-50:1) [NL-16:0]	-0.00609433	-0.0533837	0.041195	0.800594	0.949404	0.0180918	-0.0235924	-0.0281492	0.394988	0.582866
TG(O) [NL]	734	TG(O-50:1) [NL-17:1]	0.00275745	-0.0448963	0.0504112	0.909707	0.979302	0.0273081	-0.0144501	-0.00101406	0.199988	0.379736
TG(O) [NL]	735	TG(O-50:1) [NL-18:1]	0.00687749	-0.0401608	0.0539157	0.774452	0.936344	0.026599	-0.0158576	-0.00448194	0.219529	0.401367
TG(O) [NL]	736	TG(O-50:2) [NL-16:1]	-0.0274876	-0.0732048	0.0182295	0.238671	0.736801	-0.0151671	-0.0574597	-0.127788	0.482151	0.652753
TG(O) [NL]	737	TG(O-50:2) [NL-18:1]	0.00780745	-0.0389547	0.0545695	0.743498	0.931488	0.0205374	-0.022127	-0.0228315	0.345477	0.539081
TG(O) [NL]	738	TG(O-50:2) [NL-18:2]	-0.0293635	-0.0749614	0.0162343	0.206945	0.731267	-0.00135768	-0.04164	-0.082972	0.947332	0.979629
TG(O) [NL]	739	TG(O-50:3) [NL-18:2]	-0.0204507	-0.0657215	0.0248201	0.375977	0.783783	0.000315043	-0.0403904	-0.07885	0.987898	0.995477
TG(O) [NL]	740	TG(O-52:0) [NL-16:0]	-0.0372773	-0.08088	0.00632534	0.0938666	0.577866	-0.00225021	-0.0399938	-0.0806381	0.906982	0.954208
TG(O) [NL]	741	TG(O-52:1) [NL-16:0]	-0.00860617	-0.0533404	0.036128	0.706135	0.92794	0.0335149	-0.0039792	0.0257157	0.079838	0.213232
TG(O) [NL]	742	TG(O-52:1) [NL-18:1]	-0.000112991	-0.0451661	0.0449402	0.996078	0.997344	0.0384168	-0.00053682	0.0373646	0.0532946	0.167748
TG(O) [NL]	743	TG(O-52:2) [NL-16:0]	0.00430005	-0.0418578	0.0504579	0.855125	0.967969	0.0299655	-0.0108815	0.00863785	0.150536	0.322343
TG(O) [NL]	744	TG(O-52:2) [NL-17:1]	0.0173506	-0.0287249	0.0634262	0.460504	0.830383	0.0439238	0.0038323	0.0514351	0.0318136	0.122888
TG(O) [NL]	745	TG(O-52:2) [NL-18:1]	0.0156214	-0.0302056	0.0614484	0.504087	0.845151	0.0324929	-0.00889711	0.0150546	0.123946	0.289207
TG(O) [NL]	746	TG(O-54:2) [NL-17:1]	0.00211012	-0.0411845	0.0454048	0.9239	0.98143	0.040611	0.00502896	0.0504678	0.0253298	0.104502
TG(O) [NL]	747	TG(O-54:2) [NL-18:1]	0.0133272	-0.0304416	0.057096	0.550667	0.868082	0.0493956	0.0122945	0.0734929	0.00909471	0.0573331
TG(O) [NL]	748	TG(O-54:3) [NL-17:1]	0.00173568	-0.0444243	0.0478956	0.941253	0.98143	0.0325062	-0.00896291	0.0149389	0.12451	0.289207
TG(O) [NL]	749	TG(O-54:3) [NL-18:1]	0.0186534	-0.0275974	0.0649041	0.429282	0.805415	0.0381403	-0.00425871	0.0297933	0.0779402	0.209707
TG(O) [NL]	750	TG(O-54:4) [NL-17:1]	-0.00325641	-0.0489369	0.042424	0.888885	0.975862	0.0303324	-0.00901059	0.0126716	0.130825	0.295602
TG(O) [NL]	751	TG(O-54:4) [NL-18:2]	-0.0130527	-0.0598749	0.0337695	0.584822	0.87611	0.00691554	-0.0375434	-0.0666696	0.760474	0.851212
Ubiquinone	752	Ubiquinone	0.0549815	0.0113891	0.0985738	0.0134665	0.208071	0.0753728	0.0402669	0.154296	2.62045e-05	0.00293843
Totals	753	Total AC	0.0149744	-0.0331557	0.0631044	0.542021	0.868082	0.0171473	-0.0303351	-0.0423096	0.479095	0.652613
Totals	754	Total CE	0.0157523	-0.0285258	0.0600304	0.485656	0.837411	0.0403599	0.0041645	0.0485223	0.0288983	0.115009
Totals	755	Total Cer(d)	0.0125196	-0.0326825	0.0577216	0.587251	0.87611	0.0621678	0.0249366	0.111044	0.00107233	0.0180525
Totals	756	Total Cer(m)	0.0222358	-0.0169688	0.0614404	0.266338	0.759802	0.0363375	0.00575933	0.0476258	0.0198906	0.0900792
Totals	757	Total COH	0.0151475	-0.0377651	0.0680602	0.574756	0.87611	0.0811799	0.0358552	0.151456	0.000451244	0.0123108
Totals	758	Total DE	0.0238607	-0.0213028	0.0690242	0.300485	0.771278	0.0470074	0.00910608	0.0648553	0.0150965	0.0798963
Totals	759	Total DG	-0.0159955	-0.056345	0.0243539	0.4372	0.814454	0.0319533	0.00413379	0.0400555	0.0244139	0.103419
Totals	760	Total dhCer	0.0472001	0.00435447	0.0900457	0.0308827	0.324475	0.0507587	0.0115162	0.0733305	0.0112692	0.0648187
Totals	761	Total GM1	-0.0186802	-0.0612984	0.023938	0.390328	0.787367	0.0219327	-0.0172158	-0.0118102	0.272224	0.45544
Totals	762	Total GM3	0.000564817	-0.047181	0.0483106	0.981503	0.994118	0.0288989	-0.0147408	7.00171e-06	0.194367	0.373564
Totals	763	Total Hex2Cer	-0.0183492	-0.0636848	0.0269864	0.427646	0.805415	0.0181029	-0.0235462	-0.0280477	0.3943	0.582866
Totals	764	Total Hex3Cer	0.0163153	-0.0286337	0.0612643	0.476853	0.831971	0.0701221	0.0293178	0.127585	0.000762234	0.015401
Totals	765	Total HexCer	-0.0214394	-0.0646181	0.0217394	0.330507	0.781725	0.0142225	-0.0232144	-0.0312777	0.456539	0.634844
Totals	766	Total LPC	0.0199571	-0.0294352	0.0693495	0.428431	0.805415	0.0315076	-0.0122365	0.007524	0.158092	0.327149
Totals	767	Total LPC(O)	0.00619824	-0.040446	0.0528425	0.794527	0.946432	0.00922332	-0.0362266	-0.0617807	0.690831	0.804099
Totals	768	Total LPC(P)	0.00922871	-0.0393907	0.0578481	0.70988	0.92794	0.0118035	-0.0346201	-0.0560518	0.618264	0.75651
Totals	769	Total LPE	0.0118445	-0.0334901	0.0571791	0.608614	0.883219	0.0255585	-0.0140044	-0.00189013	0.2055	0.384492
Totals	770	Total LPE(P)	0.030103	-0.0177203	0.0779263	0.217355	0.733438	0.0285629	-0.0171814	-0.00511253	0.221074	0.401737
Totals	771	Total LPI	0.0436881	-0.00100063	0.0883768	0.0554083	0.456237	0.0387883	-0.00361978	0.0316935	0.0730817	0.20664
Totals	772	Total PC	0.0792787	0.0320831	0.126474	0.00100039	0.0513957	0.0955216	0.0604698	0.214042	9.64166e-08	7.59763e-05
Totals	773	Total PC(O)	0.0227893	-0.0229896	0.0685682	0.329255	0.781725	0.0333446	-0.00758942	0.0184693	0.110418	0.262868
Totals	774	Total PC(P)	0.0366243	-0.00828385	0.0815325	0.110006	0.596349	0.0488654	0.00942806	0.0673444	0.0151941	0.0798963
Totals	775	Total PE	0.0225735	-0.0157474	0.0608945	0.248324	0.744026	0.0439003	0.0117121	0.0668561	0.00753843	0.0512094
Totals	776	Total PE(O)	0.066088	0.0171822	0.114994	0.00810801	0.168135	0.0635499	0.0183287	0.0994742	0.00590128	0.0415197
Totals	777	Total PE(P)	0.0631464	0.0171444	0.109148	0.00715911	0.161182	0.0612279	0.0187282	0.0979353	0.00476613	0.0371816
Totals	778	Total PG	0.0204987	-0.0228767	0.063874	0.35435	0.783783	0.052625	0.0171012	0.0861433	0.003706	0.0319729
Totals	779	Total PI	0.0477965	-0.000132715	0.0957258	0.0506898	0.456237	0.074198	0.0351826	0.143156	0.000195586	0.00875241
Totals	780	Total PS	0.01536	-0.0390451	0.0697652	0.580041	0.87611	0.0140782	-0.0400643	-0.0644477	0.610324	0.75225
Totals	781	Total S1P	-0.0108426	-0.06489	0.0432048	0.694187	0.92794	-0.0135631	-0.0660311	-0.142984	0.612411	0.752855
Totals	782	Total SHexCer	0.039855	-0.00922092	0.0889309	0.111508	0.596349	0.0965553	0.0548693	0.204099	5.7631e-06	0.00179225
Totals	783	Total SM	-0.00481161	-0.0503416	0.0407184	0.835915	0.965566	0.0614558	0.0229804	0.106497	0.00175431	0.0235798
Totals	784	Total TG [NL]	0.00909269	-0.0315267	0.049712	0.660863	0.90895	0.0543752	0.0255332	0.10442	0.000222143	0.00875241
Totals	785	Total TG [SIM]	0.0011692	-0.0391326	0.041471	0.954658	0.984647	0.0488377	0.0209167	0.0898345	0.000612306	0.0134027
Totals	786	Total TG(O) [NL]	-0.000804375	-0.0462259	0.0446172	0.972312	0.992765	0.0289703	-0.0103024	0.00877755	0.148288	0.319222
Totals	787	Total TG(O) [SIM]	-0.0134904	-0.0595617	0.032581	0.566051	0.87463	0.0108223	-0.0302331	-0.0484347	0.605418	0.748931
Totals	788	Total Ubiquinone	0.0549815	0.0113891	0.0985738	0.0134665	0.208071	0.0753728	0.0402669	0.154296	2.62045e-05	0.00293843

## Sheet: Supplemental Table 5
Supplemental Table 5. Association of lipids with prevalent CVD in AusDiab using logistic regression.
Class	Lipid #	Lipid	No adjustment for statin usagea							Adjusted for statin usageb							Change in log(OR)
			log(OR)	95% CI (Lower CL)	95% CI (Upper CL)	p value	BHc	-log(BH)	p group	log(OR)	95% CI (Lower CL)	95% CI (Upper CL)	p value	BHc	-log(BH)	p group
Sph	1	Sph(d16:1)	-0.221405	-0.408109	-0.0347019	0.0201095	0.0410476	3.19302	Corrected p < 0.05	-0.270768	-0.463268	-0.0782686	0.00583489	0.0397736	3.22455	Corrected p < 0.05	0.049363
Sph	2	Sph(d18:1)	-0.0644793	-0.328577	0.199618	0.632271	0.695966	0.362454	p > 0.05	-0.0395584	-0.311612	0.232496	0.775647	0.856323	0.155107	p > 0.05	-0.0249209
Sph	3	Sph(d18:2)	-0.0238342	-0.337094	0.289425	0.881455	0.900854	0.104412	p > 0.05	-0.0394364	-0.360049	0.281176	0.809488	0.8806	0.127152	p > 0.05	0.0156023
S1P	4	S1P(d16:1)	-0.129935	-0.448805	0.188935	0.42448	0.505602	0.682005	p > 0.05	-0.111998	-0.43821	0.214214	0.500996	0.656509	0.42082	p > 0.05	-0.0179372
S1P	5	S1P(d18:0)	0.122588	-0.0850683	0.330244	0.247244	0.325137	1.12351	p > 0.05	0.138985	-0.0741512	0.352121	0.201212	0.381379	0.963961	p > 0.05	-0.0163969
S1P	6	S1P(d18:1)	0.0789726	-0.174597	0.332542	0.541577	0.618113	0.481084	p > 0.05	0.0952463	-0.165973	0.356465	0.474819	0.642606	0.442224	p > 0.05	-0.0162738
S1P	7	S1P(d18:2)	0.242253	-0.0863839	0.57089	0.148513	0.215098	1.53666	p > 0.05	0.237949	-0.0985858	0.574485	0.165799	0.33843	1.08344	p > 0.05	0.00430387
dhCer	8	dhCer(d18:0/16:0)	-0.0856774	-0.278241	0.106886	0.383174	0.467484	0.760389	p > 0.05	0.00889271	-0.191237	0.209022	0.930598	0.963001	0.0377011	p > 0.05	-0.0945701
dhCer	9	dhCer(d18:0/18:0)	-0.0920684	-0.30195	0.117813	0.389904	0.47029	0.754405	p > 0.05	-0.0893855	-0.304487	0.125716	0.415371	0.593501	0.521717	p > 0.05	-0.00268294
dhCer	10	dhCer(d18:0/20:0)	-0.187351	-0.42101	0.0463078	0.116053	0.175092	1.74244	p > 0.05	-0.174942	-0.415668	0.0657844	0.154336	0.32247	1.13174	p > 0.05	-0.0124094
dhCer	11	dhCer(d18:0/22:0)	-0.276309	-0.510931	-0.041686	0.0209859	0.0424864	3.15857	Corrected p < 0.05	-0.150369	-0.390299	0.089562	0.21931	0.403334	0.90799	p > 0.05	-0.12594
dhCer	12	dhCer(d18:0/24:0)	-0.343049	-0.594796	-0.0913033	0.00756589	0.0181924	4.00675	Corrected p < 0.05	-0.238574	-0.49551	0.0183628	0.0687708	0.176784	1.73283	p > 0.05	-0.104476
dhCer	13	dhCer(d18:0/24:1)	-0.0442732	-0.280289	0.191742	0.713121	0.761277	0.272758	p > 0.05	-0.0159644	-0.25864	0.226711	0.897406	0.944437	0.0571661	p > 0.05	-0.0283087
Cer(d)	14	Cer(d16:1/16:0)	-0.256704	-0.465783	-0.0476237	0.0161086	0.0340989	3.37849	Corrected p < 0.05	-0.144379	-0.359577	0.0708185	0.188513	0.365705	1.00593	p > 0.05	-0.112324
Cer(d)	15	Cer(d16:1/18:0)	-0.0841525	-0.274344	0.106039	0.385818	0.468403	0.758425	p > 0.05	-0.114683	-0.308905	0.079538	0.247135	0.431036	0.841563	p > 0.05	0.0305308
Cer(d)	16	Cer(d16:1/20:0)	-0.0457736	-0.264533	0.172986	0.681722	0.734086	0.309129	p > 0.05	-0.108096	-0.331793	0.115601	0.343579	0.543147	0.610376	p > 0.05	0.062322
Cer(d)	17	Cer(d16:1/22:0)	-0.175143	-0.369122	0.0188353	0.0767797	0.122419	2.1003	p > 0.05	-0.198895	-0.397529	-0.000260247	0.0496964	0.143675	1.9402	p < 0.05	0.0237515
Cer(d)	18	Cer(d16:1/23:0)	-0.216496	-0.40642	-0.0265706	0.0254696	0.049669	3.00237	Corrected p < 0.05	-0.207665	-0.402326	-0.0130046	0.0365334	0.119579	2.12378	p < 0.05	-0.00883015
Cer(d)	19	Cer(d16:1/24:0)	-0.323051	-0.522785	-0.123317	0.00152377	0.0044225	5.42105	Corrected p < 0.05	-0.366205	-0.57136	-0.161051	0.00046763	0.0108578	4.52287	Corrected p < 0.05	0.0431546
Cer(d)	20	Cer(d16:1/24:1)	-0.273639	-0.482255	-0.0650239	0.010143	0.0232361	3.76205	Corrected p < 0.05	-0.265847	-0.479799	-0.0518947	0.0148752	0.0693137	2.66911	p < 0.05	-0.00779274
Cer(d)	21	Cer(d17:1/16:0)	-0.215086	-0.467776	0.0376035	0.0952508	0.147134	1.91641	p > 0.05	-0.0197131	-0.279632	0.240205	0.881827	0.93333	0.0689966	p > 0.05	-0.195373
Cer(d)	22	Cer(d17:1/18:0)	-0.270069	-0.561054	0.0209166	0.0688944	0.112502	2.18478	p > 0.05	-0.184463	-0.482957	0.11403	0.225802	0.411203	0.888667	p > 0.05	-0.0856053
Cer(d)	23	Cer(d17:1/20:0)	-0.242644	-0.448444	-0.0368434	0.020839	0.0423043	3.16287	Corrected p < 0.05	-0.229718	-0.440951	-0.0184855	0.0330459	0.114201	2.1698	p < 0.05	-0.0129254
Cer(d)	24	Cer(d17:1/22:0)	-0.376571	-0.586887	-0.166256	0.000449134	0.00160436	6.43503	Corrected p < 0.05	-0.245771	-0.462094	-0.0294477	0.0259598	0.100985	2.29278	p < 0.05	-0.130801
Cer(d)	25	Cer(d17:1/23:0)	-0.374625	-0.571978	-0.177272	0.000198772	0.000819062	7.10735	Corrected p < 0.05	-0.266065	-0.468589	-0.0635404	0.0100259	0.0568644	2.86709	p < 0.05	-0.10856
Cer(d)	26	Cer(d17:1/24:0)	-0.476056	-0.698523	-0.253589	2.73842e-05	0.000155316	8.77005	Corrected p < 0.05	-0.394167	-0.622716	-0.165618	0.000724026	0.0122954	4.39853	Corrected p < 0.05	-0.0818893
Cer(d)	27	Cer(d17:1/24:1)	-0.310655	-0.547326	-0.0739848	0.0100906	0.0232115	3.76311	Corrected p < 0.05	-0.241262	-0.484495	0.00197003	0.0518804	0.148621	1.90636	p > 0.05	-0.0693931
Cer(d)	28	Cer(d18:1/14:0)	-0.234714	-0.438168	-0.03126	0.0237502	0.047057	3.0564	Corrected p < 0.05	-0.115729	-0.326401	0.0949424	0.281616	0.471263	0.752339	p > 0.05	-0.118985
Cer(d)	29	Cer(d18:1/16:0)	-0.506749	-0.863268	-0.150231	0.00533772	0.013264	4.3227	Corrected p < 0.05	-0.114349	-0.484052	0.255355	0.544365	0.689799	0.371355	p > 0.05	-0.392401
Cer(d)	30	Cer(d18:1/17:0)	-0.182247	-0.411274	0.0467802	0.118841	0.178381	1.72383	p > 0.05	-0.104434	-0.340371	0.131502	0.385631	0.573224	0.556479	p > 0.05	-0.0778125
Cer(d)	31	Cer(d18:1/18:0)	-0.125095	-0.36241	0.11222	0.301526	0.381823	0.962797	p > 0.05	-0.0356306	-0.279387	0.208125	0.774495	0.856323	0.155107	p > 0.05	-0.0894642
Cer(d)	32	Cer(d18:1/19:0)	-0.035277	-0.29674	0.226186	0.791436	0.828221	0.188475	p > 0.05	0.0832976	-0.185951	0.352546	0.544272	0.689799	0.371355	p > 0.05	-0.118575
Cer(d)	33	Cer(d18:1/20:0)	0.0512509	-0.204233	0.306734	0.694185	0.743198	0.296793	p > 0.05	0.118027	-0.142484	0.378537	0.374543	0.567262	0.566934	p > 0.05	-0.0667759
Cer(d)	34	Cer(d18:1/21:0)	-0.198876	-0.433403	0.0356516	0.0965024	0.148758	1.90543	p > 0.05	-0.0203372	-0.261826	0.221152	0.868894	0.924912	0.0780566	p > 0.05	-0.178539
Cer(d)	35	Cer(d18:1/22:0)	-0.538849	-0.805162	-0.272536	7.31507e-05	0.000350652	7.95572	Corrected p < 0.05	-0.309674	-0.583603	-0.0357456	0.0267076	0.102174	2.28108	p < 0.05	-0.229175
Cer(d)	36	Cer(d18:1/23:0)	-0.548047	-0.813395	-0.282698	5.16226e-05	0.00026271	8.24446	Corrected p < 0.05	-0.310058	-0.584073	-0.0360421	0.0265682	0.102174	2.28108	p < 0.05	-0.237989
Cer(d)	37	Cer(d18:1/24:0)	-0.649839	-0.929207	-0.370471	5.13569e-06	3.93383e-05	10.1433	Corrected p < 0.05	-0.490524	-0.778079	-0.202969	0.000827413	0.0122954	4.39853	Corrected p < 0.05	-0.159315
Cer(d)	38	Cer(d18:1/24:1)	-0.295207	-0.58836	-0.00205481	0.0484115	0.0854388	2.45995	p < 0.05	-0.133598	-0.436079	0.168884	0.386668	0.573224	0.556479	p > 0.05	-0.16161
Cer(d)	39	Cer(d18:1/26:0)	-0.790585	-1.08922	-0.491949	2.11716e-07	2.93759e-06	12.7379	Corrected p < 0.05	-0.521953	-0.831348	-0.212558	0.000944556	0.0125322	4.37945	Corrected p < 0.05	-0.268632
Cer(d)	40	Cer(d18:2/14:0)	-0.13676	-0.28282	0.00930067	0.066477	0.109034	2.21609	p > 0.05	-0.0915938	-0.243592	0.0604045	0.237566	0.42329	0.859698	p > 0.05	-0.0451659
Cer(d)	41	Cer(d18:2/16:0)	-0.141811	-0.405228	0.121605	0.291346	0.371942	0.989018	p > 0.05	0.00851491	-0.262109	0.279139	0.950826	0.970494	0.0299499	p > 0.05	-0.150326
Cer(d)	42	Cer(d18:2/17:0)	-0.0564999	-0.190437	0.0774371	0.408348	0.490942	0.711429	p > 0.05	-0.0703926	-0.207208	0.0664233	0.313247	0.503635	0.685904	p > 0.05	0.0138927
Cer(d)	43	Cer(d18:2/18:0)	-0.0329656	-0.23006	0.164129	0.743043	0.790098	0.235598	p > 0.05	-0.0467788	-0.24737	0.153812	0.647613	0.758953	0.275816	p > 0.05	0.0138131
Cer(d)	44	Cer(d18:2/20:0)	0.0667154	-0.1886	0.32203	0.608539	0.676874	0.39027	p > 0.05	-0.00960917	-0.271412	0.252193	0.94265	0.970494	0.0299499	p > 0.05	0.0763245
Cer(d)	45	Cer(d18:2/21:0)	-0.147103	-0.335552	0.0413454	0.126022	0.187644	1.67321	p > 0.05	-0.151533	-0.344757	0.0416896	0.124266	0.277266	1.28278	p > 0.05	0.00443038
Cer(d)	46	Cer(d18:2/22:0)	-0.272806	-0.493066	-0.0525469	0.0151994	0.0324501	3.42805	Corrected p < 0.05	-0.24377	-0.469412	-0.0181281	0.0342202	0.115571	2.15787	p < 0.05	-0.0290363
Cer(d)	47	Cer(d18:2/23:0)	-0.253119	-0.470695	-0.0355441	0.0225962	0.0452532	3.09548	Corrected p < 0.05	-0.224098	-0.44696	-0.0012357	0.048739	0.143071	1.94442	p < 0.05	-0.0290214
Cer(d)	48	Cer(d18:2/24:0)	-0.327015	-0.554503	-0.0995257	0.00484	0.0123244	4.39617	Corrected p < 0.05	-0.353878	-0.587537	-0.120219	0.00299326	0.0264761	3.63151	Corrected p < 0.05	0.0268632
Cer(d)	49	Cer(d18:2/24:1)	-0.145892	-0.386634	0.0948495	0.234919	0.312245	1.16397	p > 0.05	-0.144927	-0.391814	0.10196	0.249917	0.433851	0.835055	p > 0.05	-0.000965474
Cer(d)	50	Cer(d18:2/26:0)	-0.284037	-0.478662	-0.0894123	0.00423052	0.0109905	4.51073	Corrected p < 0.05	-0.223263	-0.423198	-0.0233282	0.0286193	0.104236	2.2611	p < 0.05	-0.0607737
Cer(d)	51	Cer(d19:1/16:0)	-0.123881	-0.291504	0.043743	0.147472	0.214426	1.53979	p > 0.05	-0.039644	-0.211569	0.132281	0.651302	0.761764	0.272119	p > 0.05	-0.0842367
Cer(d)	52	Cer(d19:1/18:0)	-0.156815	-0.308491	-0.00513848	0.0427237	0.07769	2.55503	p < 0.05	-0.0906125	-0.247027	0.0658021	0.256188	0.442669	0.814933	p > 0.05	-0.0662023
Cer(d)	53	Cer(d19:1/20:0)	-0.221251	-0.386046	-0.0564557	0.00850192	0.0201819	3.90297	Corrected p < 0.05	-0.161942	-0.331909	0.00802548	0.0618383	0.164547	1.80456	p > 0.05	-0.0593089
Cer(d)	54	Cer(d19:1/22:0)	-0.415947	-0.594344	-0.23755	4.8795e-06	3.81628e-05	10.1736	Corrected p < 0.05	-0.274896	-0.458709	-0.0910823	0.00337645	0.0288357	3.54614	Corrected p < 0.05	-0.141051
Cer(d)	55	Cer(d19:1/23:0)	-0.382187	-0.554045	-0.210329	1.30804e-05	8.83524e-05	9.33418	Corrected p < 0.05	-0.262632	-0.439473	-0.0857921	0.00360421	0.0300314	3.50551	Corrected p < 0.05	-0.119555
Cer(d)	56	Cer(d19:1/24:0)	-0.477963	-0.678236	-0.277691	2.90159e-06	2.47803e-05	10.6055	Corrected p < 0.05	-0.371598	-0.577434	-0.165761	0.00040256	0.00997007	4.60817	Corrected p < 0.05	-0.106365
Cer(d)	57	Cer(d19:1/24:1)	-0.233566	-0.42104	-0.0460929	0.0146105	0.031557	3.45596	Corrected p < 0.05	-0.160402	-0.352978	0.0321729	0.102564	0.243989	1.41063	p > 0.05	-0.0731641
Cer(d)	58	Cer(d19:1/26:0)	-0.323682	-0.535849	-0.111516	0.00278804	0.00770078	4.86643	Corrected p < 0.05	-0.206379	-0.424884	0.0121264	0.0641371	0.168388	1.78148	p > 0.05	-0.117304
Cer(d)	59	Cer(d20:1/22:0)	-0.210571	-0.410129	-0.011013	0.0386244	0.0708591	2.64706	p < 0.05	-0.189057	-0.393491	0.0153779	0.0698988	0.17847	1.72333	p > 0.05	-0.0215143
Cer(d)	60	Cer(d20:1/23:0)	-0.255883	-0.464763	-0.0470038	0.0163479	0.034507	3.36659	Corrected p < 0.05	-0.282514	-0.49753	-0.0674978	0.0100158	0.0568644	2.86709	p < 0.05	0.0266309
Cer(d)	61	Cer(d20:1/24:0)	-0.169913	-0.396211	0.0563851	0.141118	0.206399	1.57794	p > 0.05	-0.26073	-0.493275	-0.0281847	0.0279809	0.10292	2.2738	p < 0.05	0.0908169
Cer(d)	62	Cer(d20:1/24:1)	0.0470706	-0.161212	0.255353	0.657803	0.71559	0.334648	p > 0.05	-0.0176573	-0.231524	0.19621	0.871446	0.926301	0.076556	p > 0.05	0.064728
Cer(d)	63	Cer(d20:1/26:0)	0.0500541	-0.23737	0.337478	0.732856	0.781222	0.246895	p > 0.05	0.0617918	-0.23375	0.357333	0.681956	0.780729	0.247528	p > 0.05	-0.0117377
Cer(m)	64	Cer(m18:0/20:0)	0.258269	0.0856402	0.430897	0.00336412	0.00899114	4.71152	Corrected p < 0.05	0.212866	0.0361936	0.389538	0.0181996	0.081306	2.50953	p < 0.05	0.0454031
Cer(m)	65	Cer(m18:0/22:0)	0.174597	-0.00340629	0.352601	0.0545437	0.0933778	2.3711	p > 0.05	0.175258	-0.0068928	0.357409	0.0593177	0.162217	1.81882	p > 0.05	-0.000660851
Cer(m)	66	Cer(m18:0/23:0)	0.0824885	-0.104657	0.269634	0.387636	0.469077	0.756989	p > 0.05	0.0917212	-0.0996361	0.283079	0.347492	0.546392	0.604419	p > 0.05	-0.00923275
Cer(m)	67	Cer(m18:0/24:0)	0.149682	-0.0370609	0.336424	0.116178	0.175092	1.74244	p > 0.05	0.140008	-0.050555	0.330571	0.14986	0.316324	1.15099	p > 0.05	0.00967365
Cer(m)	68	Cer(m18:0/24:1)	0.217709	0.0364295	0.398988	0.0185788	0.0383445	3.26114	Corrected p < 0.05	0.202912	0.016793	0.389031	0.0326105	0.113754	2.17372	p < 0.05	0.0147969
Cer(m)	69	Cer(m18:1/18:0)	0.298804	0.118168	0.479441	0.00118614	0.00371859	5.59441	Corrected p < 0.05	0.223267	0.0374942	0.409039	0.0184936	0.081306	2.50953	p < 0.05	0.0755379
Cer(m)	70	Cer(m18:1/20:0)	0.297449	0.145601	0.449298	0.000123359	0.000555489	7.49566	Corrected p < 0.05	0.21201	0.0558341	0.368187	0.00779751	0.0478806	3.03904	Corrected p < 0.05	0.0854391
Cer(m)	71	Cer(m18:1/22:0)	0.263401	0.108878	0.417924	0.00083467	0.00274407	5.89831	Corrected p < 0.05	0.197942	0.0393972	0.356486	0.0144032	0.068163	2.68585	p < 0.05	0.0654598
Cer(m)	72	Cer(m18:1/23:0)	0.230503	0.0677484	0.393257	0.00550538	0.0135897	4.29844	Corrected p < 0.05	0.17127	0.00412277	0.338417	0.0446067	0.13639	1.99224	p < 0.05	0.0592328
Cer(m)	73	Cer(m18:1/24:0)	0.216213	0.0569293	0.375498	0.00780204	0.0186288	3.98305	Corrected p < 0.05	0.141859	-0.0218822	0.3056	0.089495	0.216595	1.52972	p > 0.05	0.0743545
Cer(m)	74	Cer(m18:1/24:1)	0.293179	0.1372	0.449157	0.000229567	0.000921992	6.98897	Corrected p < 0.05	0.23209	0.0714409	0.39274	0.0046314	0.0351136	3.34917	Corrected p < 0.05	0.0610882
C1P	75	Cer1P(d18:1/16:0)	-0.0993319	-0.287313	0.0886495	0.300347	0.381466	0.963734	p > 0.05	-0.00650502	-0.201411	0.1884	0.947843	0.970494	0.0299499	p > 0.05	-0.0928269
HexCer	76	HexCer(d16:1/18:0)	-0.219452	-0.391581	-0.0473235	0.0124592	0.0277993	3.58274	Corrected p < 0.05	-0.1421	-0.318849	0.0346484	0.115077	0.262607	1.3371	p > 0.05	-0.0773522
HexCer	77	HexCer(d16:1/20:0)	-0.310888	-0.510983	-0.110794	0.00232475	0.00651807	5.03318	Corrected p < 0.05	-0.197502	-0.404321	0.00931714	0.0612478	0.164547	1.80456	p > 0.05	-0.113387
HexCer	78	HexCer(d16:1/22:0)	-0.523529	-0.746802	-0.300256	4.3109e-06	3.40744e-05	10.287	Corrected p < 0.05	-0.268519	-0.501588	-0.0354503	0.0239382	0.0961408	2.34194	p < 0.05	-0.25501
HexCer	79	HexCer(d16:1/24:0)	-0.637075	-0.853236	-0.420914	7.62419e-09	3.18486e-07	14.9597	Corrected p < 0.05	-0.370044	-0.594988	-0.145101	0.00126279	0.014893	4.20687	Corrected p < 0.05	-0.267031
HexCer	80	HexCer(d18:1/16:0)	-0.446103	-0.717449	-0.174757	0.00127158	0.00382502	5.56619	Corrected p < 0.05	-0.0137191	-0.297293	0.269855	0.924455	0.960095	0.0407234	p > 0.05	-0.432384
HexCer	81	HexCer(d18:1/18:0)	-0.415937	-0.667088	-0.164785	0.00117044	0.00370059	5.59926	Corrected p < 0.05	-0.0531563	-0.316241	0.209928	0.692091	0.789898	0.235851	p > 0.05	-0.36278
HexCer	82	HexCer(d18:1/20:0)	-0.469047	-0.723332	-0.214762	0.000299931	0.00114281	6.77426	Corrected p < 0.05	-0.104659	-0.372046	0.162728	0.44298	0.619839	0.478296	p > 0.05	-0.364388
HexCer	83	HexCer(d18:1/22:0)	-0.725552	-0.981119	-0.469985	2.63031e-08	6.97972e-07	14.1751	Corrected p < 0.05	-0.260922	-0.529715	0.00787099	0.057092	0.158874	1.83964	p > 0.05	-0.46463
HexCer	84	HexCer(d18:1/24:0)	-0.685265	-0.935947	-0.434583	8.42151e-08	1.84035e-06	13.2056	Corrected p < 0.05	-0.256651	-0.52085	0.00754708	0.0569088	0.158874	1.83964	p > 0.05	-0.428613
HexCer	85	HexCer(d18:1/24:1)	-0.356967	-0.603125	-0.110809	0.00447895	0.0115551	4.46063	Corrected p < 0.05	0.00763661	-0.250361	0.265634	0.953737	0.970721	0.0297163	p > 0.05	-0.364604
HexCer	86	HexCer(d18:2/18:0)	-0.183412	-0.366138	-0.000685785	0.0491422	0.0859601	2.45387	p < 0.05	-0.0774011	-0.266632	0.11183	0.422727	0.602852	0.506083	p > 0.05	-0.106011
HexCer	87	HexCer(d18:2/20:0)	-0.163049	-0.360977	0.0348789	0.106395	0.161991	1.82021	p > 0.05	-0.0666767	-0.271487	0.138133	0.523418	0.677593	0.389208	p > 0.05	-0.0963725
HexCer	88	HexCer(d18:2/22:0)	-0.518181	-0.756273	-0.28009	1.99241e-05	0.000121663	9.01425	Corrected p < 0.05	-0.168456	-0.418361	0.0814492	0.186436	0.364269	1.00986	p > 0.05	-0.349725
HexCer	89	HexCer(d18:2/24:0)	-0.566256	-0.816947	-0.315565	9.5462e-06	6.62881e-05	9.6215	Corrected p < 0.05	-0.234868	-0.496712	0.0269762	0.078735	0.196309	1.62806	p > 0.05	-0.331388
Hex2Cer	90	Hex2Cer(d16:1/16:0)	-0.622244	-0.863908	-0.38058	4.49582e-07	5.56732e-06	12.0986	Corrected p < 0.05	-0.253106	-0.50561	-0.000602448	0.0494517	0.143675	1.9402	p < 0.05	-0.369137
Hex2Cer	91	Hex2Cer(d16:1/24:1)	-0.424295	-0.617737	-0.230853	1.71525e-05	0.000106202	9.15016	Corrected p < 0.05	-0.21179	-0.414003	-0.00957637	0.0400899	0.126049	2.07109	p < 0.05	-0.212506
Hex2Cer	92	Hex2Cer(d18:1/16:0)	-0.679774	-0.968246	-0.391302	3.8621e-06	3.15334e-05	10.3645	Corrected p < 0.05	-0.199475	-0.503046	0.104096	0.197778	0.378735	0.970918	p > 0.05	-0.480298
Hex2Cer	93	Hex2Cer(d18:1/18:0)	-0.0499268	-0.256423	0.156569	0.635577	0.698571	0.358718	p > 0.05	-0.00401058	-0.21642	0.208398	0.970479	0.979239	0.0209799	p > 0.05	-0.0459162
Hex2Cer	94	Hex2Cer(d18:1/20:0)	-0.209254	-0.424773	0.0062643	0.0570366	0.0965335	2.33787	p > 0.05	-0.0189724	-0.242078	0.204134	0.867627	0.924912	0.0780566	p > 0.05	-0.190282
Hex2Cer	95	Hex2Cer(d18:1/22:0)	-0.79107	-1.06787	-0.514274	2.12412e-08	5.84525e-07	14.3525	Corrected p < 0.05	-0.403804	-0.693159	-0.114449	0.00623343	0.0413521	3.18563	Corrected p < 0.05	-0.387266
Hex2Cer	96	Hex2Cer(d18:1/24:0)	-0.744992	-1.01734	-0.472643	8.25597e-08	1.84035e-06	13.2056	Corrected p < 0.05	-0.387594	-0.671825	-0.103363	0.00752273	0.0469696	3.05825	Corrected p < 0.05	-0.357399
Hex2Cer	97	Hex2Cer(d18:1/24:1)	-0.536523	-0.791681	-0.281364	3.76732e-05	0.000201376	8.51034	Corrected p < 0.05	-0.152674	-0.421063	0.115714	0.264869	0.454468	0.788628	p > 0.05	-0.383848
Hex2Cer	98	Hex2Cer(d18:2/16:0)	-0.46654	-0.754871	-0.17821	0.00151693	0.00441993	5.42163	Corrected p < 0.05	-0.0303795	-0.332799	0.27204	0.843912	0.913905	0.0900288	p > 0.05	-0.436161
Hex2Cer	99	Hex2Cer(d18:2/24:1)	-0.497388	-0.728091	-0.266685	2.38205e-05	0.000140466	8.87055	Corrected p < 0.05	-0.212568	-0.453525	0.028389	0.0837953	0.207533	1.57247	p > 0.05	-0.28482
Hex3Cer	100	Hex3Cer(d18:1/16:0)	-0.716129	-1.06159	-0.370668	4.84428e-05	0.000248228	8.30116	Corrected p < 0.05	-0.186148	-0.54797	0.175675	0.313278	0.503635	0.685904	p > 0.05	-0.529982
Hex3Cer	101	Hex3Cer(d18:1/18:0)	-0.282733	-0.518422	-0.0470447	0.0187117	0.0385118	3.25679	Corrected p < 0.05	-0.000247877	-0.245515	0.245019	0.99842	0.99842	0.00158174	p > 0.05	-0.282485
Hex3Cer	102	Hex3Cer(d18:1/20:0)	-0.197616	-0.37594	-0.019292	0.0298525	0.0573136	2.85922	p < 0.05	-0.0184557	-0.203512	0.1666	0.845024	0.913905	0.0900288	p > 0.05	-0.17916
Hex3Cer	103	Hex3Cer(d18:1/22:0)	-0.522795	-0.769236	-0.276353	3.21193e-05	0.000174992	8.65077	Corrected p < 0.05	-0.145494	-0.406483	0.115494	0.274547	0.46361	0.768713	p > 0.05	-0.3773
Hex3Cer	104	Hex3Cer(d18:1/24:0)	-0.444615	-0.683754	-0.205476	0.000268331	0.00103839	6.87009	Corrected p < 0.05	-0.148403	-0.397549	0.100743	0.243022	0.429755	0.84454	p > 0.05	-0.296212
Hex3Cer	105	Hex3Cer(d18:1/24:1)	-0.411518	-0.684727	-0.138309	0.00315488	0.0085239	4.76488	Corrected p < 0.05	-0.0428126	-0.329072	0.243447	0.769419	0.85316	0.158808	p > 0.05	-0.368705
GM3	106	GM3(d18:1/16:0)	-0.470657	-0.847652	-0.0936611	0.0144073	0.0312104	3.467	Corrected p < 0.05	0.0997359	-0.292812	0.492284	0.618496	0.740689	0.300174	p > 0.05	-0.570392
GM3	107	GM3(d18:1/18:0)	-0.56303	-0.852959	-0.273102	0.000141093	0.000624001	7.37936	Corrected p < 0.05	-0.313283	-0.614237	-0.0123287	0.0413213	0.127393	2.06048	p < 0.05	-0.249748
GM3	108	GM3(d18:1/20:0)	-0.0659568	-0.327516	0.195602	0.62113	0.687779	0.374288	p > 0.05	-0.00167097	-0.272315	0.268973	0.990345	0.993018	0.00700654	p > 0.05	-0.0642858
GM3	109	GM3(d18:1/22:0)	-0.564385	-0.826764	-0.302007	2.48637e-05	0.000145463	8.83559	Corrected p < 0.05	-0.414974	-0.685736	-0.144212	0.00266521	0.0256166	3.66451	Corrected p < 0.05	-0.149412
GM3	110	GM3(d18:1/24:0)	-0.519466	-0.775338	-0.263595	6.91578e-05	0.000338929	7.98972	Corrected p < 0.05	-0.401057	-0.665689	-0.136424	0.00297388	0.0264761	3.63151	Corrected p < 0.05	-0.11841
GM3	111	GM3(d18:1/24:1)	-0.375773	-0.628374	-0.123173	0.00354854	0.00941631	4.66531	Corrected p < 0.05	-0.249539	-0.510153	0.0110747	0.0605578	0.164213	1.80659	p > 0.05	-0.126234
GM3	112	GM3(d18:2/24:1)	-0.119979	-0.283761	0.043803	0.151058	0.217934	1.52356	p > 0.05	-0.0514119	-0.219997	0.117173	0.550023	0.693832	0.365526	p > 0.05	-0.0685669
GM3	113	GM3(d20:1/18:0)	-0.00262571	-0.181552	0.1763	0.977054	0.981129	0.0190514	p > 0.05	-0.0165614	-0.201334	0.168211	0.860547	0.91998	0.0834028	p > 0.05	0.0139357
GM1	114	GM1(d18:1/16:0)	-0.429873	-0.724035	-0.135711	0.0041801	0.0108976	4.51921	Corrected p < 0.05	-0.180356	-0.483871	0.123159	0.244148	0.429863	0.844288	p > 0.05	-0.249517
SHexCer	115	SHexCer(d18:1/16:0(OH))	-0.291642	-0.55497	-0.028313	0.029951	0.0573545	2.8585	p < 0.05	-0.115822	-0.388495	0.156852	0.405106	0.585591	0.535133	p > 0.05	-0.17582
SHexCer	116	SHexCer(d18:1/16:0)	0.0323174	-0.216828	0.281462	0.799312	0.835286	0.179981	p > 0.05	-0.0229502	-0.278383	0.232482	0.860213	0.91998	0.0834028	p > 0.05	0.0552677
SHexCer	117	SHexCer(d18:1/18:0(OH))	0.0133618	-0.332385	0.359108	0.939621	0.953741	0.0473633	p > 0.05	0.0766523	-0.284842	0.438147	0.6777	0.778255	0.250701	p > 0.05	-0.0632906
SHexCer	118	SHexCer(d18:1/18:0)	0.240644	-0.236951	0.718239	0.323359	0.403792	0.906856	p > 0.05	0.210833	-0.277377	0.699042	0.397317	0.582168	0.540996	p > 0.05	0.0298115
SHexCer	119	SHexCer(d18:1/24:0(OH))	-0.135826	-0.292791	0.0211392	0.0898787	0.140294	1.96402	p > 0.05	-0.10064	-0.263344	0.0620632	0.225375	0.411203	0.888667	p > 0.05	-0.035186
SHexCer	120	SHexCer(d18:1/24:0)	-0.215857	-0.431633	-8.11095e-05	0.0499097	0.0870491	2.44128	p < 0.05	-0.191062	-0.415485	0.0333609	0.0951883	0.227411	1.481	p > 0.05	-0.0247949
SHexCer	121	SHexCer(d18:1/24:1(OH))	0.0344037	-0.186757	0.255564	0.760444	0.803713	0.218513	p > 0.05	0.0297865	-0.198644	0.258217	0.798278	0.87387	0.134824	p > 0.05	0.00461717
SHexCer	122	SHexCer(d18:1/24:1)	-0.258841	-0.455961	-0.0617212	0.0100616	0.0232115	3.76311	Corrected p < 0.05	-0.227377	-0.43128	-0.0234739	0.0288419	0.104327	2.26022	p < 0.05	-0.0314642
SHexCer	123	SHexCer(d18:2/18:0(OH))	0.00322257	-0.149485	0.15593	0.967008	0.97488	0.0254408	p > 0.05	0.00742685	-0.147631	0.162485	0.925206	0.960095	0.0407234	p > 0.05	-0.00420428
SHexCer	124	SHexCer(d18:2/18:0)	0.0673834	-0.179692	0.314459	0.592969	0.663117	0.410803	p > 0.05	0.0980226	-0.156529	0.352574	0.450396	0.625503	0.469199	p > 0.05	-0.0306391
SM	125	SM(d17:1/14:0)	-0.668012	-0.915133	-0.420891	1.16933e-07	2.22772e-06	13.0145	Corrected p < 0.05	-0.391955	-0.64952	-0.13439	0.00285748	0.0264761	3.63151	Corrected p < 0.05	-0.276058
SM	126	SM(d18:0/14:0)	-0.612887	-0.890646	-0.335129	1.52643e-05	9.70979e-05	9.23979	Corrected p < 0.05	-0.292262	-0.580932	-0.00359223	0.0472123	0.140315	1.96387	p < 0.05	-0.320625
SM	127	SM(d18:1/14:0) & SM(d16:1/16:0)	-0.880416	-1.20437	-0.556463	9.9993e-08	1.95513e-06	13.1451	Corrected p < 0.05	-0.499977	-0.838404	-0.161549	0.00378419	0.0308973	3.47709	Corrected p < 0.05	-0.380439
SM	128	SM(d18:2/14:0)	-0.515591	-0.834223	-0.196959	0.00151627	0.00441993	5.42163	Corrected p < 0.05	-0.224482	-0.557657	0.108693	0.186642	0.364269	1.00986	p > 0.05	-0.291109
SM	129	SM(d17:1/16:0)	-1.02106	-1.33924	-0.702886	3.17775e-10	3.93511e-08	17.0507	Corrected p < 0.05	-0.55188	-0.885912	-0.217847	0.00120261	0.014878	4.20787	Corrected p < 0.05	-0.469183
SM	130	SM(d18:0/16:0)	-0.716546	-1.07876	-0.354329	0.000105617	0.000484405	7.63259	Corrected p < 0.05	-0.131835	-0.510233	0.246563	0.494689	0.652849	0.426409	p > 0.05	-0.584711
SM	131	SM(d18:1/16:0)	-1.10611	-1.54133	-0.670899	6.31198e-07	7.21508e-06	11.8393	Corrected p < 0.05	-0.356425	-0.819543	0.106692	0.131437	0.288076	1.24453	p > 0.05	-0.749687
SM	132	SM(d18:2/16:0)	-0.66629	-1.06942	-0.263163	0.00119741	0.00373813	5.58917	Corrected p < 0.05	-0.193739	-0.615946	0.228468	0.368445	0.565609	0.569853	p > 0.05	-0.472551
SM	133	SM(34:3)	-0.361781	-0.700667	-0.0228961	0.0364007	0.067954	2.68892	p < 0.05	-0.119804	-0.469751	0.230143	0.502218	0.656951	0.420147	p > 0.05	-0.241977
SM	134	SM(d16:1/19:0)	-0.757235	-1.01486	-0.49961	8.36104e-09	3.18486e-07	14.9597	Corrected p < 0.05	-0.409101	-0.678664	-0.139538	0.00293385	0.0264761	3.63151	Corrected p < 0.05	-0.348134
SM	135	SM(d18:1/17:0) & SM(d17:1/18:0)	-0.460706	-0.769886	-0.151525	0.00349396	0.00930471	4.67723	Corrected p < 0.05	-0.20078	-0.521915	0.120354	0.220411	0.40436	0.90545	p > 0.05	-0.259925
SM	136	SM(d18:2/17:0)	-0.509371	-0.81002	-0.208721	0.00089793	0.00291337	5.83844	Corrected p < 0.05	-0.249164	-0.561029	0.0627019	0.117364	0.265858	1.32479	p > 0.05	-0.260207
SM	137	SM(35:2) (b)	-0.921441	-1.27029	-0.572588	2.25439e-07	3.04548e-06	12.7019	Corrected p < 0.05	-0.389188	-0.758478	-0.0198987	0.0388651	0.12344	2.092	p < 0.05	-0.532252
SM	138	SM(d18:1/18:0) & SM(d16:1/20:0)	-0.604628	-0.936927	-0.272328	0.000362092	0.00134517	6.61123	Corrected p < 0.05	-0.34282	-0.698489	0.01285	0.0588668	0.161993	1.8202	p > 0.05	-0.261808
SM	139	SM(d18:2/18:0)	-0.219704	-0.562168	0.122759	0.208602	0.28649	1.25005	p > 0.05	-0.0578807	-0.41232	0.296558	0.748913	0.838016	0.176718	p > 0.05	-0.161824
SM	140	SM(d18:2/18:1)	-0.117605	-0.396966	0.161756	0.409304	0.491297	0.710706	p > 0.05	0.123349	-0.16406	0.410758	0.400244	0.582168	0.540996	p > 0.05	-0.240954
SM	141	SM(37:1)	-0.593854	-0.909528	-0.278181	0.000226727	0.000915533	6.996	Corrected p < 0.05	-0.407756	-0.734339	-0.0811726	0.0143987	0.068163	2.68585	p < 0.05	-0.186099
SM	142	SM(37:2)	-0.542812	-0.834341	-0.251283	0.000262834	0.00102244	6.88557	Corrected p < 0.05	-0.32323	-0.62416	-0.0222991	0.0352707	0.116992	2.14565	p < 0.05	-0.219582
SM	143	SM(d18:1/20:0) & SM(d16:1/22:0)	-0.792606	-1.15215	-0.433059	1.55513e-05	9.70979e-05	9.23979	Corrected p < 0.05	-0.645133	-1.02208	-0.268182	0.000795243	0.0122954	4.39853	Corrected p < 0.05	-0.147473
SM	144	SM(d18:2/20:0)	-0.215586	-0.600866	0.169694	0.272759	0.352452	1.04284	p > 0.05	-0.149257	-0.549696	0.251183	0.465051	0.635607	0.453174	p > 0.05	-0.066329
SM	145	SM(38:3) (a)	0.173157	-0.155424	0.501737	0.301656	0.381823	0.962797	p > 0.05	0.271161	-0.0653614	0.607684	0.114263	0.262445	1.33771	p > 0.05	-0.0980048
SM	146	SM(38:3) (b)	-0.618768	-0.99502	-0.242516	0.00126708	0.00382502	5.56619	Corrected p < 0.05	-0.434563	-0.815113	-0.054012	0.025209	0.0996291	2.3063	p < 0.05	-0.184205
SM	147	SM(d16:1/23:0) & SM(d17:1/22:0)	-0.835532	-1.13626	-0.534807	5.16172e-08	1.27839e-06	13.5699	Corrected p < 0.05	-0.615772	-0.928274	-0.303269	0.000112423	0.00501398	5.29553	Corrected p < 0.05	-0.219761
SM	148	SM(d18:0/22:0)	-0.347146	-0.582329	-0.111963	0.00381464	0.0100151	4.60366	Corrected p < 0.05	-0.254594	-0.495858	-0.0133295	0.038613	0.12344	2.092	p < 0.05	-0.0925524
SM	149	SM(d18:1/22:0) & SM(d16:1/24:0)	-0.944651	-1.27078	-0.618526	1.36817e-08	4.62067e-07	14.5876	Corrected p < 0.05	-0.61057	-0.955658	-0.265481	0.00052464	0.0111374	4.49745	Corrected p < 0.05	-0.334081
SM	150	SM(d16:1/24:1)	-0.697736	-1.02291	-0.372566	2.60291e-05	0.000148766	8.81313	Corrected p < 0.05	-0.558441	-0.897396	-0.219486	0.00124151	0.014878	4.20787	Corrected p < 0.05	-0.139295
SM	151	SM(d18:2/22:0)	-0.727259	-1.0779	-0.376618	4.79905e-05	0.000247618	8.30362	Corrected p < 0.05	-0.473628	-0.839299	-0.107957	0.0111282	0.0590587	2.82922	p < 0.05	-0.253631
SM	152	SM(40:3) (a)	-0.240808	-0.627461	0.145845	0.222203	0.301272	1.19974	p > 0.05	-0.0379854	-0.438692	0.362721	0.852602	0.916763	0.0869066	p > 0.05	-0.202823
SM	153	SM(40:3) (b)	-0.809774	-1.14741	-0.472134	2.59214e-06	2.34873e-05	10.6591	Corrected p < 0.05	-0.436232	-0.788086	-0.0843777	0.0150978	0.0696747	2.66392	p < 0.05	-0.373542
SM	154	SM(41:0)	-0.730605	-1.0172	-0.444008	5.83753e-07	6.77701e-06	11.902	Corrected p < 0.05	-0.486185	-0.781116	-0.191253	0.00123359	0.014878	4.20787	Corrected p < 0.05	-0.24442
SM	155	SM(41:1) (a)	-0.625511	-0.84333	-0.407692	1.81748e-08	5.29328e-07	14.4517	Corrected p < 0.05	-0.449579	-0.675549	-0.223608	9.63873e-05	0.00501398	5.29553	Corrected p < 0.05	-0.175932
SM	156	SM(d18:1/23:0) & SM(d17:1/24:0)	-1.03131	-1.35053	-0.712086	2.41789e-10	3.59298e-08	17.1417	Corrected p < 0.05	-0.71465	-1.04706	-0.382239	2.51109e-05	0.00233218	6.06095	Corrected p < 0.05	-0.31666
SM	157	SM(d17:1/24:1)	-0.914557	-1.25828	-0.570836	1.83747e-07	2.80993e-06	12.7824	Corrected p < 0.05	-0.564705	-0.927045	-0.202365	0.00225321	0.0223218	3.80219	Corrected p < 0.05	-0.349852
SM	158	SM(d18:2/23:0)	-0.782245	-1.10353	-0.460956	1.82371e-06	1.75976e-05	10.9477	Corrected p < 0.05	-0.543803	-0.879301	-0.208305	0.00148845	0.016354	4.11328	Corrected p < 0.05	-0.238442
SM	159	SM(d18:1/24:0)	-0.980823	-1.30398	-0.657668	2.69962e-09	1.82347e-07	15.5174	Corrected p < 0.05	-0.710848	-1.04548	-0.376212	3.13386e-05	0.00258718	5.95719	Corrected p < 0.05	-0.269975
SM	160	SM(d18:1/24:1)	-0.565612	-0.914407	-0.216817	0.00148105	0.00438415	5.42976	Corrected p < 0.05	-0.255127	-0.618383	0.10813	0.168645	0.343297	1.06916	p > 0.05	-0.310485
SM	161	SM(d18:2/24:0)	-0.840136	-1.19514	-0.48513	3.51099e-06	2.89851e-05	10.4487	Corrected p < 0.05	-0.638545	-1.00626	-0.27083	0.000665085	0.0122954	4.39853	Corrected p < 0.05	-0.201591
SM	162	SM(43:1)	-0.940759	-1.2219	-0.65962	5.43036e-11	2.01738e-08	17.7189	Corrected p < 0.05	-0.717609	-1.00749	-0.427726	1.22224e-06	0.000377131	7.88292	Corrected p < 0.05	-0.223149
SM	163	SM(d19:1/24:1)	-0.475505	-0.709227	-0.241784	6.67425e-05	0.000330598	8.01461	Corrected p < 0.05	-0.365763	-0.606599	-0.124928	0.00291368	0.0264761	3.63151	Corrected p < 0.05	-0.109742
SM	164	SM(43:2) (b)	-0.818469	-1.11781	-0.51913	8.36151e-08	1.84035e-06	13.2056	Corrected p < 0.05	-0.545589	-0.857237	-0.233941	0.000600729	0.0122954	4.39853	Corrected p < 0.05	-0.27288
SM	165	SM(43:2) (c)	-0.600474	-0.883322	-0.317626	3.16862e-05	0.000174391	8.65421	Corrected p < 0.05	-0.458388	-0.749149	-0.167628	0.00200178	0.020099	3.90709	Corrected p < 0.05	-0.142086
SM	166	SM(44:1)	-1.09989	-1.43718	-0.762601	1.64277e-10	3.59298e-08	17.1417	Corrected p < 0.05	-0.815018	-1.16387	-0.466169	4.66865e-06	0.000693761	7.27338	Corrected p < 0.05	-0.284873
SM	167	SM(44:2)	-0.545826	-0.882743	-0.208908	0.00149676	0.00439561	5.42715	Corrected p < 0.05	-0.418343	-0.766223	-0.0704641	0.018423	0.081306	2.50953	p < 0.05	-0.127482
SM	168	SM(44:3)	-0.213053	-0.556487	0.130381	0.224021	0.302705	1.195	p > 0.05	-0.0451221	-0.39934	0.309096	0.802839	0.877219	0.130998	p > 0.05	-0.167931
PC	169	PC(28:0)	-0.262885	-0.40328	-0.12249	0.000242521	0.000953404	6.95547	Corrected p < 0.05	-0.124343	-0.268325	0.0196393	0.0905213	0.217741	1.52445	p > 0.05	-0.138542
PC	170	PC(14:0_16:0)	-0.524499	-0.754745	-0.294254	8.01127e-06	5.779e-05	9.75869	Corrected p < 0.05	-0.265844	-0.502659	-0.0290296	0.0277882	0.102719	2.27575	p < 0.05	-0.258655
PC	171	PC(31:0) (a)	-0.403713	-0.551875	-0.255552	9.26208e-08	1.91159e-06	13.1676	Corrected p < 0.05	-0.18191	-0.338341	-0.0254794	0.0226526	0.0935048	2.36974	p < 0.05	-0.221803
PC	172	PC(31:0) (b)	-0.538471	-0.79238	-0.284561	3.23006e-05	0.000174992	8.65077	Corrected p < 0.05	-0.187474	-0.452153	0.0772057	0.165053	0.338042	1.08458	p > 0.05	-0.350997
PC	173	PC(16:0_16:0)	-0.755371	-1.1275	-0.383244	6.93367e-05	0.000338929	7.98972	Corrected p < 0.05	-0.284937	-0.66853	0.0986556	0.145417	0.3087	1.17539	p > 0.05	-0.470434
PC	174	PC(32:1)	-0.29616	-0.476221	-0.116099	0.00126519	0.00382502	5.56619	Corrected p < 0.05	-0.186966	-0.370301	-0.00363175	0.0456271	0.137809	1.98189	p < 0.05	-0.109193
PC	175	PC(32:2)	-0.394162	-0.610238	-0.178086	0.000349693	0.00130564	6.64106	Corrected p < 0.05	-0.117658	-0.344013	0.108696	0.308296	0.500139	0.692868	p > 0.05	-0.276504
PC	176	PC(33:0) (a)	-0.510214	-0.733347	-0.287081	7.40454e-06	5.4471e-05	9.81784	Corrected p < 0.05	-0.302913	-0.534334	-0.0714915	0.010303	0.0575574	2.85497	p < 0.05	-0.207301
PC	177	PC(33:0) (b)	-0.72091	-1.04785	-0.393965	1.54779e-05	9.70979e-05	9.23979	Corrected p < 0.05	-0.365965	-0.704599	-0.0273309	0.034159	0.115571	2.15787	p < 0.05	-0.354945
PC	178	PC(33:1)	-0.579279	-0.821115	-0.337443	2.66789e-06	2.36961e-05	10.6502	Corrected p < 0.05	-0.330603	-0.580405	-0.0808018	0.00948693	0.0546418	2.90696	p < 0.05	-0.248676
PC	179	PC(33:2)	-0.616228	-0.861918	-0.370538	8.83396e-07	9.24455e-06	11.5915	Corrected p < 0.05	-0.119559	-0.382559	0.143441	0.372925	0.566632	0.568045	p > 0.05	-0.496669
PC	180	PC(16:0_18:0)	-0.95326	-1.33224	-0.574281	8.22041e-07	8.82817e-06	11.6376	Corrected p < 0.05	-0.574238	-0.968057	-0.18042	0.00426411	0.0333498	3.4007	Corrected p < 0.05	-0.379022
PC	181	PC(16:0_18:1)	-0.737229	-1.08073	-0.393728	2.59253e-05	0.000148766	8.81313	Corrected p < 0.05	-0.637856	-0.99075	-0.284961	0.000396064	0.00997007	4.60817	Corrected p < 0.05	-0.0993733
PC	182	PC(16:0_18:2)	-1.62791	-2.15245	-1.10337	1.18045e-09	1.09635e-07	16.0261	Corrected p < 0.05	-0.660027	-1.21728	-0.102773	0.020261	0.0860226	2.45315	p < 0.05	-0.967882
PC	183	PC(16:1_18:2)	-0.324795	-0.579075	-0.0705148	0.0122961	0.0275181	3.59291	Corrected p < 0.05	-0.0717828	-0.334822	0.191256	0.592733	0.723154	0.324133	p > 0.05	-0.253012
PC	184	PC(16:0_18:3) (a)	-0.391459	-0.616976	-0.165942	0.000668385	0.00229912	6.07523	Corrected p < 0.05	-0.0498138	-0.28292	0.183293	0.675331	0.776735	0.252656	p > 0.05	-0.341646
PC	185	PC(16:0_18:3) (b)	-0.229434	-0.451395	-0.00747273	0.0427661	0.07769	2.55503	p < 0.05	-0.161942	-0.389537	0.0656533	0.163134	0.335758	1.09136	p > 0.05	-0.067492
PC	186	PC(14:0_20:4)	-0.09365	-0.285523	0.0982228	0.338747	0.420182	0.867068	p > 0.05	-0.172148	-0.370221	0.0259256	0.0884823	0.214844	1.53784	p > 0.05	0.0784978
PC	187	PC(34:5)	-0.0411783	-0.176695	0.0943384	0.551464	0.627276	0.466368	p > 0.05	-0.0983461	-0.239114	0.042422	0.170895	0.346927	1.05864	p > 0.05	0.0571679
PC	188	PC(15-MHDA_18:1)	-0.482322	-0.713769	-0.250874	4.41691e-05	0.000231278	8.37189	Corrected p < 0.05	-0.378496	-0.616865	-0.140128	0.00185693	0.0189	3.96859	Corrected p < 0.05	-0.103825
PC	189	PC(17:0_18:1)	-0.49596	-0.78979	-0.20213	0.000938586	0.00303204	5.79852	Corrected p < 0.05	-0.405622	-0.707796	-0.103448	0.00851337	0.0510116	2.9757	p < 0.05	-0.0903378
PC	190	PC(15-MHDA_18:2)	-0.617724	-0.851134	-0.384315	2.13499e-07	2.93759e-06	12.7379	Corrected p < 0.05	-0.32047	-0.567691	-0.0732489	0.0110622	0.0590587	2.82922	p < 0.05	-0.297255
PC	191	PC(17:0_18:2)	-0.594547	-0.897313	-0.291781	0.000118656	0.00053757	7.52845	Corrected p < 0.05	-0.210919	-0.526342	0.104503	0.189983	0.367596	1.00077	p > 0.05	-0.383627
PC	192	PC(17:1_18:2)	-0.561176	-0.846642	-0.275709	0.000116676	0.000531844	7.53916	Corrected p < 0.05	-0.183986	-0.481354	0.113381	0.22525	0.411203	0.888667	p > 0.05	-0.37719
PC	193	PC(15:0_20:3)	-0.503875	-0.776783	-0.230968	0.000295976	0.00113356	6.78239	Corrected p < 0.05	-0.0986306	-0.384252	0.18699	0.498516	0.656069	0.421489	p > 0.05	-0.405245
PC	194	PC(15:0_20:4)	-0.117903	-0.351497	0.115692	0.322528	0.403431	0.907749	p > 0.05	-0.227784	-0.467293	0.0117241	0.0623137	0.164547	1.80456	p > 0.05	0.109882
PC	195	PC(35:5)	-0.139707	-0.296079	0.0166654	0.0799266	0.126892	2.06442	p > 0.05	-0.170821	-0.332918	-0.00872468	0.0388762	0.12344	2.092	p < 0.05	0.0311144
PC	196	PC(18:0_18:1)	-0.523859	-0.794403	-0.253315	0.000147533	0.00064862	7.34066	Corrected p < 0.05	-0.406993	-0.684252	-0.129733	0.00401341	0.0319859	3.44246	Corrected p < 0.05	-0.116867
PC	197	PC(18:1_18:1)	-0.432286	-0.7398	-0.124772	0.00586453	0.0143807	4.24187	Corrected p < 0.05	-0.301436	-0.618554	0.0156828	0.0624524	0.164547	1.80456	p > 0.05	-0.13085
PC	198	PC(18:0_18:2)	-1.00308	-1.4051	-0.601053	1.00664e-06	1.02457e-05	11.4887	Corrected p < 0.05	-0.400052	-0.825413	0.0253094	0.0652738	0.17064	1.7682	p > 0.05	-0.603025
PC	199	PC(18:1_18:2)	-0.481413	-0.807545	-0.155281	0.00381322	0.0100151	4.60366	Corrected p < 0.05	-0.151822	-0.489051	0.185407	0.377559	0.569019	0.563841	p > 0.05	-0.329591
PC	200	PC(16:0_20:3) (a)	-0.32839	-0.671487	0.0147074	0.0606578	0.101051	2.29213	p > 0.05	-0.0139	-0.368783	0.340983	0.938807	0.970144	0.0303103	p > 0.05	-0.31449
PC	201	PC(16:0_20:3) (b)	-0.161736	-0.365208	0.0417362	0.119242	0.178622	1.72248	p > 0.05	-0.221788	-0.430962	-0.0126133	0.0376919	0.121234	2.11003	p < 0.05	0.0600518
PC	202	PC(18:2_18:2)	-0.628092	-0.887088	-0.369095	2.00233e-06	1.90735e-05	10.8672	Corrected p < 0.05	-0.243823	-0.51631	0.0286644	0.0794619	0.197459	1.62223	p > 0.05	-0.384269
PC	203	PC(16:0_20:4)	0.246418	-0.130615	0.62345	0.200193	0.275962	1.28749	p > 0.05	-0.352944	-0.745859	0.0399715	0.0783047	0.195894	1.63018	p > 0.05	0.599362
PC	204	PC(16:1_20:4)	-0.0143464	-0.237259	0.208567	0.899619	0.915639	0.0881329	p > 0.05	-0.178229	-0.409498	0.0530413	0.130921	0.287795	1.24551	p > 0.05	0.163882
PC	205	PC(16:0_20:5)	-0.0923586	-0.262528	0.0778112	0.287429	0.368207	0.99911	p > 0.05	-0.22222	-0.399462	-0.0449784	0.0139952	0.0679353	2.6892	p < 0.05	0.129862
PC	206	PC(36:6) (a)	-0.063591	-0.218881	0.0916996	0.422198	0.50433	0.684525	p > 0.05	-0.154968	-0.316212	0.00627551	0.0596031	0.162217	1.81882	p > 0.05	0.0913774
PC	207	PC(14:0_22:6)	-0.200949	-0.397709	-0.00419019	0.0453127	0.0809311	2.51416	p < 0.05	-0.255908	-0.46013	-0.0516859	0.0140473	0.0679353	2.6892	p < 0.05	0.0549583
PC	208	PC(15-MHDA_20:4)	-0.101219	-0.353631	0.151194	0.431885	0.513425	0.666651	p > 0.05	-0.289934	-0.547278	-0.0325895	0.0272297	0.102578	2.27714	p < 0.05	0.188715
PC	209	PC(17:0_20:4)	0.169774	-0.0861399	0.425687	0.193509	0.268241	1.31587	p > 0.05	-0.233285	-0.498887	0.0323175	0.0851576	0.208819	1.56629	p > 0.05	0.403058
PC	210	PC(15:0_22:6)	-0.380336	-0.587384	-0.173288	0.000317718	0.0011983	6.72685	Corrected p < 0.05	-0.34521	-0.558861	-0.131559	0.00154075	0.016354	4.11328	Corrected p < 0.05	-0.0351257
PC	211	PC(38:2)	-0.48473	-0.847829	-0.121631	0.00888203	0.0208181	3.87193	Corrected p < 0.05	-0.168008	-0.54409	0.208074	0.38125	0.571682	0.559172	p > 0.05	-0.316722
PC	212	PC(18:0_20:3)	-0.0729544	-0.352153	0.206244	0.608549	0.676874	0.39027	p > 0.05	-0.00607984	-0.294091	0.281931	0.966997	0.977761	0.0224895	p > 0.05	-0.0668745
PC	213	PC(18:1_20:3)	-0.129902	-0.441177	0.181373	0.413385	0.494598	0.704011	p > 0.05	-0.0484189	-0.37003	0.273192	0.767932	0.85316	0.158808	p > 0.05	-0.0814829
PC	214	PC(38:4) (b)	-0.159478	-0.454398	0.135441	0.289202	0.369841	0.994683	p > 0.05	-0.00638102	-0.310846	0.298084	0.967234	0.977761	0.0224895	p > 0.05	-0.153097
PC	215	PC(18:0_20:4)	0.335095	0.0393593	0.630831	0.0263608	0.0511385	2.97322	p < 0.05	-0.224338	-0.536132	0.0874566	0.158471	0.327979	1.11481	p > 0.05	0.559433
PC	216	PC(38:5) (a)	0.0110102	-0.33591	0.35793	0.9504	0.962053	0.0386854	p > 0.05	-0.365666	-0.723891	-0.00744012	0.0454239	0.137755	1.98228	p < 0.05	0.376676
PC	217	PC(38:5) (b)	0.0608858	-0.187831	0.309603	0.631365	0.695966	0.362454	p > 0.05	-0.180853	-0.4417	0.0799951	0.174172	0.349192	1.05213	p > 0.05	0.241738
PC	218	PC(38:6) (a)	-0.262854	-0.544277	0.0185683	0.0671484	0.109893	2.20825	p > 0.05	-0.38839	-0.679478	-0.0973026	0.00891822	0.0530099	2.93728	p < 0.05	0.125536
PC	219	PC(16:0_22:6)	-0.284859	-0.540803	-0.0289144	0.0291521	0.0562598	2.87778	p < 0.05	-0.451778	-0.718452	-0.185105	0.000898617	0.0123558	4.39363	Corrected p < 0.05	0.16692
PC	220	PC(18:2_20:5)	-0.238776	-0.419396	-0.0581568	0.0095672	0.0222138	3.80704	Corrected p < 0.05	-0.222727	-0.409156	-0.0362981	0.0192005	0.0839173	2.47792	p < 0.05	-0.0160491
PC	221	PC(16:1_22:6)	-0.233752	-0.462251	-0.00525246	0.0449573	0.0806842	2.51721	p < 0.05	-0.347917	-0.585147	-0.110687	0.00404667	0.0319859	3.44246	Corrected p < 0.05	0.114165
PC	222	PC(38:7) (c)	-0.461324	-0.727417	-0.195231	0.000678698	0.00232384	6.06454	Corrected p < 0.05	-0.38607	-0.660503	-0.111636	0.00582797	0.0397736	3.22455	Corrected p < 0.05	-0.0752543
PC	223	PC(39:5) (a)	-0.302996	-0.515032	-0.0909596	0.00509756	0.0128389	4.35527	Corrected p < 0.05	-0.283302	-0.500881	-0.065722	0.0107095	0.0585087	2.83858	p < 0.05	-0.0196941
PC	224	PC(39:5) (b)	-0.0574316	-0.33374	0.218877	0.683719	0.735172	0.307651	p > 0.05	-0.204173	-0.487878	0.0795312	0.158377	0.327979	1.11481	p > 0.05	0.146742
PC	225	PC(15-MHDA_22:6)	-0.29869	-0.505329	-0.0920509	0.00460968	0.0118512	4.43533	Corrected p < 0.05	-0.412746	-0.625865	-0.199628	0.000147094	0.00599861	5.11623	Corrected p < 0.05	0.114056
PC	226	PC(17:0_22:6)	-0.0727389	-0.287877	0.142399	0.507533	0.589214	0.528965	p > 0.05	-0.24656	-0.469039	-0.0240816	0.029844	0.106988	2.23504	p < 0.05	0.173821
PC	227	PC(40:10)	-0.536876	-0.818604	-0.255149	0.000187651	0.00079671	7.13502	Corrected p < 0.05	-0.325054	-0.613769	-0.0363386	0.0273356	0.102578	2.27714	p < 0.05	-0.211822
PC	228	PC(18:0_22:4)	-0.0943271	-0.307346	0.118692	0.385444	0.468403	0.758425	p > 0.05	-0.0753931	-0.29427	0.143484	0.499592	0.656069	0.421489	p > 0.05	-0.018934
PC	229	PC(20:0_20:4)	-0.0226884	-0.267502	0.222126	0.855861	0.879536	0.12836	p > 0.05	-0.0607034	-0.310123	0.188716	0.633347	0.748134	0.290173	p > 0.05	0.038015
PC	230	PC(18:0_22:5) (n3) & PC(20:1_20:4)	-0.0255533	-0.299189	0.248082	0.854772	0.879536	0.12836	p > 0.05	-0.147108	-0.429492	0.135276	0.307225	0.499493	0.694161	p > 0.05	0.121554
PC	231	PC(18:0_22:5) (n6)	-0.181478	-0.402757	0.0398012	0.107954	0.16363	1.81015	p > 0.05	-0.164717	-0.391679	0.0622449	0.154891	0.32247	1.13174	p > 0.05	-0.0167607
PC	232	PC(18:0_22:6)	-0.0685964	-0.309989	0.172796	0.577547	0.649518	0.431524	p > 0.05	-0.272747	-0.524831	-0.0206628	0.0339507	0.115571	2.15787	p < 0.05	0.20415
PC	233	PC(40:7) (a)	-0.327663	-0.589991	-0.0653354	0.0143589	0.0312104	3.467	Corrected p < 0.05	-0.291239	-0.562929	-0.0195483	0.0356389	0.117688	2.13972	p < 0.05	-0.0364246
PC	234	PC(18:1_22:6) (a)	0.0406834	-0.217903	0.29927	0.757803	0.802063	0.220569	p > 0.05	-0.233416	-0.504444	0.037613	0.0914124	0.219095	1.51825	p > 0.05	0.274099
PC	235	PC(18:1_22:6) (b)	-0.0137951	-0.231266	0.203676	0.901053	0.915845	0.0879081	p > 0.05	-0.0357199	-0.259688	0.188248	0.75459	0.843098	0.170672	p > 0.05	0.0219248
PC	236	PC(40:8)	-0.379717	-0.666081	-0.0933541	0.00935071	0.0218477	3.82366	Corrected p < 0.05	-0.484882	-0.782342	-0.187421	0.00139861	0.015745	4.15123	Corrected p < 0.05	0.105164
PC	237	PC(44:12)	-0.155182	-0.289128	-0.0212361	0.0231625	0.0460153	3.07878	Corrected p < 0.05	-0.214643	-0.354821	-0.0744654	0.00268923	0.0256166	3.66451	Corrected p < 0.05	0.0594611
PC(O)	238	PC(O-16:0/16:0)	-0.881522	-1.25365	-0.509392	3.43462e-06	2.86733e-05	10.4595	Corrected p < 0.05	-0.157566	-0.551655	0.236523	0.433244	0.61134	0.492103	p > 0.05	-0.723956
PC(O)	239	PC(O-32:1)	-0.873895	-1.19159	-0.556197	6.99133e-08	1.67566e-06	13.2993	Corrected p < 0.05	-0.359752	-0.691731	-0.0277734	0.0336724	0.115571	2.15787	p < 0.05	-0.514142
PC(O)	240	PC(O-32:2)	-0.386105	-0.560862	-0.211347	1.48854e-05	9.61884e-05	9.2492	Corrected p < 0.05	-0.301455	-0.477971	-0.124939	0.000816046	0.0122954	4.39853	Corrected p < 0.05	-0.0846503
PC(O)	241	PC(O-34:1)	-0.871394	-1.26534	-0.477447	1.45467e-05	9.5648e-05	9.25484	Corrected p < 0.05	-0.233738	-0.647623	0.180146	0.268339	0.457284	0.78245	p > 0.05	-0.637655
PC(O)	242	PC(O-34:2)	-0.611138	-0.864039	-0.358237	2.17582e-06	2.02079e-05	10.8094	Corrected p < 0.05	-0.262561	-0.523179	-0.00194177	0.0483132	0.142447	1.94878	p < 0.05	-0.348578
PC(O)	243	PC(O-34:4)	-0.385439	-0.588121	-0.182758	0.000193518	0.000812339	7.11559	Corrected p < 0.05	-0.385435	-0.590146	-0.180725	0.00022394	0.00756307	4.88448	Corrected p < 0.05	-3.68396e-06
PC(O)	244	PC(O-35:4)	-0.298355	-0.479443	-0.117267	0.00124119	0.00379508	5.57405	Corrected p < 0.05	-0.364986	-0.549443	-0.18053	0.000105197	0.00501398	5.29553	Corrected p < 0.05	0.0666314
PC(O)	245	PC(O-36:0)	-1.04048	-1.36201	-0.718942	2.26085e-10	3.59298e-08	17.1417	Corrected p < 0.05	-0.466254	-0.806323	-0.126184	0.00720393	0.0461424	3.07602	Corrected p < 0.05	-0.574224
PC(O)	246	PC(O-18:0/18:1)	-0.931107	-1.24694	-0.615274	7.54662e-09	3.18486e-07	14.9597	Corrected p < 0.05	-0.486907	-0.814339	-0.159475	0.00356127	0.0300314	3.50551	Corrected p < 0.05	-0.4442
PC(O)	247	PC(O-18:1/18:1)	-0.6166	-0.926963	-0.306238	9.8625e-05	0.00045799	7.68866	Corrected p < 0.05	-0.25661	-0.58053	0.0673101	0.120491	0.269653	1.31062	p > 0.05	-0.35999
PC(O)	248	PC(O-18:0/18:2)	-0.671539	-0.923211	-0.419866	1.69626e-07	2.80072e-06	12.7856	Corrected p < 0.05	-0.251425	-0.515336	0.0124851	0.061863	0.164547	1.80456	p > 0.05	-0.420113
PC(O)	249	PC(O-18:1/18:2)	-0.53849	-0.818153	-0.258827	0.000160672	0.00070223	7.26125	Corrected p < 0.05	-0.138102	-0.42794	0.151736	0.350354	0.546876	0.603533	p > 0.05	-0.400388
PC(O)	250	PC(O-16:0/20:3)	-0.885238	-1.18511	-0.585364	7.20846e-09	3.18486e-07	14.9597	Corrected p < 0.05	-0.421652	-0.730707	-0.112598	0.00749335	0.0469696	3.05825	Corrected p < 0.05	-0.463586
PC(O)	251	PC(O-16:0/20:4)	-0.770144	-1.11546	-0.424831	1.23478e-05	8.41692e-05	9.38268	Corrected p < 0.05	-0.677594	-1.03008	-0.325103	0.000164747	0.00612034	5.09614	Corrected p < 0.05	-0.09255
PC(O)	252	PC(O-36:5)	-0.355659	-0.545429	-0.165889	0.000239397	0.000946141	6.96312	Corrected p < 0.05	-0.369365	-0.563403	-0.175327	0.000190727	0.00674811	4.99849	Corrected p < 0.05	0.0137058
PC(O)	253	PC(O-18:0/20:4)	-0.85107	-1.16317	-0.538972	9.05241e-08	1.91159e-06	13.1676	Corrected p < 0.05	-0.588161	-0.910265	-0.266057	0.000344969	0.00949305	4.6572	Corrected p < 0.05	-0.262909
PC(O)	254	PC(O-38:5)	-0.410963	-0.80401	-0.0179166	0.0404285	0.0739861	2.60388	p < 0.05	-0.330741	-0.735045	0.0735635	0.108852	0.252992	1.3744	p > 0.05	-0.0802227
PC(O)	255	PC(O-16:0/22:6)	-0.585564	-0.850602	-0.320526	1.48878e-05	9.61884e-05	9.2492	Corrected p < 0.05	-0.546437	-0.818818	-0.274056	8.42231e-05	0.00501398	5.29553	Corrected p < 0.05	-0.0391266
PC(O)	256	PC(O-40:5)	-0.832198	-1.18989	-0.474503	5.11417e-06	3.93383e-05	10.1433	Corrected p < 0.05	-0.47946	-0.848359	-0.110561	0.0108522	0.0588551	2.83268	p < 0.05	-0.352738
PC(O)	257	PC(O-18:0/22:6)	-0.723864	-1.01738	-0.430346	1.34028e-06	1.34572e-05	11.216	Corrected p < 0.05	-0.519996	-0.82237	-0.217621	0.000749974	0.0122954	4.39853	Corrected p < 0.05	-0.203868
PC(O)	258	PC(O-40:7) (a)	-0.298667	-0.558107	-0.0392257	0.0240494	0.0475232	3.04654	Corrected p < 0.05	-0.333873	-0.602511	-0.0652349	0.0148524	0.0693137	2.66911	p < 0.05	0.0352066
PC(O)	259	PC(O-40:7) (b)	-0.234326	-0.560194	0.0915416	0.158716	0.227656	1.47992	p > 0.05	-0.232047	-0.566499	0.102406	0.173872	0.349192	1.05213	p > 0.05	-0.00227963
PC(P)	260	PC(P-16:0/14:0)	-0.875966	-1.16015	-0.59178	1.52748e-09	1.13492e-07	15.9915	Corrected p < 0.05	-0.417331	-0.715304	-0.119358	0.00604913	0.040491	3.20667	Corrected p < 0.05	-0.458635
PC(P)	261	PC(P-16:0/16:0)	-1.03702	-1.39197	-0.68208	1.02554e-08	3.62846e-07	14.8293	Corrected p < 0.05	-0.38147	-0.756207	-0.00673279	0.0460195	0.137873	1.98142	p < 0.05	-0.655553
PC(P)	262	PC(P-16:0/16:1)	-0.678583	-0.961928	-0.395239	2.67897e-06	2.36961e-05	10.6502	Corrected p < 0.05	-0.304457	-0.596465	-0.0124489	0.0409971	0.12692	2.0642	p < 0.05	-0.374126
PC(P)	263	PC(P-16:0/18:0)	-1.08767	-1.45799	-0.717356	8.57297e-09	3.18486e-07	14.9597	Corrected p < 0.05	-0.438754	-0.827488	-0.0500191	0.0269531	0.102174	2.28108	p < 0.05	-0.64892
PC(P)	264	PC(P-16:0/18:1)	-0.976995	-1.29325	-0.660742	1.40424e-09	1.13492e-07	15.9915	Corrected p < 0.05	-0.570052	-0.89801	-0.242094	0.000657189	0.0122954	4.39853	Corrected p < 0.05	-0.406943
PC(P)	265	PC(P-16:0/18:2)	-0.695025	-0.955268	-0.434782	1.65407e-07	2.79312e-06	12.7884	Corrected p < 0.05	-0.335494	-0.608088	-0.0629007	0.0158536	0.0722653	2.62741	p < 0.05	-0.359531
PC(P)	266	PC(P-16:0/18:3)	-0.313392	-0.519954	-0.106829	0.00294263	0.00803814	4.82356	Corrected p < 0.05	-0.0892981	-0.302536	0.12394	0.411763	0.591109	0.525755	p > 0.05	-0.224094
PC(P)	267	PC(P-35:2) (a)	-0.508178	-0.704821	-0.311536	4.08004e-07	5.22667e-06	12.1617	Corrected p < 0.05	-0.244313	-0.449532	-0.0390942	0.0196282	0.0847892	2.46759	p < 0.05	-0.263866
PC(P)	268	PC(P-35:2) (b)	-0.513497	-0.73236	-0.294634	4.25425e-06	3.39883e-05	10.2895	Corrected p < 0.05	-0.259821	-0.484228	-0.0354135	0.0232497	0.0938833	2.3657	p < 0.05	-0.253676
PC(P)	269	PC(P-15:0/20:4) (a)	-0.168646	-0.303083	-0.0342094	0.0139421	0.0306479	3.48519	Corrected p < 0.05	-0.178864	-0.315411	-0.0423168	0.0102459	0.0575574	2.85497	p < 0.05	0.0102176
PC(P)	270	PC(P-15:0/20:4) (b)	-0.253159	-0.450427	-0.0558914	0.0118923	0.0268572	3.61722	Corrected p < 0.05	-0.227995	-0.428477	-0.0275126	0.0258156	0.100952	2.29311	p < 0.05	-0.025164
PC(P)	271	PC(P-18:1/18:1)	-0.536814	-0.819681	-0.253947	0.000199529	0.000819062	7.10735	Corrected p < 0.05	-0.252814	-0.54335	0.0377221	0.0880972	0.214611	1.53893	p > 0.05	-0.284
PC(P)	272	PC(P-18:0/18:2)	-0.539518	-0.771771	-0.307265	5.28783e-06	3.98492e-05	10.1304	Corrected p < 0.05	-0.228243	-0.468061	0.0115756	0.0621261	0.164547	1.80456	p > 0.05	-0.311275
PC(P)	273	PC(P-36:3)	-0.785832	-1.09749	-0.474173	7.73118e-07	8.44745e-06	11.6816	Corrected p < 0.05	-0.356788	-0.680201	-0.0333742	0.0305982	0.10811	2.2246	p < 0.05	-0.429044
PC(P)	274	PC(P-16:0/20:4)	-0.477952	-0.763016	-0.192888	0.00101539	0.00325189	5.72852	Corrected p < 0.05	-0.469531	-0.762066	-0.176997	0.00165583	0.0173279	4.05544	Corrected p < 0.05	-0.00842016
PC(P)	275	PC(P-16:0/20:5)	-0.238496	-0.416637	-0.0603536	0.0086894	0.0205612	3.88435	Corrected p < 0.05	-0.256741	-0.439195	-0.0742875	0.00581509	0.0397736	3.22455	Corrected p < 0.05	0.0182457
PC(P)	276	PC(P-17:0/20:4) (a)	-0.568466	-0.810172	-0.326761	4.03215e-06	3.2564e-05	10.3323	Corrected p < 0.05	-0.461509	-0.70931	-0.213709	0.000261889	0.00810764	4.81495	Corrected p < 0.05	-0.106957
PC(P)	277	PC(P-17:0/20:4) (b)	-0.413548	-0.655795	-0.171301	0.000819912	0.00270934	5.91105	Corrected p < 0.05	-0.406291	-0.653773	-0.158809	0.00129209	0.0150003	4.19968	Corrected p < 0.05	-0.00725663
PC(P)	278	PC(P-18:0/20:4)	-0.396801	-0.647907	-0.145694	0.00195351	0.00558252	5.18812	Corrected p < 0.05	-0.392472	-0.649184	-0.13576	0.00273069	0.0256823	3.66195	Corrected p < 0.05	-0.0043288
PC(P)	279	PC(P-38:5) (a)	-0.53249	-0.844428	-0.220553	0.00082046	0.00270934	5.91105	Corrected p < 0.05	-0.45709	-0.778865	-0.135315	0.00536544	0.0394705	3.2322	Corrected p < 0.05	-0.0754006
PC(P)	280	PC(P-38:5) (b)	-0.400734	-0.655437	-0.146032	0.00204406	0.00581892	5.14664	Corrected p < 0.05	-0.340259	-0.60094	-0.0795777	0.0105177	0.0583184	2.84184	p < 0.05	-0.0604756
PC(P)	281	PC(P-16:0/22:6)	-0.442855	-0.688814	-0.196895	0.000417104	0.00151175	6.49449	Corrected p < 0.05	-0.45401	-0.707571	-0.20045	0.000449022	0.010762	4.53173	Corrected p < 0.05	0.0111559
PC(P)	282	PC(P-20:0/20:4)	-0.466527	-0.773078	-0.159977	0.00285579	0.00782971	4.84983	Corrected p < 0.05	-0.402795	-0.718288	-0.0873021	0.0123367	0.0636042	2.75508	p < 0.05	-0.0637324
PC(P)	283	PC(P-18:0/22:5)	-0.836808	-1.16692	-0.506694	6.75015e-07	7.59903e-06	11.7875	Corrected p < 0.05	-0.638193	-0.97927	-0.297115	0.000245057	0.0079164	4.83882	Corrected p < 0.05	-0.198616
PC(P)	284	PC(P-18:0/22:6)	-0.39784	-0.631417	-0.164264	0.000842678	0.00275819	5.89318	Corrected p < 0.05	-0.411934	-0.652877	-0.17099	0.000805343	0.0122954	4.39853	Corrected p < 0.05	0.0140932
PC(P)	285	PC(P-18:1/22:6)	-0.432752	-0.710154	-0.155349	0.00223097	0.0063027	5.06678	Corrected p < 0.05	-0.417574	-0.704416	-0.130732	0.00432686	0.0334881	3.39656	Corrected p < 0.05	-0.0151782
LPC	286	LPC(14:0) [sn2]	-0.0789714	-0.292729	0.134786	0.468997	0.547901	0.601661	p > 0.05	0.0422993	-0.179546	0.264145	0.708618	0.806283	0.21532	p > 0.05	-0.121271
LPC	287	LPC(14:0) [sn1]	-0.0665374	-0.277123	0.144048	0.535727	0.612377	0.490408	p > 0.05	0.0538716	-0.164602	0.272345	0.628883	0.746422	0.292464	p > 0.05	-0.120409
LPC	288	LPC(15:0) [sn2]	-0.306643	-0.547683	-0.0656028	0.012651	0.0281429	3.57046	Corrected p < 0.05	-0.0197937	-0.271136	0.231549	0.877331	0.929896	0.072683	p > 0.05	-0.286849
LPC	289	LPC(15:0) [sn1]	-0.279538	-0.524702	-0.0343752	0.0254292	0.049669	3.00237	Corrected p < 0.05	0.00909361	-0.246675	0.264863	0.944444	0.970494	0.0299499	p > 0.05	-0.288632
LPC	290	LPC(16:0) [sn2]	-0.109269	-0.401186	0.182648	0.463157	0.54193	0.612619	p > 0.05	0.0391152	-0.261343	0.339574	0.798597	0.87387	0.134824	p > 0.05	-0.148384
LPC	291	LPC(16:0) [sn1]	-0.187693	-0.525473	0.150088	0.27611	0.355545	1.0341	p > 0.05	-0.0162982	-0.365319	0.332723	0.927075	0.960692	0.040101	p > 0.05	-0.171394
LPC	292	LPC(16:1) [sn2]	-0.0764196	-0.294483	0.141643	0.49216	0.573159	0.556593	p > 0.05	-0.0395051	-0.262872	0.183862	0.728855	0.82315	0.194617	p > 0.05	-0.0369145
LPC	293	LPC(16:1) [sn1]	-0.0328504	-0.289341	0.223641	0.801792	0.835528	0.179692	p > 0.05	0.0602808	-0.20258	0.323142	0.653087	0.761764	0.272119	p > 0.05	-0.0931312
LPC	294	LPC(15-MHDA) [sn2]	-0.252156	-0.468394	-0.0359186	0.0222794	0.0447395	3.1069	Corrected p < 0.05	-0.122534	-0.344572	0.0995039	0.279409	0.468626	0.757951	p > 0.05	-0.129622
LPC	295	LPC(15-MHDA) [sn1] & LPC(17:0) [sn2]	-0.242283	-0.478336	-0.00623056	0.044248	0.0796035	2.5307	p < 0.05	-0.115898	-0.358581	0.126786	0.349257	0.546392	0.604419	p > 0.05	-0.126385
LPC	296	LPC(15-MHDA) [sn1] [104_sn1]	-0.259632	-0.473786	-0.0454782	0.0174906	0.0366071	3.30751	Corrected p < 0.05	-0.130291	-0.350105	0.0895229	0.245334	0.43093	0.841809	p > 0.05	-0.129341
LPC	297	LPC(17:0) [sn1]	-0.0873054	-0.352103	0.177492	0.518134	0.596699	0.516342	p > 0.05	0.0231141	-0.248783	0.295011	0.867669	0.924912	0.0780566	p > 0.05	-0.11042
LPC	298	LPC(17:1) [sn2] (a)	-0.21163	-0.454603	0.031343	0.0877916	0.137673	1.98287	p > 0.05	-0.114911	-0.364717	0.134894	0.367267	0.564967	0.570988	p > 0.05	-0.0967188
LPC	299	LPC(17:1) [sn1] (a) & LPC(17:1) [sn2] (b)	-0.198044	-0.45252	0.056431	0.127169	0.188596	1.66815	p > 0.05	-0.0662769	-0.327561	0.195007	0.619069	0.740689	0.300174	p > 0.05	-0.131768
LPC	300	LPC(17:1) (a) [sn1] [104_sn1]	-0.181866	-0.433384	0.0696529	0.156419	0.225232	1.49063	p > 0.05	-0.0762317	-0.334441	0.181978	0.562823	0.704002	0.350974	p > 0.05	-0.105634
LPC	301	LPC(17:1) [sn1] (b)	-0.383541	-0.604301	-0.16278	0.000661088	0.0022846	6.08157	Corrected p < 0.05	-0.223406	-0.451423	0.00461113	0.054812	0.154849	1.8653	p > 0.05	-0.160135
LPC	302	LPC(18:0) [sn2]	-0.194639	-0.47705	0.0877726	0.176747	0.250077	1.38599	p > 0.05	-0.0525553	-0.343571	0.238461	0.723368	0.819893	0.198581	p > 0.05	-0.142084
LPC	303	LPC(18:0) [sn1]	-0.167348	-0.453275	0.118579	0.251319	0.329911	1.10893	p > 0.05	-0.00651104	-0.30176	0.288738	0.965523	0.977761	0.0224895	p > 0.05	-0.160837
LPC	304	LPC(18:1) [sn2]	-0.210443	-0.519306	0.0984194	0.181731	0.255136	1.36596	p > 0.05	-0.206593	-0.522843	0.109658	0.20041	0.380831	0.9654	p > 0.05	-0.00385047
LPC	305	LPC(18:1) [sn1]	-0.164408	-0.453961	0.125144	0.265756	0.345203	1.06362	p > 0.05	-0.130578	-0.427377	0.166222	0.388518	0.573895	0.555309	p > 0.05	-0.0338308
LPC	306	LPC(18:2) [sn2]	-0.323098	-0.601668	-0.0445283	0.0230082	0.0458313	3.08279	Corrected p < 0.05	-0.119779	-0.406499	0.166942	0.412901	0.591109	0.525755	p > 0.05	-0.203319
LPC	307	LPC(18:2) [sn1]	-0.244205	-0.50222	0.0138105	0.0635835	0.104751	2.25617	p > 0.05	-0.0978637	-0.362272	0.166545	0.468181	0.636855	0.451213	p > 0.05	-0.146341
LPC	308	LPC(18:3) [sn2] (a)	-0.0807099	-0.261534	0.100114	0.381663	0.466408	0.762696	p > 0.05	0.0601323	-0.125726	0.245991	0.525993	0.679671	0.386147	p > 0.05	-0.140842
LPC	309	LPC(18:3) [sn1] (a) & LPC(18:3) [sn2] (b)	0.00554647	-0.187244	0.198337	0.955033	0.965428	0.0351842	p > 0.05	0.0979149	-0.0998941	0.295724	0.331949	0.530405	0.634114	p > 0.05	-0.0923685
LPC	310	LPC(18:3) (a) [sn1] [104_sn1]	-0.050764	-0.225006	0.123478	0.567979	0.641651	0.443711	p > 0.05	0.0684758	-0.110599	0.247551	0.45357	0.627565	0.465909	p > 0.05	-0.11924
LPC	311	LPC(18:3) [sn1] (b)	0.0431908	-0.156947	0.243328	0.672311	0.726056	0.320128	p > 0.05	0.0538174	-0.1513	0.258934	0.607075	0.731048	0.313276	p > 0.05	-0.0106266
LPC	312	LPC(19:0) [sn2] (a)	-0.162858	-0.402024	0.0763088	0.181994	0.255136	1.36596	p > 0.05	-0.0652229	-0.310288	0.179842	0.601918	0.727225	0.318519	p > 0.05	-0.0976347
LPC	313	LPC(19:0) [sn1] (a) & LPC(19:0) [sn2] (b)	-0.30192	-0.562118	-0.0417217	0.0229493	0.0458313	3.08279	Corrected p < 0.05	-0.117704	-0.385978	0.150569	0.389819	0.574674	0.553953	p > 0.05	-0.184215
LPC	314	LPC(19:0) (a) [sn1] [104_sn1]	-0.219319	-0.45674	0.0181012	0.0702078	0.113505	2.17591	p > 0.05	-0.127716	-0.370448	0.115015	0.30241	0.496006	0.701167	p > 0.05	-0.0916031
LPC	315	LPC(19:0) [sn1] (b)	-0.336231	-0.605553	-0.0669082	0.014408	0.0312104	3.467	Corrected p < 0.05	-0.0884711	-0.367538	0.190595	0.534357	0.686285	0.376463	p > 0.05	-0.24776
LPC	316	LPC(19:1) (a)	-0.182836	-0.461692	0.0960206	0.198758	0.275004	1.29097	p > 0.05	-0.0832435	-0.369623	0.203136	0.568864	0.70562	0.348679	p > 0.05	-0.0995922
LPC	317	LPC(19:1) (b)	-0.169742	-0.453567	0.114083	0.241124	0.318782	1.14325	p > 0.05	-0.0350342	-0.326653	0.256585	0.813845	0.884045	0.123247	p > 0.05	-0.134708
LPC	318	LPC(19:1) (c)	-0.285272	-0.511431	-0.0591126	0.0134248	0.029775	3.51409	Corrected p < 0.05	-0.177382	-0.408974	0.0542106	0.133302	0.290449	1.23633	p > 0.05	-0.10789
LPC	319	LPC(20:0) [sn2]	-0.345466	-0.624295	-0.0666373	0.0151648	0.0324501	3.42805	Corrected p < 0.05	-0.175321	-0.463716	0.113073	0.233447	0.420998	0.865128	p > 0.05	-0.170145
LPC	320	LPC(20:0) [sn1]	-0.364791	-0.649665	-0.0799157	0.0120787	0.0271131	3.60774	Corrected p < 0.05	-0.193147	-0.487556	0.101262	0.198493	0.379127	0.969884	p > 0.05	-0.171643
LPC	321	LPC(20:1) [sn2]	0.162718	-0.0997853	0.425221	0.224387	0.302705	1.195	p > 0.05	0.151897	-0.118619	0.422412	0.27109	0.460915	0.774541	p > 0.05	0.0108214
LPC	322	LPC(20:1) [sn1]	0.115329	-0.184516	0.415174	0.450927	0.530965	0.63306	p > 0.05	0.110522	-0.198125	0.419169	0.482774	0.648507	0.433083	p > 0.05	0.00480685
LPC	323	LPC(20:2) [sn2]	-0.0621813	-0.348892	0.224529	0.670777	0.726056	0.320128	p > 0.05	0.0746987	-0.221811	0.371209	0.621464	0.741925	0.298508	p > 0.05	-0.13688
LPC	324	LPC(20:2) [sn1]	0.00445162	-0.287415	0.296318	0.976151	0.981129	0.0190514	p > 0.05	0.120911	-0.180059	0.421882	0.431044	0.611194	0.492341	p > 0.05	-0.11646
LPC	325	LPC(20:3) [sn2]	-0.0266372	-0.307741	0.254466	0.852658	0.878675	0.12934	p > 0.05	-0.0143208	-0.303925	0.275284	0.922789	0.960095	0.0407234	p > 0.05	-0.0123165
LPC	326	LPC(20:3) [sn1]	0.0338854	-0.233354	0.301125	0.803729	0.836374	0.17868	p > 0.05	-0.00445656	-0.279456	0.270543	0.974661	0.979936	0.0202675	p > 0.05	0.0383419
LPC	327	LPC(20:4) [sn2]	0.297167	0.0275334	0.5668	0.0307615	0.0584547	2.8395	p < 0.05	-0.112182	-0.393491	0.169127	0.434438	0.61134	0.492103	p > 0.05	0.409349
LPC	328	LPC(20:4) [sn1]	0.279183	0.0365133	0.521853	0.0241389	0.0475735	3.04548	Corrected p < 0.05	-0.0941448	-0.347418	0.159128	0.466273	0.635671	0.453075	p > 0.05	0.373328
LPC	329	LPC(20:5) [sn2]	0.034105	-0.132496	0.200706	0.688249	0.737906	0.303939	p > 0.05	-0.131384	-0.305527	0.0427591	0.13921	0.298939	1.20752	p > 0.05	0.165489
LPC	330	LPC(20:5) [sn1]	0.0440836	-0.120855	0.209023	0.60038	0.669793	0.400786	p > 0.05	-0.123757	-0.296152	0.0486387	0.159422	0.32903	1.11161	p > 0.05	0.16784
LPC	331	LPC(22:0) [sn2]	-0.389167	-0.671379	-0.106954	0.00687569	0.0166405	4.09591	Corrected p < 0.05	-0.271295	-0.562018	0.0194289	0.0673974	0.173876	1.74941	p > 0.05	-0.117872
LPC	332	LPC(22:0) [sn1]	-0.43371	-0.718576	-0.148845	0.00284399	0.00782624	4.85027	Corrected p < 0.05	-0.28747	-0.580666	0.00572558	0.0546404	0.154849	1.8653	p > 0.05	-0.14624
LPC	333	LPC(22:1) [sn2]	-0.0516328	-0.272421	0.169155	0.646694	0.706608	0.347279	p > 0.05	-0.0506744	-0.277202	0.175853	0.661057	0.766249	0.266248	p > 0.05	-0.000958464
LPC	334	LPC(22:1) [sn1]	-0.070752	-0.290378	0.148874	0.527772	0.604936	0.502633	p > 0.05	-0.0679722	-0.292878	0.156934	0.553609	0.695993	0.362416	p > 0.05	-0.00277984
LPC	335	LPC(22:4) [sn2]	-0.0516463	-0.288375	0.185083	0.668938	0.725578	0.320787	p > 0.05	-0.071957	-0.314696	0.170782	0.561229	0.703192	0.352125	p > 0.05	0.0203106
LPC	336	LPC(22:4) [sn1]	-0.0203964	-0.247999	0.207206	0.860574	0.88194	0.125632	p > 0.05	-0.0835966	-0.317262	0.150068	0.483169	0.648507	0.433083	p > 0.05	0.0632002
LPC	337	LPC(22:5) [sn2] (n3)	-0.119271	-0.361146	0.122603	0.333793	0.415425	0.878454	p > 0.05	-0.188003	-0.436509	0.060503	0.138126	0.297472	1.21244	p > 0.05	0.0687316
LPC	338	LPC(22:5) [sn1] (n3) & LPC(22:5) [sn2] (n6)	-0.0567945	-0.292945	0.179356	0.637367	0.699503	0.357385	p > 0.05	-0.108146	-0.350425	0.134132	0.381634	0.571682	0.559172	p > 0.05	0.0513519
LPC	339	LPC(22:5) (n3) [sn1] [104_sn1]	-0.0177655	-0.243936	0.208405	0.877644	0.898195	0.107368	p > 0.05	-0.071895	-0.303752	0.159962	0.543344	0.689799	0.371355	p > 0.05	0.0541295
LPC	340	LPC(22:5) [sn1] (n6)	-0.108301	-0.317117	0.100516	0.309374	0.390926	0.939236	p > 0.05	-0.120961	-0.334971	0.0930489	0.267941	0.457284	0.78245	p > 0.05	0.0126604
LPC	341	LPC(22:6) [sn2]	-0.11898	-0.349151	0.111191	0.310982	0.392291	0.935751	p > 0.05	-0.312047	-0.552796	-0.0712988	0.0110706	0.0590587	2.82922	p < 0.05	0.193067
LPC	342	LPC(22:6) [sn1]	-0.0653874	-0.285097	0.154322	0.559683	0.633909	0.45585	p > 0.05	-0.256062	-0.485808	-0.0263158	0.0289252	0.104327	2.26022	p < 0.05	0.190674
LPC	343	LPC(24:0) [sn2]	-0.513481	-0.829999	-0.196964	0.0014744	0.00438191	5.43027	Corrected p < 0.05	-0.411834	-0.738394	-0.0852731	0.0134433	0.0669351	2.70403	p < 0.05	-0.101648
LPC	344	LPC(24:0) [sn1]	-0.582271	-0.902821	-0.261722	0.000370435	0.00136932	6.59344	Corrected p < 0.05	-0.479698	-0.809608	-0.149788	0.00437336	0.033499	3.39624	Corrected p < 0.05	-0.102573
LPC	345	LPC(26:0) [sn2]	-0.375525	-0.634479	-0.116572	0.00447864	0.0115551	4.46063	Corrected p < 0.05	-0.282673	-0.548635	-0.0167102	0.037238	0.120295	2.11781	p < 0.05	-0.0928527
LPC	346	LPC(26:0) [sn1]	-0.515133	-0.827664	-0.202603	0.00123532	0.00379371	5.57441	Corrected p < 0.05	-0.404203	-0.724953	-0.0834525	0.0135131	0.0669351	2.70403	p < 0.05	-0.110931
LPC(O)	347	LPC(O-16:0)	-0.256675	-0.5514	0.0380493	0.0878293	0.137673	1.98287	p > 0.05	-0.0273531	-0.329785	0.275078	0.859296	0.91998	0.0834028	p > 0.05	-0.229322
LPC(O)	348	LPC(O-18:0)	-0.452057	-0.726229	-0.177886	0.0012307	0.00379371	5.57441	Corrected p < 0.05	-0.161833	-0.445287	0.12162	0.263127	0.452554	0.792848	p > 0.05	-0.290224
LPC(O)	349	LPC(O-18:1)	0.0598797	-0.220259	0.340018	0.675252	0.728175	0.317214	p > 0.05	0.212742	-0.0759745	0.501458	0.148673	0.314713	1.1561	p > 0.05	-0.152862
LPC(O)	350	LPC(O-20:0)	-0.430972	-0.725256	-0.136688	0.00409984	0.010726	4.53509	Corrected p < 0.05	-0.11671	-0.421865	0.188446	0.453482	0.627565	0.465909	p > 0.05	-0.314262
LPC(O)	351	LPC(O-20:1)	-0.184696	-0.443833	0.0744403	0.162424	0.232079	1.46068	p > 0.05	0.0397374	-0.22723	0.306705	0.770485	0.85316	0.158808	p > 0.05	-0.224433
LPC(O)	352	LPC(O-22:0)	-0.501198	-0.840597	-0.161799	0.0037991	0.0100151	4.60366	Corrected p < 0.05	-0.186657	-0.541907	0.168593	0.303089	0.496025	0.701128	p > 0.05	-0.314541
LPC(O)	353	LPC(O-22:1)	-0.151161	-0.418877	0.116555	0.268433	0.348073	1.05534	p > 0.05	0.0342197	-0.241726	0.310166	0.807961	0.880228	0.127575	p > 0.05	-0.185381
LPC(O)	354	LPC(O-24:0)	-0.25688	-0.5348	0.0210404	0.0700457	0.113505	2.17591	p > 0.05	-0.00439747	-0.32433	0.315535	0.978507	0.982474	0.017681	p > 0.05	-0.252483
LPC(O)	355	LPC(O-24:1)	-0.0985617	-0.396308	0.199185	0.516462	0.596699	0.516342	p > 0.05	0.0967881	-0.211018	0.404595	0.537689	0.688798	0.372807	p > 0.05	-0.19535
LPC(O)	356	LPC(O-24:2)	0.186588	-0.0378019	0.410977	0.103142	0.15801	1.8451	p > 0.05	0.293987	0.0630485	0.524926	0.0125922	0.0636462	2.75442	p < 0.05	-0.107399
LPC(P)	357	LPC(P-16:0)	-0.295102	-0.601637	0.0114339	0.059175	0.0990248	2.31238	p > 0.05	-0.128102	-0.444236	0.188032	0.427068	0.607876	0.497784	p > 0.05	-0.167
LPC(P)	358	LPC(P-17:0) (a)	-0.376146	-0.605447	-0.146846	0.00130351	0.00390527	5.54543	Corrected p < 0.05	-0.193601	-0.429603	0.0424015	0.107867	0.252028	1.37821	p > 0.05	-0.182546
LPC(P)	359	LPC(P-17:0) (b)	-0.309472	-0.55083	-0.0681136	0.0119665	0.0269428	3.61404	Corrected p < 0.05	-0.160581	-0.408767	0.0876052	0.204743	0.384178	0.956649	p > 0.05	-0.148891
LPC(P)	360	LPC(P-18:0)	-0.418593	-0.737441	-0.0997441	0.0100781	0.0232115	3.76311	Corrected p < 0.05	-0.239691	-0.567285	0.0879022	0.15155	0.318083	1.14544	p > 0.05	-0.178902
LPC(P)	361	LPC(P-18:1)	-0.079928	-0.343416	0.18356	0.552138	0.627276	0.466368	p > 0.05	0.0362539	-0.235436	0.307943	0.793676	0.872339	0.136577	p > 0.05	-0.116182
LPC(P)	362	LPC(P-20:0)	-0.19111	-0.497737	0.115518	0.221861	0.301272	1.19974	p > 0.05	-0.0890211	-0.40468	0.226638	0.580433	0.712701	0.338693	p > 0.05	-0.102089
PE	363	PE(16:0_16:0)	0.0513212	-0.125805	0.228448	0.570106	0.642775	0.441961	p > 0.05	0.0255031	-0.155662	0.206668	0.782614	0.861455	0.149133	p > 0.05	0.0258181
PE	364	PE(16:0_16:1)	0.049052	-0.0543342	0.152438	0.352408	0.434227	0.834188	p > 0.05	0.0231578	-0.0827694	0.129085	0.668291	0.772225	0.25848	p > 0.05	0.0258942
PE	365	PE(16:0_18:1)	0.231594	0.0675164	0.395672	0.00566582	0.0139394	4.27303	Corrected p < 0.05	0.116713	-0.0525026	0.285929	0.176417	0.34954	1.05114	p > 0.05	0.114881
PE	366	PE(16:0_18:2)	0.117597	-0.0421101	0.277304	0.148963	0.215329	1.53559	p > 0.05	0.175842	0.0111031	0.340581	0.0364296	0.119579	2.12378	p < 0.05	-0.058245
PE	367	PE(16:1_18:2)	0.0571559	-0.0831524	0.197464	0.424624	0.505602	0.682005	p > 0.05	0.0853562	-0.0590388	0.229751	0.246613	0.431036	0.841563	p > 0.05	-0.0282002
PE	368	PE(16:0_18:3) (a)	0.147685	0.0236006	0.271769	0.0196592	0.0402392	3.21291	Corrected p < 0.05	0.166405	0.0387046	0.294105	0.0106476	0.0585087	2.83858	p < 0.05	-0.0187197
PE	369	PE(16:0_18:3) (b)	0.0995067	-0.0415267	0.24054	0.1667	0.237731	1.43662	p > 0.05	0.0755987	-0.0694197	0.220617	0.306896	0.499493	0.694161	p > 0.05	0.023908
PE	370	PE(15-MHDA_18:1)	0.0508802	-0.103685	0.205446	0.518799	0.596699	0.516342	p > 0.05	-0.023743	-0.182285	0.134799	0.76912	0.85316	0.158808	p > 0.05	0.0746232
PE	371	PE(17:0_18:1)	0.141118	-0.0292272	0.311464	0.104437	0.159337	1.83673	p > 0.05	0.0544489	-0.119997	0.228895	0.540694	0.689799	0.371355	p > 0.05	0.0866693
PE	372	PE(15-MHDA_18:2)	0.0189254	-0.136029	0.17388	0.810807	0.841383	0.172709	p > 0.05	0.0414076	-0.117416	0.200231	0.609351	0.732602	0.311153	p > 0.05	-0.0224822
PE	373	PE(17:0_18:2)	0.165415	-0.00620608	0.337036	0.0588753	0.0989691	2.31295	p > 0.05	0.196743	0.0189445	0.374542	0.0300949	0.106988	2.23504	p < 0.05	-0.0313285
PE	374	PE(36:0)	0.170404	-0.260684	0.601492	0.438478	0.518773	0.656289	p > 0.05	0.240687	-0.202356	0.68373	0.286973	0.477004	0.740231	p > 0.05	-0.0702827
PE	375	PE(18:0_18:1)	0.216139	0.0129406	0.419338	0.0370855	0.0685435	2.68029	p < 0.05	0.0975809	-0.112748	0.30791	0.363176	0.559833	0.580117	p > 0.05	0.118558
PE	376	PE(18:1_18:1)	0.256787	0.0920726	0.421501	0.00224604	0.00632124	5.06384	Corrected p < 0.05	0.127556	-0.0440471	0.299159	0.145142	0.3087	1.17539	p > 0.05	0.129231
PE	377	PE(18:0_18:2)	0.111273	-0.0524719	0.275018	0.182886	0.255422	1.36484	p > 0.05	0.176089	0.00730158	0.344876	0.0408758	0.12692	2.0642	p < 0.05	-0.0648155
PE	378	PE(18:1_18:2)	0.225758	0.0597831	0.391733	0.00767642	0.0183987	3.99548	Corrected p < 0.05	0.198548	0.0271471	0.369949	0.0231813	0.0938833	2.3657	p < 0.05	0.0272101
PE	379	PE(16:0_20:3)	0.274388	0.107519	0.441257	0.00126907	0.00382502	5.56619	Corrected p < 0.05	0.292475	0.119898	0.465051	0.000894641	0.0123558	4.39363	Corrected p < 0.05	-0.0180871
PE	380	PE(16:0_20:4)	0.199655	0.0298858	0.369424	0.0211646	0.0427319	3.15281	Corrected p < 0.05	0.0606507	-0.115503	0.236804	0.499778	0.656069	0.421489	p > 0.05	0.139004
PE	381	PE(16:1_20:4)	0.127796	-0.00187497	0.257466	0.0534016	0.0918457	2.38764	p > 0.05	-0.00317193	-0.13773	0.131386	0.963148	0.977622	0.0226322	p > 0.05	0.130968
PE	382	PE(16:0_20:5)	0.134887	0.00349191	0.266281	0.0442106	0.0796035	2.5307	p < 0.05	0.051136	-0.0850592	0.187331	0.461789	0.634213	0.45537	p > 0.05	0.0837506
PE	383	PE(15-MHDA_20:4)	0.123743	-0.0315183	0.279003	0.118261	0.17787	1.7267	p > 0.05	0.0334239	-0.124995	0.191843	0.679219	0.778796	0.250006	p > 0.05	0.0903187
PE	384	PE(17:0_20:4)	0.385832	0.195489	0.576174	7.09744e-05	0.000344666	7.97293	Corrected p < 0.05	0.178464	-0.0180038	0.374932	0.0750121	0.18829	1.66977	p > 0.05	0.207368
PE	385	PE(18:0_20:3) (a)	0.314596	0.150408	0.478785	0.000173004	0.000751708	7.19316	Corrected p < 0.05	0.21694	0.046872	0.387008	0.0124127	0.0636042	2.75508	p < 0.05	0.0976564
PE	386	PE(18:0_20:3) (b)	0.111553	-0.0684785	0.291585	0.224565	0.302705	1.195	p > 0.05	-0.0405591	-0.227692	0.146574	0.670976	0.772923	0.257576	p > 0.05	0.152113
PE	387	PE(18:0_20:4)	0.384014	0.197168	0.570859	5.61848e-05	0.000283982	8.1666	Corrected p < 0.05	0.156204	-0.0381649	0.350574	0.115222	0.262607	1.3371	p > 0.05	0.227809
PE	388	PE(38:5) (a)	0.463054	0.285949	0.64016	2.98251e-07	3.88773e-06	12.4577	Corrected p < 0.05	0.211556	0.0263115	0.3968	0.0251955	0.0996291	2.3063	p < 0.05	0.251499
PE	389	PE(38:5) (b)	0.285292	0.120455	0.450129	0.000693172	0.00236251	6.04803	Corrected p < 0.05	0.155656	-0.0151634	0.326476	0.0740971	0.187259	1.67526	p > 0.05	0.129636
PE	390	PE(16:0_22:6)	0.262291	0.100449	0.424134	0.00149072	0.00439525	5.42723	Corrected p < 0.05	0.0536245	-0.11571	0.222959	0.534803	0.686285	0.376463	p > 0.05	0.208667
PE	391	PE(15-MHDA_22:6)	0.146918	0.00060245	0.293233	0.04906	0.0859601	2.45387	p < 0.05	-0.0111155	-0.162277	0.140046	0.885401	0.935779	0.0663759	p > 0.05	0.158033
PE	392	PE(17:0_22:6)	0.264404	0.0994571	0.42935	0.00167905	0.00485422	5.32791	Corrected p < 0.05	0.0601081	-0.111143	0.231359	0.491485	0.652643	0.426726	p > 0.05	0.204296
PE	393	PE(18:0_22:4)	0.21027	0.0731821	0.347358	0.00264438	0.00735869	4.91187	Corrected p < 0.05	0.0861025	-0.0554511	0.227656	0.233181	0.420998	0.865128	p > 0.05	0.124168
PE	394	PE(20:0_20:4)	0.0852959	-0.10866	0.279252	0.388716	0.46962	0.755832	p > 0.05	-0.00364552	-0.20246	0.195169	0.971331	0.979239	0.0209799	p > 0.05	0.0889414
PE	395	PE(18:0_22:5) (n3)	0.291504	0.130537	0.45247	0.000386011	0.00141284	6.56215	Corrected p < 0.05	0.154555	-0.0120338	0.321144	0.0690005	0.176784	1.73283	p > 0.05	0.136948
PE	396	PE(18:0_22:5) (n6)	0.138437	0.00264221	0.274232	0.0457019	0.0812118	2.51069	p < 0.05	0.0464278	-0.0935699	0.186425	0.515692	0.671032	0.398938	p > 0.05	0.0920096
PE	397	PE(18:0_22:6)	0.263897	0.109601	0.418193	0.000801597	0.00267079	5.92538	Corrected p < 0.05	0.0611126	-0.100484	0.222709	0.458553	0.630935	0.460552	p > 0.05	0.202785
PE	398	PE(18:1_22:6) (a)	0.388401	0.241883	0.534919	2.03928e-07	2.91891e-06	12.7443	Corrected p < 0.05	0.103903	-0.0524994	0.260306	0.192886	0.37128	0.9908	p > 0.05	0.284497
PE	399	PE(18:1_22:6) (b)	0.273707	0.122452	0.424963	0.000389994	0.00142042	6.5568	Corrected p < 0.05	0.160559	0.00367208	0.317445	0.0448695	0.136631	1.99047	p < 0.05	0.113149
PE(O)	400	PE(O-34:1)	-0.330697	-0.567358	-0.0940354	0.00616657	0.0150716	4.19494	Corrected p < 0.05	-0.275395	-0.518454	-0.0323356	0.0263679	0.102038	2.28241	p < 0.05	-0.0553019
PE(O)	401	PE(O-16:0/18:2)	-0.272629	-0.454286	-0.090972	0.00326575	0.00875976	4.73759	Corrected p < 0.05	-0.140319	-0.32666	0.046021	0.139962	0.299688	1.20501	p > 0.05	-0.132309
PE(O)	402	PE(O-18:1/18:2)	0.0130374	-0.171013	0.197088	0.889578	0.906661	0.0979862	p > 0.05	0.0911052	-0.0988823	0.281093	0.347277	0.546392	0.604419	p > 0.05	-0.0780678
PE(O)	403	PE(O-16:0/20:3)	-0.157728	-0.331121	0.0156637	0.0745962	0.11945	2.12485	p > 0.05	-0.0713653	-0.250126	0.107395	0.433934	0.61134	0.492103	p > 0.05	-0.0863632
PE(O)	404	PE(O-16:0/20:4)	-0.0925709	-0.273798	0.0886563	0.316745	0.398607	0.919779	p > 0.05	-0.174947	-0.362166	0.0122719	0.0670222	0.17351	1.75152	p > 0.05	0.082376
PE(O)	405	PE(O-36:5)	-0.133003	-0.273489	0.00748372	0.0635119	0.104751	2.25617	p > 0.05	-0.162127	-0.306312	-0.0179424	0.0275312	0.102719	2.27575	p < 0.05	0.0291245
PE(O)	406	PE(O-16:0/22:4)	-0.26796	-0.481011	-0.0549096	0.0136955	0.0301952	3.50007	Corrected p < 0.05	-0.180292	-0.398958	0.0383736	0.106086	0.249435	1.38856	p > 0.05	-0.0876679
PE(O)	407	PE(O-18:0/20:4)	-0.142047	-0.327061	0.0429681	0.132374	0.195534	1.63202	p > 0.05	-0.14637	-0.337313	0.0445729	0.132977	0.290449	1.23633	p > 0.05	0.00432329
PE(O)	408	PE(O-38:5) (a)	-0.203882	-0.424643	0.016878	0.0702724	0.113505	2.17591	p > 0.05	-0.174647	-0.400813	0.0515194	0.130147	0.286941	1.24848	p > 0.05	-0.0292353
PE(O)	409	PE(O-38:5) (b)	-0.2071	-0.422196	0.00799627	0.059142	0.0990248	2.31238	p > 0.05	-0.150339	-0.370187	0.0695101	0.180147	0.354099	1.03818	p > 0.05	-0.0567612
PE(O)	410	PE(O-16:0/22:6)	-0.387615	-0.622786	-0.152444	0.00123564	0.00379371	5.57441	Corrected p < 0.05	-0.407948	-0.649107	-0.166788	0.000914609	0.0123558	4.39363	Corrected p < 0.05	0.0203328
PE(O)	411	PE(O-18:0/22:5)	-0.304252	-0.519014	-0.0894899	0.00549107	0.0135897	4.29844	Corrected p < 0.05	-0.152318	-0.373083	0.0684473	0.176276	0.34954	1.05114	p > 0.05	-0.151934
PE(O)	412	PE(O-18:0/22:6)	-0.465945	-0.709377	-0.222512	0.000175737	0.000759142	7.18332	Corrected p < 0.05	-0.404113	-0.654043	-0.154184	0.0015289	0.016354	4.11328	Corrected p < 0.05	-0.0618313
PE(O)	413	PE(O-18:1/22:6)	-0.133043	-0.34123	0.0751447	0.210372	0.288388	1.24345	p > 0.05	-0.246928	-0.463925	-0.0299305	0.0257246	0.100952	2.29311	p < 0.05	0.113885
PE(P)	414	PE(P-15:0/20:4)	-0.188521	-0.360341	-0.0167	0.0315157	0.059583	2.82038	p < 0.05	-0.177057	-0.353271	-0.000843112	0.0489097	0.143071	1.94442	p < 0.05	-0.0114638
PE(P)	415	PE(P-15:0/22:6) (a)	-0.458188	-0.636919	-0.279456	5.04618e-07	6.04727e-06	12.0159	Corrected p < 0.05	-0.404361	-0.588004	-0.220719	1.59094e-05	0.00168867	6.38381	Corrected p < 0.05	-0.053826
PE(P)	416	PE(P-15:0/22:6) (b)	-0.459623	-0.667961	-0.251285	1.53193e-05	9.70979e-05	9.23979	Corrected p < 0.05	-0.485967	-0.699122	-0.272812	7.87466e-06	0.000975145	6.93292	Corrected p < 0.05	0.0263443
PE(P)	417	PE(P-16:0/18:1)	-0.365093	-0.630732	-0.0994547	0.00706379	0.0170403	4.07218	Corrected p < 0.05	-0.22042	-0.491771	0.050931	0.111358	0.257753	1.35575	p > 0.05	-0.144673
PE(P)	418	PE(P-16:0/18:2)	-0.26741	-0.479672	-0.0551474	0.0135407	0.0299427	3.50847	Corrected p < 0.05	-0.0535763	-0.272102	0.16495	0.630846	0.747111	0.291542	p > 0.05	-0.213833
PE(P)	419	PE(P-16:0/18:3)	-0.20697	-0.388413	-0.0255267	0.0253684	0.049669	3.00237	Corrected p < 0.05	-0.112642	-0.298842	0.0735573	0.235736	0.422944	0.860515	p > 0.05	-0.0943275
PE(P)	420	PE(P-16:0/20:3) (a)	-0.218329	-0.416566	-0.0200925	0.0308767	0.058524	2.83832	p < 0.05	-0.10838	-0.311607	0.0948475	0.295905	0.488572	0.716269	p > 0.05	-0.109949
PE(P)	421	PE(P-16:0/20:3) (b)	-0.242438	-0.423984	-0.0608919	0.00886029	0.0208181	3.87193	Corrected p < 0.05	-0.246769	-0.43296	-0.0605776	0.00938531	0.0546418	2.90696	p < 0.05	0.00433048
PE(P)	422	PE(P-16:0/20:4)	-0.122678	-0.335412	0.0900564	0.258359	0.337959	1.08483	p > 0.05	-0.26054	-0.480144	-0.0409355	0.020053	0.0859216	2.45432	p < 0.05	0.137862
PE(P)	423	PE(P-16:0/20:5)	-0.13705	-0.290638	0.0165379	0.0802992	0.127212	2.0619	p > 0.05	-0.183488	-0.341608	-0.0253686	0.0229383	0.0936437	2.36826	p < 0.05	0.0464383
PE(P)	424	PE(P-16:0/22:4)	-0.330531	-0.633291	-0.0277716	0.032372	0.0610467	2.79612	p < 0.05	-0.167075	-0.478226	0.144075	0.292597	0.485267	0.723056	p > 0.05	-0.163456
PE(P)	425	PE(P-16:0/22:5) (n3)	-0.380703	-0.645462	-0.115945	0.00482734	0.0123244	4.39617	Corrected p < 0.05	-0.343193	-0.614691	-0.0716962	0.0132273	0.0664044	2.71199	p < 0.05	-0.0375096
PE(P)	426	PE(P-16:0/22:5) (n6)	-0.305184	-0.551224	-0.0591448	0.0150506	0.0323197	3.43208	Corrected p < 0.05	-0.253046	-0.503724	-0.00236849	0.0478702	0.141703	1.95402	p < 0.05	-0.0521382
PE(P)	427	PE(P-16:0/22:6)	-0.464827	-0.720883	-0.208772	0.000373599	0.00137418	6.5899	Corrected p < 0.05	-0.524624	-0.788655	-0.260594	9.84072e-05	0.00501398	5.29553	Corrected p < 0.05	0.0597971
PE(P)	428	PE(P-17:0/20:4) (a)	-0.225333	-0.406774	-0.0438914	0.0149275	0.0321483	3.4374	Corrected p < 0.05	-0.251196	-0.435964	-0.0664273	0.00770679	0.0477179	3.04245	Corrected p < 0.05	0.0258632
PE(P)	429	PE(P-17:0/20:4) (b)	-0.166153	-0.352951	0.0206439	0.0812654	0.128468	2.05207	p > 0.05	-0.277903	-0.470614	-0.0851908	0.00470679	0.0353247	3.34317	Corrected p < 0.05	0.111749
PE(P)	430	PE(P-17:0/22:6) (a)	-0.562115	-0.774176	-0.350053	2.04285e-07	2.91891e-06	12.7443	Corrected p < 0.05	-0.543476	-0.761748	-0.325203	1.05981e-06	0.000377131	7.88292	Corrected p < 0.05	-0.018639
PE(P)	431	PE(P-17:0/22:6) (b)	-0.507331	-0.719888	-0.294774	2.89503e-06	2.47803e-05	10.6055	Corrected p < 0.05	-0.53745	-0.756533	-0.318367	1.52274e-06	0.000377131	7.88292	Corrected p < 0.05	0.0301188
PE(P)	432	PE(P-18:0/18:1)	-0.358123	-0.592005	-0.124242	0.00268935	0.00745591	4.89875	Corrected p < 0.05	-0.267179	-0.506227	-0.0281306	0.0284773	0.10423	2.26116	p < 0.05	-0.0909443
PE(P)	433	PE(P-18:0/18:2)	-0.327689	-0.534491	-0.120887	0.00189808	0.00544507	5.21304	Corrected p < 0.05	-0.0723493	-0.28693	0.142232	0.508712	0.663111	0.410813	p > 0.05	-0.25534
PE(P)	434	PE(P-18:0/18:3)	-0.203714	-0.416958	0.00953014	0.0611506	0.101644	2.28628	p > 0.05	-0.00761168	-0.227625	0.212402	0.945938	0.970494	0.0299499	p > 0.05	-0.196102
PE(P)	435	PE(P-18:0/20:3) (a)	-0.223032	-0.424688	-0.0213749	0.0301775	0.0576398	2.85354	p < 0.05	-0.102889	-0.309491	0.103712	0.329016	0.526852	0.640836	p > 0.05	-0.120142
PE(P)	436	PE(P-18:0/20:3) (b)	-0.275309	-0.467503	-0.0831152	0.00499103	0.0126564	4.36959	Corrected p < 0.05	-0.236177	-0.431859	-0.040495	0.0180005	0.0810567	2.51261	p < 0.05	-0.0391324
PE(P)	437	PE(P-18:0/20:4)	-0.186467	-0.393583	0.0206485	0.0776315	0.123512	2.09142	p > 0.05	-0.300653	-0.512844	-0.0884631	0.00548406	0.0395598	3.22994	Corrected p < 0.05	0.114186
PE(P)	438	PE(P-18:0/20:5)	-0.180755	-0.330934	-0.0305752	0.0183223	0.0380265	3.26947	Corrected p < 0.05	-0.207362	-0.361356	-0.0533674	0.00830903	0.050192	2.9919	p < 0.05	0.026607
PE(P)	439	PE(P-18:0/22:4)	-0.302022	-0.568409	-0.0356357	0.0262699	0.0510957	2.97406	p < 0.05	-0.188695	-0.462169	0.0847788	0.176252	0.34954	1.05114	p > 0.05	-0.113327
PE(P)	440	PE(P-18:0/22:5) (n3)	-0.397493	-0.628217	-0.166769	0.00073362	0.00246642	6.00499	Corrected p < 0.05	-0.287549	-0.524257	-0.0508399	0.0172674	0.0782295	2.54811	p < 0.05	-0.109944
PE(P)	441	PE(P-18:0/22:5) (n6)	-0.354033	-0.555	-0.153066	0.000554732	0.00196255	6.23351	Corrected p < 0.05	-0.241798	-0.446849	-0.036747	0.0208191	0.0869021	2.44297	p < 0.05	-0.112235
PE(P)	442	PE(P-18:0/22:6)	-0.401742	-0.634194	-0.16929	0.000705516	0.00239231	6.0355	Corrected p < 0.05	-0.461986	-0.701186	-0.222786	0.000153396	0.00599861	5.11623	Corrected p < 0.05	0.0602446
PE(P)	443	PE(P-18:1/18:1)	-0.241824	-0.484173	0.000524565	0.0504937	0.0878614	2.43199	p > 0.05	-0.159211	-0.407467	0.0890438	0.208757	0.389715	0.94234	p > 0.05	-0.0826129
PE(P)	444	PE(P-18:1/18:1) (a)	-0.285192	-0.522374	-0.0480093	0.0184365	0.0381568	3.26605	Corrected p < 0.05	-0.255945	-0.499482	-0.0124082	0.0394117	0.124608	2.08258	p < 0.05	-0.0292467
PE(P)	445	PE(P-18:1/18:1) (b)	-0.125815	-0.308489	0.0568597	0.17704	0.250077	1.38599	p > 0.05	0.0109275	-0.17741	0.199265	0.909459	0.950174	0.0511101	p > 0.05	-0.136742
PE(P)	446	PE(P-18:1/18:2) (a)	-0.181171	-0.391503	0.0291603	0.0913601	0.142307	1.94977	p > 0.05	-0.00664317	-0.223889	0.210603	0.952208	0.970494	0.0299499	p > 0.05	-0.174528
PE(P)	447	PE(P-18:1/18:2) (b)	-0.116116	-0.29517	0.0629391	0.203713	0.280294	1.27192	p > 0.05	0.0774045	-0.106739	0.261548	0.410005	0.590375	0.526997	p > 0.05	-0.19352
PE(P)	448	PE(P-18:1/18:3)	-0.0449068	-0.246547	0.156733	0.662468	0.719611	0.329044	p > 0.05	0.0664596	-0.141476	0.274395	0.53102	0.683792	0.380101	p > 0.05	-0.111366
PE(P)	449	PE(P-18:1/20:3) (a)	-0.143534	-0.348143	0.0610753	0.169148	0.239842	1.42777	p > 0.05	-0.0366022	-0.246889	0.173685	0.732987	0.825973	0.191194	p > 0.05	-0.106932
PE(P)	450	PE(P-18:1/20:3) (b)	-0.171047	-0.36805	0.0259553	0.0887988	0.1389	1.974	p > 0.05	-0.0747782	-0.277121	0.127564	0.468856	0.636855	0.451213	p > 0.05	-0.0962689
PE(P)	451	PE(P-18:1/20:4) (a)	-0.0904454	-0.292702	0.111812	0.380773	0.466086	0.763385	p > 0.05	-0.253142	-0.463424	-0.0428598	0.0183001	0.081306	2.50953	p < 0.05	0.162696
PE(P)	452	PE(P-18:1/20:4) (b)	-0.0636142	-0.256258	0.12903	0.517486	0.596699	0.516342	p > 0.05	-0.127609	-0.324842	0.0696236	0.204757	0.384178	0.956649	p > 0.05	0.0639947
PE(P)	453	PE(P-18:1/20:5) (a)	-0.0998758	-0.261816	0.0620645	0.226732	0.303535	1.19226	p > 0.05	-0.161593	-0.328409	0.00522298	0.0576128	0.159725	1.8343	p > 0.05	0.0617172
PE(P)	454	PE(P-18:1/20:5) (b)	-0.0716047	-0.211878	0.0686684	0.317062	0.398607	0.919779	p > 0.05	-0.0961139	-0.240371	0.0481436	0.191593	0.369749	0.99493	p > 0.05	0.0245092
PE(P)	455	PE(P-18:1/22:4)	-0.198599	-0.463433	0.0662338	0.141613	0.206716	1.57641	p > 0.05	-0.0381066	-0.308639	0.232426	0.782485	0.861455	0.149133	p > 0.05	-0.160493
PE(P)	456	PE(P-18:1/22:5) (a)	-0.275289	-0.549581	-0.000996104	0.0491696	0.0859601	2.45387	p < 0.05	-0.215768	-0.497995	0.0664587	0.134014	0.291147	1.23393	p > 0.05	-0.0595205
PE(P)	457	PE(P-18:1/22:5) (b)	-0.190139	-0.412002	0.0317228	0.0930057	0.143965	1.93818	p > 0.05	-0.106262	-0.332604	0.120079	0.35748	0.554504	0.58968	p > 0.05	-0.083877
PE(P)	458	PE(P-18:1/22:6) (a)	-0.19721	-0.412402	0.0179823	0.0724604	0.116533	2.14958	p > 0.05	-0.334599	-0.557953	-0.111244	0.00332257	0.0287054	3.55067	Corrected p < 0.05	0.137389
PE(P)	459	PE(P-18:1/22:6) (b)	-0.219731	-0.441433	0.00196969	0.0520661	0.0899654	2.40833	p > 0.05	-0.269288	-0.497643	-0.040933	0.0208145	0.0869021	2.44297	p < 0.05	0.0495563
PE(P)	460	PE(P-19:0/20:4) (a)	-0.317049	-0.497087	-0.13701	0.000557334	0.00196255	6.23351	Corrected p < 0.05	-0.3633	-0.54791	-0.17869	0.000114721	0.00501398	5.29553	Corrected p < 0.05	0.0462512
PE(P)	461	PE(P-19:0/20:4) (b)	-0.203665	-0.408327	0.000996382	0.0511216	0.0887461	2.42198	p > 0.05	-0.297077	-0.507843	-0.0863105	0.00573366	0.0397736	3.22455	Corrected p < 0.05	0.0934114
PE(P)	462	PE(P-20:0/18:1)	-0.119969	-0.373325	0.133386	0.353355	0.434279	0.834067	p > 0.05	-0.073936	-0.33286	0.184988	0.575699	0.711721	0.34007	p > 0.05	-0.0460334
PE(P)	463	PE(P-20:0/18:2)	-0.181371	-0.420192	0.0574492	0.136615	0.201	1.60445	p > 0.05	0.0693057	-0.17841	0.317022	0.58344	0.712986	0.338293	p > 0.05	-0.250677
PE(P)	464	PE(P-20:0/20:4)	0.113155	-0.123615	0.349926	0.34891	0.430631	0.842503	p > 0.05	-0.104567	-0.34867	0.139536	0.401126	0.582168	0.540996	p > 0.05	0.217722
PE(P)	465	PE(P-20:0/22:6)	-0.168776	-0.408824	0.0712721	0.168184	0.238931	1.43158	p > 0.05	-0.24638	-0.494906	0.00214623	0.0520072	0.148621	1.90636	p > 0.05	0.0776036
PE(P)	466	PE(P-20:1/20:4)	-0.00180633	-0.155892	0.15228	0.981669	0.984318	0.0158059	p > 0.05	-0.112972	-0.272506	0.0465624	0.165154	0.338042	1.08458	p > 0.05	0.111165
PE(P)	467	PE(P-20:1/22:6)	-0.107382	-0.280956	0.0661916	0.225297	0.302705	1.195	p > 0.05	-0.201983	-0.380828	-0.0231386	0.0268576	0.102174	2.28108	p < 0.05	0.094601
LPE	468	LPE(16:0) [sn2]	0.150477	-0.0947301	0.395684	0.229054	0.306092	1.18387	p > 0.05	0.123009	-0.129162	0.375181	0.339027	0.538242	0.619447	p > 0.05	0.0274675
LPE	469	LPE(16:0) [sn1]	0.208883	-0.043065	0.460831	0.104167	0.159251	1.83728	p > 0.05	0.158518	-0.100636	0.417672	0.230575	0.417846	0.872642	p > 0.05	0.0503649
LPE	470	LPE(17:0) [sn2]	-0.172331	-0.480799	0.136136	0.27352	0.352822	1.04179	p > 0.05	-0.123057	-0.44018	0.194067	0.446921	0.62184	0.475072	p > 0.05	-0.0492747
LPE	471	LPE(17:0) [sn1]	-0.142039	-0.388237	0.10416	0.258149	0.337959	1.08483	p > 0.05	-0.120104	-0.373325	0.133117	0.35256	0.548017	0.60145	p > 0.05	-0.0219347
LPE	472	LPE(18:0) [sn2]	0.113162	-0.143365	0.369689	0.387249	0.469077	0.756989	p > 0.05	0.095136	-0.168983	0.359255	0.480192	0.648507	0.433083	p > 0.05	0.0180261
LPE	473	LPE(18:0) [sn1]	0.159724	-0.110833	0.430282	0.247236	0.325137	1.12351	p > 0.05	0.14367	-0.135074	0.422415	0.312389	0.503635	0.685904	p > 0.05	0.0160537
LPE	474	LPE(18:1) [sn2]	0.189143	-0.030698	0.408984	0.0917359	0.142594	1.94776	p > 0.05	0.0974675	-0.128723	0.323658	0.398345	0.582168	0.540996	p > 0.05	0.0916755
LPE	475	LPE(18:1) [sn1]	0.193855	-0.0376362	0.425347	0.100727	0.154948	1.86466	p > 0.05	0.108637	-0.129885	0.347159	0.372018	0.566632	0.568045	p > 0.05	0.0852184
LPE	476	LPE(18:2) [sn2]	-0.132524	-0.342831	0.0777825	0.216797	0.296649	1.2152	p > 0.05	0.0960943	-0.121762	0.31395	0.387292	0.573224	0.556479	p > 0.05	-0.228619
LPE	477	LPE(18:2) [sn1]	-0.119398	-0.336009	0.0972126	0.279976	0.3599	1.02193	p > 0.05	0.11831	-0.105872	0.342491	0.300962	0.49582	0.701542	p > 0.05	-0.237708
LPE	478	LPE(20:4) [sn2]	0.44272	0.174225	0.711215	0.00122998	0.00379371	5.57441	Corrected p < 0.05	0.200381	-0.0757559	0.476518	0.154942	0.32247	1.13174	p > 0.05	0.242339
LPE	479	LPE(20:4) [sn1]	0.327432	0.0572134	0.597651	0.0175494	0.0366269	3.30697	Corrected p < 0.05	0.0816682	-0.196542	0.359878	0.565051	0.704039	0.350921	p > 0.05	0.245764
LPE	480	LPE(22:6) [sn2]	0.227033	-0.0133901	0.467456	0.0641926	0.10552	2.24885	p > 0.05	-0.0242609	-0.275677	0.227155	0.849988	0.915412	0.0883807	p > 0.05	0.251294
LPE	481	LPE(22:6) [sn1]	0.115724	-0.1288	0.360247	0.353619	0.434279	0.834067	p > 0.05	-0.123778	-0.379352	0.131795	0.342489	0.542579	0.611421	p > 0.05	0.239502
LPE(P)	482	LPE(P-16:0)	-0.137944	-0.419528	0.143641	0.336968	0.418675	0.870661	p > 0.05	-0.148643	-0.4379	0.140615	0.31384	0.503635	0.685904	p > 0.05	0.010699
LPE(P)	483	LPE(P-18:0)	-0.172583	-0.425591	0.0804243	0.181233	0.25503	1.36637	p > 0.05	-0.152149	-0.410473	0.106174	0.24833	0.432105	0.839086	p > 0.05	-0.0204341
LPE(P)	484	LPE(P-18:1)	-0.0552037	-0.297443	0.187035	0.655118	0.71426	0.336509	p > 0.05	-0.0887449	-0.338368	0.160879	0.485922	0.650523	0.429979	p > 0.05	0.0335412
LPE(P)	485	LPE(P-20:0)	0.112823	-0.175141	0.400787	0.442536	0.522741	0.648669	p > 0.05	0.133002	-0.161928	0.427933	0.376759	0.568967	0.563932	p > 0.05	-0.0201792
PI	486	PI(16:0/16:0)	-0.295848	-0.411173	-0.180524	4.95386e-07	6.03397e-06	12.0181	Corrected p < 0.05	-0.0775866	-0.197697	0.042524	0.205484	0.384571	0.955627	p > 0.05	-0.218262
PI	487	PI(16:0_16:1)	-0.255879	-0.371276	-0.140482	1.38604e-05	9.27773e-05	9.28531	Corrected p < 0.05	-0.11116	-0.229736	0.00741634	0.0661491	0.171849	1.76114	p > 0.05	-0.144719
PI	488	PI(34:0)	-0.38365	-0.532603	-0.234698	4.45813e-07	5.56732e-06	12.0986	Corrected p < 0.05	-0.124848	-0.279547	0.0298503	0.113695	0.262345	1.3381	p > 0.05	-0.258802
PI	489	PI(34:1)	-0.493207	-0.676493	-0.309921	1.33348e-07	2.35899e-06	12.9573	Corrected p < 0.05	-0.192082	-0.38073	-0.00343316	0.0459699	0.137873	1.98142	p < 0.05	-0.301125
PI	490	PI(15-MHDA_18:1) & PI(17:0_18:1)	-0.54336	-0.744733	-0.341987	1.23243e-07	2.24037e-06	13.0089	Corrected p < 0.05	-0.199625	-0.408842	0.00959314	0.0614659	0.164547	1.80456	p > 0.05	-0.343735
PI	491	PI(15-MHDA_18:2) & PI(17:0_18:2)	-0.293343	-0.515126	-0.0715601	0.00953061	0.0221983	3.80774	Corrected p < 0.05	0.140894	-0.09225	0.374038	0.236227	0.422944	0.860515	p > 0.05	-0.434237
PI	492	PI(18:0_18:1)	-0.548852	-0.755416	-0.342287	1.91086e-07	2.83954e-06	12.7719	Corrected p < 0.05	-0.254932	-0.468796	-0.0410681	0.0194716	0.0846047	2.46977	p < 0.05	-0.293919
PI	493	PI(36:2)	-0.566533	-0.810463	-0.322604	5.30966e-06	3.98492e-05	10.1304	Corrected p < 0.05	-0.0900133	-0.345498	0.165471	0.489846	0.652643	0.426726	p > 0.05	-0.47652
PI	494	PI(18:1_18:2)	-0.112029	-0.30157	0.0775111	0.246671	0.325137	1.12351	p > 0.05	0.0849407	-0.11108	0.280961	0.395704	0.581284	0.542516	p > 0.05	-0.19697
PI	495	PI(16:0_20:3) (a)	-0.272035	-0.479943	-0.0641269	0.0103313	0.0235464	3.74878	Corrected p < 0.05	0.0713174	-0.147775	0.29041	0.52347	0.677593	0.389208	p > 0.05	-0.343352
PI	496	PI(16:0_20:3) (b)	-0.18985	-0.371987	-0.00771371	0.0410516	0.0749419	2.59104	p < 0.05	-0.124967	-0.310936	0.0610008	0.18781	0.365295	1.00705	p > 0.05	-0.0648828
PI	497	PI(16:0_20:4)	-0.232301	-0.450176	-0.014426	0.0366379	0.0681562	2.68595	p < 0.05	-0.154624	-0.377371	0.0681226	0.173649	0.349192	1.05213	p > 0.05	-0.0776772
PI	498	PI(15-MHDA_20:4) & PI(17:0_20:4)	-0.288521	-0.521566	-0.0554753	0.0152424	0.0324501	3.42805	Corrected p < 0.05	-0.218452	-0.456676	0.0197708	0.0722826	0.183297	1.69665	p > 0.05	-0.0700682
PI	499	PI(37:6)	-0.263856	-0.448262	-0.0794509	0.00504003	0.0127372	4.36323	Corrected p < 0.05	-0.194674	-0.384571	-0.0047771	0.0445047	0.13639	1.99224	p < 0.05	-0.069182
PI	500	PI(18:0_20:2)	-0.428724	-0.653571	-0.203877	0.00018608	0.000794582	7.13769	Corrected p < 0.05	-0.169906	-0.401669	0.0618566	0.150751	0.317303	1.1479	p > 0.05	-0.258818
PI	501	PI(18:0_20:3) (a)	-0.0405938	-0.292511	0.211324	0.752129	0.797193	0.226659	p > 0.05	0.0611694	-0.196279	0.318617	0.641435	0.754092	0.282242	p > 0.05	-0.101763
PI	502	PI(18:0_20:3) (b)	-0.11775	-0.294664	0.0591654	0.192056	0.266725	1.32154	p > 0.05	-0.228853	-0.411548	-0.0461581	0.0140808	0.0679353	2.6892	p < 0.05	0.111104
PI	503	PI(18:0_20:4)	-0.282818	-0.549859	-0.0157765	0.037913	0.0698991	2.6607	p < 0.05	-0.382266	-0.657325	-0.107207	0.00645104	0.042417	3.16021	Corrected p < 0.05	0.0994485
PI	504	PI(38:5) (a)	-0.370472	-0.607648	-0.133296	0.00220199	0.00624458	5.07604	Corrected p < 0.05	-0.127329	-0.370195	0.115537	0.304147	0.496662	0.699846	p > 0.05	-0.243143
PI	505	PI(38:5) (b)	-0.184383	-0.421879	0.0531127	0.128091	0.189585	1.66292	p > 0.05	0.0140548	-0.230221	0.258331	0.910211	0.950174	0.0511101	p > 0.05	-0.198438
PI	506	PI(38:6)	-0.350905	-0.546584	-0.155226	0.000440071	0.00157958	6.4506	Corrected p < 0.05	-0.177548	-0.379091	0.0239953	0.0842311	0.207919	1.57061	p > 0.05	-0.173357
PI	507	PI(39:6)	-0.372594	-0.572545	-0.172644	0.000259869	0.00101623	6.89166	Corrected p < 0.05	-0.244246	-0.45023	-0.0382618	0.0201216	0.0859216	2.45432	p < 0.05	-0.128349
PI	508	PI(18:0_22:4)	-0.324473	-0.509494	-0.139452	0.000587605	0.00205939	6.18535	Corrected p < 0.05	-0.257926	-0.446721	-0.0691308	0.0074132	0.0469696	3.05825	Corrected p < 0.05	-0.0665467
PI	509	PI(20:0_20:4)	-0.0797023	-0.251096	0.0916916	0.36206	0.443912	0.81213	p > 0.05	-0.138284	-0.31544	0.0388725	0.126035	0.279298	1.27548	p > 0.05	0.0585813
PI	510	PI(18:0_22:5) (n3)	-0.443433	-0.65157	-0.235296	2.96991e-05	0.000165913	8.70405	Corrected p < 0.05	-0.236436	-0.450888	-0.0219834	0.0307016	0.10811	2.2246	p < 0.05	-0.206997
PI	511	PI(18:0_22:5) (n6)	-0.405175	-0.598942	-0.211409	4.159e-05	0.000220724	8.4186	Corrected p < 0.05	-0.265644	-0.46281	-0.0684775	0.00827289	0.050192	2.9919	p < 0.05	-0.139532
PI	512	PI(18:0_22:6)	-0.477875	-0.67523	-0.28052	2.0754e-06	1.95192e-05	10.8441	Corrected p < 0.05	-0.33159	-0.534484	-0.128696	0.00135895	0.0155338	4.16473	Corrected p < 0.05	-0.146285
LPI	513	LPI(18:0) [sn2]	-0.000443543	-0.139673	0.138786	0.995018	0.996359	0.0036476	p > 0.05	0.0239748	-0.119515	0.167465	0.743302	0.834249	0.181223	p > 0.05	-0.0244184
LPI	514	LPI(18:0) [sn1]	-0.403877	-0.61929	-0.188463	0.00023805	0.000946141	6.96312	Corrected p < 0.05	-0.372524	-0.594575	-0.150473	0.00100831	0.0129168	4.34922	Corrected p < 0.05	-0.0313525
LPI	515	LPI(18:1) [sn2]	-0.16423	-0.336617	0.00815777	0.0618669	0.102605	2.27687	p > 0.05	-0.082723	-0.260858	0.095412	0.362721	0.559833	0.580117	p > 0.05	-0.0815068
LPI	516	LPI(18:1) [sn1]	-0.158231	-0.351262	0.0348004	0.108132	0.16363	1.81015	p > 0.05	-0.0583368	-0.257416	0.140742	0.565734	0.704039	0.350921	p > 0.05	-0.0998942
LPI	517	LPI(18:2) [sn2]	-0.0419018	-0.24501	0.161206	0.685952	0.736506	0.305838	p > 0.05	0.0959633	-0.114969	0.306896	0.372555	0.566632	0.568045	p > 0.05	-0.137865
LPI	518	LPI(18:2) [sn1]	0.00725018	-0.208512	0.223012	0.947488	0.960414	0.0403904	p > 0.05	0.173983	-0.0490665	0.397033	0.126304	0.279298	1.27548	p > 0.05	-0.166733
LPI	519	LPI(20:4) [sn2]	0.131658	-0.115835	0.379151	0.297109	0.377999	0.972862	p > 0.05	-0.0145885	-0.269048	0.239871	0.91053	0.950174	0.0511101	p > 0.05	0.146246
LPI	520	LPI(20:4) [sn1]	0.200426	-0.056028	0.45688	0.125573	0.187351	1.67477	p > 0.05	-0.0160916	-0.28088	0.248696	0.905186	0.949934	0.0513626	p > 0.05	0.216518
PS	521	PS(36:1)	-0.0337067	-0.255726	0.188312	0.766035	0.808146	0.213013	p > 0.05	-0.0797746	-0.308053	0.148504	0.493379	0.652849	0.426409	p > 0.05	0.0460679
PS	522	PS(36:2)	0.202928	0.012432	0.393423	0.0368058	0.0681962	2.68537	p < 0.05	0.31146	0.118906	0.504014	0.00152262	0.016354	4.11328	Corrected p < 0.05	-0.108532
PS	523	PS(38:3)	0.18756	-0.00453229	0.379652	0.0556515	0.0948372	2.35559	p > 0.05	0.225862	0.0295182	0.422206	0.0241544	0.0964876	2.33834	p < 0.05	-0.0383021
PS	524	PS(38:4)	0.173222	-0.0285315	0.374975	0.0924098	0.143341	1.94253	p > 0.05	0.197391	-0.00974477	0.404527	0.0617912	0.164547	1.80456	p > 0.05	-0.0241696
PS	525	PS(38:5)	0.0713067	-0.148189	0.290803	0.524296	0.60209	0.507349	p > 0.05	0.0902665	-0.136964	0.317497	0.436214	0.612679	0.489914	p > 0.05	-0.0189598
PS	526	PS(40:5)	0.202924	0.0110016	0.394847	0.0382325	0.0703137	2.65479	p < 0.05	0.193434	-0.00467596	0.391544	0.0556536	0.156631	1.85386	p > 0.05	0.00949007
PS	527	PS(40:6)	0.179816	-0.00733894	0.366971	0.0596811	0.0996473	2.30612	p > 0.05	0.10856	-0.0855098	0.302629	0.272905	0.461888	0.772434	p > 0.05	0.0712561
PG	528	PG(34:1)	0.0181633	-0.160924	0.19725	0.84243	0.87055	0.13863	p > 0.05	-0.0660577	-0.250857	0.118742	0.483544	0.648507	0.433083	p > 0.05	0.084221
PG	529	PG(36:1)	-0.0790589	-0.234149	0.0760311	0.317731	0.398773	0.919362	p > 0.05	-0.1379	-0.297597	0.021797	0.0905546	0.217741	1.52445	p > 0.05	0.058841
PG	530	PG(36:2)	0.255546	0.0763319	0.434761	0.00519296	0.0129476	4.34685	Corrected p < 0.05	0.199753	0.0146457	0.38486	0.0344235	0.115731	2.15648	p < 0.05	0.0557935
PG	531	PG(34:2)	-0.0428913	-0.200389	0.114606	0.593503	0.663117	0.410803	p > 0.05	-0.00269427	-0.16569	0.160301	0.974154	0.979936	0.0202675	p > 0.05	-0.040197
CE	532	CE(14:0)	-0.386166	-0.589364	-0.182967	0.000195428	0.000815749	7.1114	Corrected p < 0.05	-0.202936	-0.414048	0.0081751	0.0595514	0.162217	1.81882	p > 0.05	-0.183229
CE	533	CE(15:0)	-0.536738	-0.774349	-0.299126	9.53677e-06	6.62881e-05	9.6215	Corrected p < 0.05	-0.200472	-0.44939	0.0484466	0.114444	0.262445	1.33771	p > 0.05	-0.336266
CE	534	CE(16:0)	-1.09222	-1.61717	-0.56727	4.54223e-05	0.000236005	8.35166	Corrected p < 0.05	-0.532481	-1.07999	0.0150288	0.0566244	0.158762	1.84035	p > 0.05	-0.559739
CE	535	CE(16:1)	-0.277463	-0.444538	-0.110388	0.00113394	0.00360049	5.62668	Corrected p < 0.05	-0.184877	-0.355774	-0.0139791	0.0339787	0.115571	2.15787	p < 0.05	-0.0925867
CE	536	CE(16:2)	-0.369271	-0.553918	-0.184624	8.86361e-05	0.000414193	7.78918	Corrected p < 0.05	-0.144879	-0.338898	0.04914	0.143308	0.305971	1.18426	p > 0.05	-0.224392
CE	537	CE(17:0)	-0.749664	-0.999488	-0.49984	4.06542e-09	2.32355e-07	15.275	Corrected p < 0.05	-0.440414	-0.700766	-0.180062	0.000914627	0.0123558	4.39363	Corrected p < 0.05	-0.30925
CE	538	CE(17:1)	-0.596304	-0.820483	-0.372125	1.85312e-07	2.80993e-06	12.7824	Corrected p < 0.05	-0.335898	-0.569111	-0.102685	0.00475771	0.0353498	3.34246	Corrected p < 0.05	-0.260406
CE	539	CE(18:0)	-0.788578	-1.06334	-0.513815	1.85229e-08	5.29328e-07	14.4517	Corrected p < 0.05	-0.366575	-0.654515	-0.0786362	0.0125859	0.0636462	2.75442	p < 0.05	-0.422003
CE	540	CE(18:1)	-1.12921	-1.55875	-0.699669	2.56912e-07	3.40868e-06	12.5892	Corrected p < 0.05	-0.787973	-1.23222	-0.343728	0.00050797	0.0111006	4.50075	Corrected p < 0.05	-0.341237
CE	541	CE(18:2)	-1.39275	-1.85308	-0.932417	3.02851e-09	1.87515e-07	15.4894	Corrected p < 0.05	-0.688945	-1.17513	-0.202765	0.00547905	0.0395598	3.22994	Corrected p < 0.05	-0.703804
CE	542	CE(18:3)	-0.388634	-0.596	-0.181269	0.0002394	0.000946141	6.96312	Corrected p < 0.05	-0.146386	-0.363727	0.0709541	0.186792	0.364269	1.00986	p > 0.05	-0.242248
CE	543	CE(20:0)	-0.541775	-0.776486	-0.307064	6.06269e-06	4.50458e-05	10.0078	Corrected p < 0.05	-0.146094	-0.390966	0.0987776	0.242256	0.429586	0.844933	p > 0.05	-0.395681
CE	544	CE(20:1)	-0.970039	-1.25884	-0.681243	4.59686e-11	2.01738e-08	17.7189	Corrected p < 0.05	-0.440417	-0.740608	-0.140227	0.00403304	0.0319859	3.44246	Corrected p < 0.05	-0.529622
CE	545	CE(20:2)	-0.55535	-0.925377	-0.185323	0.00326478	0.00875976	4.73759	Corrected p < 0.05	0.0411182	-0.347722	0.429958	0.835805	0.906574	0.0980821	p > 0.05	-0.596468
CE	546	CE(20:3)	-0.265365	-0.568894	0.0381645	0.08661	0.136627	1.9905	p > 0.05	-0.0896347	-0.405331	0.226061	0.577871	0.712701	0.338693	p > 0.05	-0.17573
CE	547	CE(20:4)	-0.145943	-0.321022	0.0291356	0.102295	0.157036	1.85128	p > 0.05	-0.178233	-0.356771	0.000305087	0.0503885	0.145111	1.93025	p > 0.05	0.0322901
CE	548	CE(20:5)	-0.167498	-0.284028	-0.0509677	0.00484352	0.0123244	4.39617	Corrected p < 0.05	-0.168214	-0.288077	-0.0483504	0.00594817	0.0401772	3.21446	Corrected p < 0.05	0.000715746
CE	549	CE(22:0)	-0.593477	-0.825396	-0.361558	5.28647e-07	6.23467e-06	11.9854	Corrected p < 0.05	-0.250228	-0.489407	-0.0110499	0.0403107	0.126049	2.07109	p < 0.05	-0.343249
CE	550	CE(22:1)	-0.373013	-0.586491	-0.159536	0.000615365	0.00213652	6.14858	Corrected p < 0.05	-0.0611575	-0.274824	0.152509	0.574792	0.711721	0.34007	p > 0.05	-0.311856
CE	551	CE(22:4)	-0.577524	-0.880065	-0.274984	0.00018294	0.00078569	7.14895	Corrected p < 0.05	-0.293071	-0.604891	0.0187499	0.065454	0.17064	1.7682	p > 0.05	-0.284454
CE	552	CE(22:5) (n3)	-0.136101	-0.28313	0.0109287	0.0696295	0.113205	2.17855	p > 0.05	-0.119521	-0.270219	0.031177	0.120063	0.269508	1.31116	p > 0.05	-0.0165795
CE	553	CE(22:5) (n6)	-0.425908	-0.691735	-0.160081	0.00168766	0.0048602	5.32668	Corrected p < 0.05	-0.268083	-0.541179	0.00501291	0.0543518	0.154726	1.8661	p > 0.05	-0.157825
CE	554	CE(22:6)	-0.336195	-0.528557	-0.143832	0.000613617	0.00213652	6.14858	Corrected p < 0.05	-0.342049	-0.539963	-0.144135	0.00070556	0.0122954	4.39853	Corrected p < 0.05	0.00585459
CE	555	CE(24:0)	-0.512084	-0.81711	-0.207059	0.0010001	0.00321676	5.73938	Corrected p < 0.05	-0.133714	-0.446408	0.17898	0.401954	0.582168	0.540996	p > 0.05	-0.37837
CE	556	CE(24:1)	-0.834033	-1.11745	-0.550617	8.02824e-09	3.18486e-07	14.9597	Corrected p < 0.05	-0.326505	-0.62446	-0.0285493	0.0317295	0.111203	2.1964	p < 0.05	-0.507529
CE	557	CE(24:4)	-0.491409	-0.708459	-0.27436	9.10003e-06	6.50127e-05	9.64093	Corrected p < 0.05	-0.130858	-0.357297	0.0955804	0.257349	0.443644	0.812733	p > 0.05	-0.360551
CE	558	CE(24:5)	-0.500901	-0.687719	-0.314083	1.47871e-07	2.55508e-06	12.8774	Corrected p < 0.05	-0.104631	-0.300364	0.0911028	0.294762	0.487769	0.717914	p > 0.05	-0.39627
CE	559	CE(24:6)	-0.071309	-0.257224	0.114606	0.452189	0.531608	0.631849	p > 0.05	-0.0679728	-0.257989	0.122043	0.48322	0.648507	0.433083	p > 0.05	-0.00333613
COH	560	COH	-1.11446	-1.61814	-0.610782	1.44582e-05	9.5648e-05	9.25484	Corrected p < 0.05	-0.567578	-1.0887	-0.0464521	0.0327847	0.113827	2.17307	p < 0.05	-0.546882
DE	561	DE(16:0)	-0.0798017	-0.229661	0.0700581	0.296616	0.377999	0.972862	p > 0.05	0.0361736	-0.11739	0.189738	0.644298	0.756261	0.279369	p > 0.05	-0.115975
DE	562	DE(18:1)	-0.491979	-0.767865	-0.216094	0.000473673	0.00168392	6.38663	Corrected p < 0.05	-0.156002	-0.438196	0.126193	0.278578	0.468288	0.758671	p > 0.05	-0.335978
DE	563	DE(18:2)	-0.399179	-0.587183	-0.211175	3.16085e-05	0.000174391	8.65421	Corrected p < 0.05	0.00494068	-0.191317	0.201198	0.960647	0.976417	0.023866	p > 0.05	-0.40412
DE	564	DE(20:4)	-0.0659788	-0.214669	0.0827115	0.384455	0.468279	0.758691	p > 0.05	-0.0660908	-0.218664	0.0864819	0.395868	0.581284	0.542516	p > 0.05	0.000112025
DE	565	DE(20:5)	-0.137457	-0.272302	-0.00261243	0.0457197	0.0812118	2.51069	p < 0.05	-0.105167	-0.244052	0.0337175	0.137765	0.297472	1.21244	p > 0.05	-0.0322899
DE	566	DE(22:6)	-0.263779	-0.42253	-0.105029	0.00112705	0.003594	5.62849	Corrected p < 0.05	-0.211006	-0.374311	-0.047702	0.0113244	0.0596741	2.81886	p < 0.05	-0.052773
AC	567	AC(12:0)	0.218684	0.0281261	0.409242	0.0244939	0.0481453	3.03353	Corrected p < 0.05	0.304743	0.107776	0.50171	0.00242566	0.023714	3.74169	Corrected p < 0.05	-0.0860588
AC	568	AC(13:0)	0.0926854	-0.0574028	0.242774	0.226134	0.303281	1.1931	p > 0.05	0.096999	-0.0565655	0.250564	0.215704	0.39967	0.917115	p > 0.05	-0.0043136
AC	569	AC(14:0)	0.154146	-0.0650297	0.373321	0.16806	0.238931	1.43158	p > 0.05	0.299108	0.0732596	0.524956	0.00943775	0.0546418	2.90696	p < 0.05	-0.144962
AC	570	AC(14:1)	0.172244	0.0106496	0.333839	0.0366924	0.0681562	2.68595	p < 0.05	0.213816	0.0465555	0.381076	0.0122261	0.0635245	2.75633	p < 0.05	-0.0415713
AC	571	AC(14:2)	0.329682	0.165604	0.493761	8.20864e-05	0.000388472	7.85329	Corrected p < 0.05	0.356258	0.186907	0.525609	3.73667e-05	0.00277634	5.88662	Corrected p < 0.05	-0.0265756
AC	572	AC(15:0) (a)	-0.00425936	-0.191761	0.183242	0.964487	0.97366	0.0266934	p > 0.05	0.115254	-0.0757785	0.306287	0.237003	0.42329	0.859698	p > 0.05	-0.119513
AC	573	AC(15:0) (b)	2.13807e-05	-0.212116	0.212158	0.999842	0.999842	0.000157629	p > 0.05	0.164487	-0.0528866	0.38186	0.138039	0.297472	1.21244	p > 0.05	-0.164465
AC	574	AC(16:0)	0.119206	-0.156903	0.395314	0.39744	0.478603	0.736884	p > 0.05	0.256436	-0.0254445	0.538316	0.0745738	0.187825	1.67224	p > 0.05	-0.13723
AC	575	AC(16:1)	0.210755	-0.00528124	0.426791	0.0558652	0.0949836	2.35405	p > 0.05	0.27522	0.0523741	0.498067	0.015493	0.0710573	2.64427	p < 0.05	-0.0644656
AC	576	AC(17:0) (a)	-0.150032	-0.39033	0.0902666	0.221051	0.301272	1.19974	p > 0.05	0.0668897	-0.179326	0.313105	0.594397	0.723995	0.322971	p > 0.05	-0.216921
AC	577	AC(17:0) (b)	-0.0947752	-0.381944	0.192394	0.51772	0.596699	0.516342	p > 0.05	0.160234	-0.134252	0.454719	0.286214	0.476809	0.740639	p > 0.05	-0.255009
AC	578	AC(18:0)	-0.162395	-0.432694	0.107905	0.238972	0.316499	1.15044	p > 0.05	0.0775674	-0.199506	0.354641	0.583207	0.712986	0.338293	p > 0.05	-0.239962
AC	579	AC(18:1)	0.278728	0.00160602	0.55585	0.0486828	0.0857141	2.45674	p < 0.05	0.305701	0.022108	0.589294	0.0346183	0.115862	2.15535	p < 0.05	-0.0269732
AC	580	AC(18:2)	0.537158	0.311106	0.76321	3.20135e-06	2.70296e-05	10.5186	Corrected p < 0.05	0.546345	0.314402	0.778289	3.89684e-06	0.000693761	7.27338	Corrected p < 0.05	-0.00918765
DG	581	DG(14:0_16:0)	-0.0694307	-0.212195	0.0733338	0.340485	0.421634	0.863617	p > 0.05	-0.0534894	-0.19999	0.0930108	0.474223	0.642606	0.442224	p > 0.05	-0.0159413
DG	582	DG(16:0_16:0)	-0.0607897	-0.214156	0.0925763	0.437226	0.518117	0.657554	p > 0.05	-0.0276009	-0.183735	0.128534	0.728981	0.82315	0.194617	p > 0.05	-0.0331888
DG	583	DG(16:0_16:1)	-0.0327539	-0.17002	0.104512	0.640007	0.700332	0.356201	p > 0.05	-0.0304997	-0.171127	0.110128	0.670771	0.772923	0.257576	p > 0.05	-0.00225422
DG	584	DG(14:0_18:2)	0.140787	0.0114216	0.270152	0.0329208	0.0619245	2.78184	p < 0.05	0.135548	0.00193306	0.269162	0.0467723	0.139566	1.96922	p < 0.05	0.0052392
DG	585	DG(16:0_18:1)	0.0482777	-0.101813	0.198369	0.528403	0.604936	0.502633	p > 0.05	0.0317359	-0.122142	0.185614	0.686043	0.7842	0.243091	p > 0.05	0.0165418
DG	586	DG(16:1_18:1)	0.0764855	-0.0741379	0.227109	0.319603	0.400447	0.915174	p > 0.05	0.0142394	-0.141067	0.169546	0.857385	0.91998	0.0834028	p > 0.05	0.0622462
DG	587	DG(16:0_18:2)	0.176607	0.0164875	0.336727	0.030632	0.0583579	2.84116	p < 0.05	0.184949	0.0203289	0.349569	0.0276625	0.102719	2.27575	p < 0.05	-0.00834163
DG	588	DG(18:0_18:1)	0.114053	-0.0459049	0.274012	0.162258	0.232079	1.46068	p > 0.05	0.0376728	-0.127279	0.202624	0.654414	0.762115	0.271658	p > 0.05	0.0763806
DG	589	DG(18:1_18:1)	0.178017	0.0129864	0.343048	0.0344953	0.0645591	2.74017	p < 0.05	0.0775534	-0.0928305	0.247937	0.372323	0.566632	0.568045	p > 0.05	0.100464
DG	590	DG(18:0_18:2)	0.218146	0.0651667	0.371125	0.00519113	0.0129476	4.34685	Corrected p < 0.05	0.18283	0.0252835	0.340376	0.0229331	0.0936437	2.36826	p < 0.05	0.0353163
DG	591	DG(18:1_18:2)	0.279787	0.1164	0.443174	0.000789793	0.00264332	5.93572	Corrected p < 0.05	0.198529	0.0303166	0.366742	0.020709	0.0869021	2.44297	p < 0.05	0.0812578
DG	592	DG(18:2_18:2)	0.292355	0.154451	0.430258	3.25019e-05	0.000174992	8.65077	Corrected p < 0.05	0.252435	0.110567	0.394303	0.000487447	0.010975	4.51214	Corrected p < 0.05	0.0399198
DG	593	DG(18:1_18:3)	0.331137	0.169608	0.492665	5.86835e-05	0.000294607	8.12987	Corrected p < 0.05	0.213943	0.0467492	0.381136	0.0121404	0.0635232	2.75635	p < 0.05	0.117194
DG	594	DG(16:0_20:4)	0.187395	0.0420943	0.332695	0.0114772	0.0260767	3.64671	Corrected p < 0.05	0.0749683	-0.0768483	0.226785	0.333112	0.531121	0.632766	p > 0.05	0.112426
DG	595	DG(18:1_20:3)	0.289769	0.137416	0.442121	0.00019312	0.000812339	7.11559	Corrected p < 0.05	0.00959883	-0.152694	0.171891	0.907712	0.950174	0.0511101	p > 0.05	0.28017
DG	596	DG(18:0_20:4)	0.248473	0.0502867	0.446659	0.0139978	0.0306785	3.48419	Corrected p < 0.05	0.0316241	-0.175507	0.238756	0.764752	0.85189	0.160297	p > 0.05	0.216849
DG	597	DG(18:1_20:4)	0.308984	0.144933	0.473036	0.000222868	0.000904868	7.00772	Corrected p < 0.05	0.0679201	-0.106053	0.241894	0.444156	0.620316	0.477527	p > 0.05	0.241064
DG	598	DG(16:0_22:5)	0.0593823	-0.112378	0.231143	0.498008	0.579061	0.546347	p > 0.05	-0.00558217	-0.182628	0.171464	0.950724	0.970494	0.0299499	p > 0.05	0.0649645
DG	599	DG(18:2_20:4)	0.357481	0.211233	0.503729	1.66018e-06	1.62304e-05	11.0286	Corrected p < 0.05	0.191878	0.0391368	0.34462	0.0138085	0.0679353	2.6892	p < 0.05	0.165602
DG	600	DG(16:0_22:6)	0.0109481	-0.110612	0.132508	0.859881	0.88194	0.125632	p > 0.05	-0.0579202	-0.184826	0.0689852	0.371026	0.566632	0.568045	p > 0.05	0.0688683
DG	601	DG(18:1_20:5)	0.215234	0.0760992	0.354368	0.00242926	0.0067855	4.99297	Corrected p < 0.05	0.0142097	-0.133171	0.16159	0.850114	0.915412	0.0883807	p > 0.05	0.201024
DG	602	DG(18:1_22:5)	0.142102	-0.0305079	0.314712	0.106618	0.161999	1.82016	p > 0.05	-0.0301749	-0.208842	0.148492	0.740627	0.832505	0.183316	p > 0.05	0.172277
DG	603	DG(18:0_22:6)	0.167762	-0.0825823	0.418107	0.189033	0.263018	1.33553	p > 0.05	0.0431931	-0.216855	0.303241	0.744765	0.834631	0.180765	p > 0.05	0.124569
DG	604	DG(18:1_22:6)	0.074048	-0.0563464	0.204442	0.265691	0.345203	1.06362	p > 0.05	-0.0638607	-0.200991	0.0732694	0.361368	0.559368	0.580947	p > 0.05	0.137909
DG	605	DG(18:2_22:6)	0.136061	0.0220157	0.250106	0.0193683	0.0397531	3.22507	Corrected p < 0.05	0.0317495	-0.0875527	0.151052	0.601943	0.727225	0.318519	p > 0.05	0.104311
TG [SIM]	606	TG(48:0) [SIM]	-0.120219	-0.246798	0.00636085	0.0626727	0.10371	2.26616	p > 0.05	-0.0716705	-0.201298	0.0579569	0.278508	0.468288	0.758671	p > 0.05	-0.0485482
TG [SIM]	607	TG(48:1) [SIM]	-0.0828088	-0.220349	0.0547311	0.237977	0.315744	1.15282	p > 0.05	-0.0457203	-0.187346	0.0959051	0.526905	0.679671	0.386147	p > 0.05	-0.0370885
TG [SIM]	608	TG(48:2) [SIM]	0.0333837	-0.100917	0.167684	0.626112	0.691235	0.369276	p > 0.05	0.0239937	-0.11424	0.162228	0.733704	0.825973	0.191194	p > 0.05	0.00939001
TG [SIM]	609	TG(48:3) [SIM]	0.128766	-0.00394885	0.261481	0.0572128	0.0966116	2.33706	p > 0.05	0.0952405	-0.0417091	0.23219	0.172862	0.349192	1.05213	p > 0.05	0.0335255
TG [SIM]	610	TG(49:1) [SIM]	-0.15256	-0.310153	0.00503215	0.0577733	0.0973368	2.32958	p > 0.05	-0.0647283	-0.226454	0.0969973	0.43277	0.61134	0.492103	p > 0.05	-0.087832
TG [SIM]	611	TG(50:0) [SIM]	-0.0242491	-0.136601	0.0881031	0.672274	0.726056	0.320128	p > 0.05	-0.037689	-0.152561	0.077183	0.52018	0.675689	0.392023	p > 0.05	0.01344
TG [SIM]	612	TG(50:1) [SIM]	-0.109474	-0.301471	0.0825241	0.263756	0.343809	1.06767	p > 0.05	-0.024501	-0.221613	0.172611	0.807519	0.880228	0.127575	p > 0.05	-0.0849726
TG [SIM]	613	TG(50:2) [SIM]	-0.016375	-0.240514	0.207764	0.886139	0.904397	0.100487	p > 0.05	-0.00711272	-0.237233	0.223008	0.951693	0.970494	0.0299499	p > 0.05	-0.00926226
TG [SIM]	614	TG(50:3) [SIM]	0.224853	0.0348831	0.414823	0.0203461	0.0414169	3.18407	Corrected p < 0.05	0.188518	-0.00702442	0.384061	0.0588126	0.161993	1.8202	p > 0.05	0.0363349
TG [SIM]	615	TG(50:4) [SIM]	0.265322	0.1201	0.410545	0.000342371	0.00128475	6.65719	Corrected p < 0.05	0.199245	0.0492823	0.349208	0.00921118	0.0543167	2.91292	p < 0.05	0.0660771
TG [SIM]	616	TG(51:1) [SIM]	-0.0188795	-0.172828	0.135069	0.810048	0.841383	0.172709	p > 0.05	-0.00490251	-0.162344	0.152539	0.951334	0.970494	0.0299499	p > 0.05	-0.013977
TG [SIM]	617	TG(51:2) [SIM]	0.0279246	-0.16059	0.21644	0.771561	0.811997	0.208259	p > 0.05	0.0133958	-0.179799	0.206591	0.891898	0.941307	0.0604857	p > 0.05	0.0145288
TG [SIM]	618	TG(52:1) [SIM]	0.0393818	-0.0993092	0.178073	0.577835	0.649518	0.431524	p > 0.05	-0.0217108	-0.163765	0.120344	0.764517	0.85189	0.160297	p > 0.05	0.0610926
TG [SIM]	619	TG(52:2) [SIM]	0.405986	0.0738863	0.738086	0.0165722	0.0347828	3.35863	Corrected p < 0.05	0.196925	-0.14215	0.536001	0.25499	0.441626	0.817291	p > 0.05	0.209061
TG [SIM]	620	TG(52:3) [SIM]	0.577932	0.272791	0.883074	0.00020546	0.000838775	7.08357	Corrected p < 0.05	0.429302	0.116553	0.74205	0.00713575	0.0461032	3.07687	Corrected p < 0.05	0.148631
TG [SIM]	621	TG(52:4) [SIM]	0.44028	0.244728	0.635831	1.01997e-05	7.01705e-05	9.56458	Corrected p < 0.05	0.345943	0.14488	0.547005	0.000745363	0.0122954	4.39853	Corrected p < 0.05	0.0943369
TG [SIM]	622	TG(52:5) [SIM]	0.375542	0.223076	0.528008	1.3811e-06	1.36821e-05	11.1994	Corrected p < 0.05	0.274461	0.116834	0.432088	0.000643089	0.0122954	4.39853	Corrected p < 0.05	0.101081
TG [SIM]	623	TG(53:2) [SIM]	0.213122	0.0210946	0.40515	0.0296069	0.0569894	2.86489	p < 0.05	0.073646	-0.12289	0.270182	0.462673	0.634254	0.455305	p > 0.05	0.139476
TG [SIM]	624	TG(54:0) [SIM]	0.0649344	-0.107388	0.237257	0.460171	0.539285	0.617511	p > 0.05	0.0402895	-0.137686	0.218265	0.65726	0.764232	0.268883	p > 0.05	0.0246449
TG [SIM]	625	TG(54:1) [SIM]	0.0913345	-0.0430637	0.225733	0.182867	0.255422	1.36484	p > 0.05	0.0349323	-0.103981	0.173845	0.622098	0.741925	0.298508	p > 0.05	0.0564023
TG [SIM]	626	TG(54:2) [SIM]	0.257625	0.0723221	0.442927	0.00643067	0.0156143	4.15957	Corrected p < 0.05	0.105102	-0.0869225	0.297126	0.283371	0.473134	0.748377	p > 0.05	0.152523
TG [SIM]	627	TG(54:3) [SIM]	0.528524	0.268777	0.788271	6.65957e-05	0.000330598	8.01461	Corrected p < 0.05	0.295423	0.0284828	0.562363	0.0300725	0.106988	2.23504	p < 0.05	0.233101
TG [SIM]	628	TG(54:4) [SIM]	0.688084	0.440761	0.935407	4.95332e-08	1.26907e-06	13.5772	Corrected p < 0.05	0.435762	0.181309	0.690216	0.000789119	0.0122954	4.39853	Corrected p < 0.05	0.252322
TG [SIM]	629	TG(54:5) [SIM]	0.555018	0.35102	0.759015	9.682e-08	1.94425e-06	13.1506	Corrected p < 0.05	0.365026	0.154385	0.575668	0.000682442	0.0122954	4.39853	Corrected p < 0.05	0.189991
TG [SIM]	630	TG(54:6) [SIM]	0.456523	0.284956	0.628089	1.83446e-07	2.80993e-06	12.7824	Corrected p < 0.05	0.29516	0.117051	0.473269	0.00116186	0.0146315	4.22458	Corrected p < 0.05	0.161363
TG [SIM]	631	TG(54:7) [SIM]	0.311895	0.166779	0.457011	2.52462e-05	0.000146546	8.82817	Corrected p < 0.05	0.161211	0.00959986	0.312823	0.0371506	0.120295	2.11781	p < 0.05	0.150683
TG [SIM]	632	TG(56:6) [SIM]	0.567497	0.318614	0.81638	7.85325e-06	5.72055e-05	9.76886	Corrected p < 0.05	0.215702	-0.0434307	0.474834	0.102784	0.243989	1.41063	p > 0.05	0.351795
TG [SIM]	633	TG(56:7) [SIM]	0.325303	0.137018	0.513589	0.000708355	0.00239231	6.0355	Corrected p < 0.05	0.0894341	-0.1081	0.286968	0.374866	0.567262	0.566934	p > 0.05	0.235869
TG [SIM]	634	TG(56:8) [SIM]	0.310059	0.161268	0.458851	4.42012e-05	0.000231278	8.37189	Corrected p < 0.05	0.136462	-0.0195698	0.292494	0.0864969	0.211405	1.55398	p > 0.05	0.173598
TG [SIM]	635	TG(56:9) [SIM]	0.325388	0.172967	0.477809	2.86178e-05	0.000161084	8.73359	Corrected p < 0.05	0.133428	-0.0275849	0.294441	0.104331	0.246872	1.39889	p > 0.05	0.19196
TG [SIM]	636	TG(58:10) [SIM]	0.28393	0.143364	0.424495	7.52597e-05	0.000358448	7.93373	Corrected p < 0.05	0.07761	-0.0721995	0.227419	0.309918	0.501676	0.689801	p > 0.05	0.20632
TG [SIM]	637	TG(58:8) [SIM]	0.354161	0.17274	0.535581	0.000130124	0.000578934	7.45432	Corrected p < 0.05	0.0733743	-0.11991	0.266658	0.456844	0.62975	0.462433	p > 0.05	0.280786
TG [SIM]	638	TG(58:9) [SIM]	0.33742	0.18221	0.492629	2.03543e-05	0.000122953	9.00371	Corrected p < 0.05	0.107577	-0.0570019	0.272157	0.200139	0.380831	0.9654	p > 0.05	0.229842
TG [NL]	639	TG(48:0) [NL-16:0]	-0.0806501	-0.198805	0.0375046	0.180943	0.25503	1.36637	p > 0.05	-0.0355078	-0.156643	0.0856273	0.565612	0.704039	0.350921	p > 0.05	-0.0451423
TG [NL]	640	TG(48:0) [NL-18:0]	-0.0720132	-0.186977	0.0429503	0.219543	0.299853	1.20446	p > 0.05	-0.0740967	-0.192208	0.0440147	0.218848	0.403334	0.90799	p > 0.05	0.00208352
TG [NL]	641	TG(48:1) [NL-16:1]	-0.0352204	-0.156194	0.0857531	0.568245	0.641651	0.443711	p > 0.05	-0.0421693	-0.166491	0.0821524	0.506164	0.660949	0.414078	p > 0.05	0.00694886
TG [NL]	642	TG(48:1) [NL-18:1]	-0.0571229	-0.193445	0.0791989	0.411476	0.493108	0.707028	p > 0.05	-0.0428262	-0.183221	0.0975683	0.549919	0.693832	0.365526	p > 0.05	-0.0142968
TG [NL]	643	TG(48:2) [NL-14:0]	0.0394372	-0.0876995	0.166574	0.543199	0.619014	0.479628	p > 0.05	0.0328666	-0.0983595	0.164093	0.623499	0.742403	0.297863	p > 0.05	0.00657058
TG [NL]	644	TG(48:2) [NL-14:1]	-0.0300925	-0.148139	0.0879542	0.617326	0.684587	0.37894	p > 0.05	-0.0429611	-0.164393	0.0784711	0.488045	0.652189	0.42742	p > 0.05	0.0128686
TG [NL]	645	TG(48:2) [NL-16:1]	-0.0268446	-0.144824	0.0911351	0.655619	0.71426	0.336509	p > 0.05	-0.0378078	-0.159038	0.0834221	0.541025	0.689799	0.371355	p > 0.05	0.0109633
TG [NL]	646	TG(48:2) [NL-18:2]	0.0609473	-0.0650103	0.186905	0.342932	0.423957	0.858123	p > 0.05	0.0769659	-0.0530687	0.207	0.246008	0.431036	0.841563	p > 0.05	-0.0160185
TG [NL]	647	TG(48:3) [NL-14:0]	0.116195	-0.00110598	0.233497	0.0521952	0.0899792	2.40818	p > 0.05	0.0949279	-0.0264202	0.216276	0.125211	0.278538	1.2782	p > 0.05	0.0212674
TG [NL]	648	TG(48:3) [NL-16:1]	0.0859585	-0.0335685	0.205486	0.158674	0.227656	1.47992	p > 0.05	0.0460052	-0.0775102	0.169521	0.465371	0.635607	0.453174	p > 0.05	0.0399533
TG [NL]	649	TG(48:3) [NL-18:3]	0.0777847	-0.024868	0.180437	0.137495	0.201895	1.60001	p > 0.05	0.067773	-0.0380676	0.173614	0.209461	0.39005	0.941481	p > 0.05	0.0100117
TG [NL]	650	TG(49:1) [NL-16:1]	-0.160473	-0.321951	0.00100542	0.0514393	0.0890896	2.41811	p > 0.05	-0.113965	-0.278618	0.0506875	0.174901	0.349331	1.05174	p > 0.05	-0.0465074
TG [NL]	651	TG(49:1) [NL-17:1]	-0.13776	-0.278508	0.00298657	0.055059	0.0940434	2.364	p > 0.05	-0.0804905	-0.224277	0.0632956	0.272556	0.461888	0.772434	p > 0.05	-0.05727
TG [NL]	652	TG(50:0) [NL-18:0]	-0.0148171	-0.119033	0.0893991	0.780501	0.81793	0.200979	p > 0.05	-0.0329781	-0.139761	0.0738043	0.544969	0.689799	0.371355	p > 0.05	0.018161
TG [NL]	653	TG(50:1) [NL-14:0]	0.0219007	-0.130888	0.17469	0.778752	0.81725	0.20181	p > 0.05	-0.0126955	-0.169853	0.144462	0.874194	0.927895	0.0748368	p > 0.05	0.0345962
TG [NL]	654	TG(50:1) [NL-16:0]	-0.13597	-0.319053	0.047114	0.145497	0.211969	1.55131	p > 0.05	-0.0657064	-0.253085	0.121673	0.491898	0.652643	0.426726	p > 0.05	-0.0702634
TG [NL]	655	TG(50:1) [NL-18:1]	-0.117915	-0.308507	0.0726781	0.225283	0.302705	1.195	p > 0.05	-0.0448905	-0.240129	0.150348	0.652238	0.761764	0.272119	p > 0.05	-0.0730241
TG [NL]	656	TG(50:2) [NL-14:0]	0.216723	0.00557381	0.427872	0.0442474	0.0796035	2.5307	p < 0.05	0.0930854	-0.123929	0.3101	0.400508	0.582168	0.540996	p > 0.05	0.123638
TG [NL]	657	TG(50:2) [NL-16:1]	-0.105751	-0.289386	0.0778843	0.259018	0.338226	1.08404	p > 0.05	-0.121924	-0.309835	0.0659864	0.203469	0.384178	0.956649	p > 0.05	0.0161736
TG [NL]	658	TG(50:2) [NL-18:1]	0.00311142	-0.209968	0.216191	0.977167	0.981129	0.0190514	p > 0.05	-0.0591001	-0.27782	0.159619	0.596382	0.725224	0.321275	p > 0.05	0.0622116
TG [NL]	659	TG(50:2) [NL-18:2]	0.0338414	-0.168833	0.236515	0.743464	0.790098	0.235598	p > 0.05	0.16572	-0.0425363	0.373977	0.118838	0.267565	1.31839	p > 0.05	-0.131879
TG [NL]	660	TG(50:3) [NL-14:0]	0.299488	0.138315	0.460661	0.000270507	0.00104138	6.86721	Corrected p < 0.05	0.234069	0.0682378	0.399901	0.00566584	0.0397736	3.22455	Corrected p < 0.05	0.0654184
TG [NL]	661	TG(50:3) [NL-14:1]	0.203308	0.0215668	0.385049	0.028337	0.0548291	2.90353	p < 0.05	0.0807803	-0.107949	0.269509	0.401512	0.582168	0.540996	p > 0.05	0.122528
TG [NL]	662	TG(50:3) [NL-16:1]	0.122628	-0.0383329	0.283588	0.135378	0.199576	1.61156	p > 0.05	0.0731941	-0.0924341	0.238822	0.386403	0.573224	0.556479	p > 0.05	0.0494336
TG [NL]	663	TG(50:3) [NL-18:2]	0.246088	0.064735	0.427442	0.00782259	0.0186288	3.98305	Corrected p < 0.05	0.200896	0.0142863	0.387505	0.0348538	0.116127	2.15307	p < 0.05	0.0451926
TG [NL]	664	TG(50:3) [NL-18:3]	0.0777611	-0.0604538	0.215976	0.270151	0.34969	1.05071	p > 0.05	0.0852221	-0.0568317	0.227276	0.239651	0.425983	0.853357	p > 0.05	-0.00746104
TG [NL]	665	TG(50:4) [NL-14:0]	0.269453	0.145629	0.393277	1.9977e-05	0.000121663	9.01425	Corrected p < 0.05	0.216811	0.0889727	0.344648	0.00088697	0.0123558	4.39363	Corrected p < 0.05	0.0526427
TG [NL]	666	TG(50:4) [NL-18:3]	0.174298	0.049369	0.299227	0.00624666	0.0152173	4.18532	Corrected p < 0.05	0.118639	-0.0104678	0.247746	0.0716893	0.182415	1.70147	p > 0.05	0.0556591
TG [NL]	667	TG(50:4) [NL-20:4]	0.0629714	-0.0401995	0.166142	0.231577	0.308355	1.1765	p > 0.05	0.0070897	-0.099734	0.113913	0.896502	0.944437	0.0571661	p > 0.05	0.0558817
TG [NL]	668	TG(51:0) [NL-16:0]	-0.0380231	-0.164613	0.0885668	0.556053	0.63076	0.46083	p > 0.05	-0.0318967	-0.161117	0.0973236	0.628523	0.746422	0.292464	p > 0.05	-0.00612634
TG [NL]	669	TG(51:1) [NL-17:0]	-0.0153167	-0.1625	0.131867	0.838379	0.86878	0.140665	p > 0.05	0.000529028	-0.150131	0.151189	0.994509	0.995849	0.0041596	p > 0.05	-0.0158457
TG [NL]	670	TG(51:2) [NL-15:0]	0.0488584	-0.140284	0.238001	0.612647	0.680414	0.385054	p > 0.05	0.0471078	-0.147104	0.241319	0.63449	0.748296	0.289957	p > 0.05	0.00175062
TG [NL]	671	TG(51:2) [NL-17:1]	-0.0257671	-0.196074	0.144539	0.766814	0.808146	0.213013	p > 0.05	-0.0493978	-0.223864	0.125069	0.57893	0.712701	0.338693	p > 0.05	0.0236307
TG [NL]	672	TG(52:1) [NL-18:0]	0.0309205	-0.0984906	0.160332	0.639565	0.700332	0.356201	p > 0.05	-0.0249495	-0.157337	0.107438	0.711846	0.808718	0.212305	p > 0.05	0.05587
TG [NL]	673	TG(52:1) [NL-18:1]	0.27212	-0.0402588	0.584499	0.0877479	0.137673	1.98287	p > 0.05	0.0972763	-0.222568	0.41712	0.551103	0.694016	0.36526	p > 0.05	0.174844
TG [NL]	674	TG(52:2) [NL-16:0]	0.386877	0.0670656	0.706689	0.0177391	0.0369193	3.29902	Corrected p < 0.05	0.157034	-0.171258	0.485326	0.348482	0.546392	0.604419	p > 0.05	0.229844
TG [NL]	675	TG(52:2) [NL-18:2]	0.165529	-0.0168122	0.347871	0.0751931	0.120147	2.11904	p > 0.05	0.148876	-0.0379009	0.335653	0.118223	0.26699	1.32054	p > 0.05	0.0166532
TG [NL]	676	TG(52:3) [NL-16:1]	0.355304	0.120848	0.589759	0.00297544	0.00809799	4.81614	Corrected p < 0.05	0.0855985	-0.157576	0.328773	0.490238	0.652643	0.426726	p > 0.05	0.269705
TG [NL]	677	TG(52:3) [NL-18:2]	0.505368	0.223639	0.787098	0.000438334	0.00157958	6.4506	Corrected p < 0.05	0.406814	0.118712	0.694916	0.00564677	0.0397736	3.22455	Corrected p < 0.05	0.0985544
TG [NL]	678	TG(52:4) [NL-16:1]	0.460196	0.276	0.644393	9.73777e-07	1.00488e-05	11.5081	Corrected p < 0.05	0.285749	0.0966894	0.474808	0.00305261	0.0266834	3.62371	Corrected p < 0.05	0.174447
TG [NL]	679	TG(52:4) [NL-18:2]	0.376203	0.209768	0.542639	9.41051e-06	6.62881e-05	9.6215	Corrected p < 0.05	0.315282	0.144705	0.485859	0.000291522	0.00833079	4.7878	Corrected p < 0.05	0.0609208
TG [NL]	680	TG(52:4) [NL-18:3]	0.338032	0.159996	0.516068	0.000198123	0.000819062	7.10735	Corrected p < 0.05	0.229314	0.045643	0.412985	0.0144024	0.068163	2.68585	p < 0.05	0.108718
TG [NL]	681	TG(52:5) [NL-18:3]	0.332687	0.194317	0.471056	2.44706e-06	2.24465e-05	10.7044	Corrected p < 0.05	0.240369	0.0975636	0.383175	0.000970106	0.0126454	4.37046	Corrected p < 0.05	0.0923174
TG [NL]	682	TG(52:5) [NL-20:4]	0.171229	0.0432326	0.299224	0.008741	0.0206177	3.88161	Corrected p < 0.05	0.0517756	-0.0814578	0.185009	0.446256	0.62184	0.475072	p > 0.05	0.119453
TG [NL]	683	TG(52:5) [NL-20:5]	0.0774086	-0.0467873	0.201604	0.221849	0.301272	1.19974	p > 0.05	-0.0125386	-0.141729	0.116652	0.849131	0.915412	0.0883807	p > 0.05	0.0899472
TG [NL]	684	TG(53:2) [NL-17:1]	0.157064	-0.0124232	0.326551	0.069319	0.112947	2.18083	p > 0.05	0.0467179	-0.128395	0.221831	0.601041	0.727225	0.318519	p > 0.05	0.110346
TG [NL]	685	TG(53:2) [NL-18:1]	0.178504	0.00138458	0.355624	0.0482316	0.0853241	2.4613	p < 0.05	0.0529789	-0.128239	0.234197	0.566643	0.704039	0.350921	p > 0.05	0.125525
TG [NL]	686	TG(54:0) [NL-18:0]	0.0199638	-0.100039	0.139967	0.744373	0.790098	0.235598	p > 0.05	0.00776729	-0.116069	0.131604	0.902158	0.948095	0.0533001	p > 0.05	0.0121965
TG [NL]	687	TG(54:1) [NL-18:1]	0.0894983	-0.0289719	0.207968	0.138691	0.20325	1.59332	p > 0.05	0.0426985	-0.0796374	0.165034	0.493917	0.652849	0.426409	p > 0.05	0.0467998
TG [NL]	688	TG(54:2) [NL-18:0]	0.281143	0.111261	0.451024	0.00118002	0.00371507	5.59536	Corrected p < 0.05	0.144526	-0.0321998	0.321251	0.10896	0.252992	1.3744	p > 0.05	0.136617
TG [NL]	689	TG(54:2) [NL-20:1]	0.226567	0.0537903	0.399343	0.0101638	0.0232361	3.76205	Corrected p < 0.05	0.0534169	-0.125478	0.232311	0.558383	0.700809	0.355521	p > 0.05	0.17315
[truncated: 54 more rows]
